# Supplementary material for: Draft genomes of novel avian Chlamydia abortus strains from Australian Torresian crows (Corvus orru) shed light on possible reservoir hosts and evolutionary pathways
Source: Microb Genom. 2023 Nov 22;9(11):001134. doi: 10.1099/mgen.0.001134 (PMC10711307; doi:10.1099/mgen.0.001134)
Supplement: Supplementary material 2 [file mgen-9-1134-s002.xlsx]

## Sheet: TableS1
Supplementary Table S1. The probe sequences for Chlamydia psittaci plasmids from this study
TargetID	ProbeID	Sequence	Replication	Strand	Coordinates
LCB_1	TWP_LEXCXHPMIK_000001	TTCTAACAGAAAGAAATTCCTGATGTGTTAGGTTGTTTGAATAAACTTCATTCCCAAAGATTGTATCTAAATTTCTATGTAGTGAATTACCTTTACGCACACACAACCTCGTGATATAAG	6	+	LCB_1:1359-1478
LCB_1	TWP_LEXCXHPMIK_000002	TTTCTAAAGCTAAAATAGATCCTCTGTAAGATCTAGATGTATGATTAGTTAAAGAAGACAGCCATGTATGCACAGCTTCATAAAGTGGGATATCTCTTAGTTTTTCCCAAAGATGCTGGT	5	+	LCB_1:1239-1358
LCB_1	TWP_LEXCXHPMIK_000003	TTATGAATTTTACCTGATTATTTCTATAATCAAGTAATTTATATTTCTTTTATACAGTCCTCGAAGTTATTTCTGGATACCTTATGATAAAACAATCTGAAGAAGAAAAAGATCTCTTAG	7	+	LCB_1:1479-1598
LCB_1	TWP_LEXCXHPMIK_000004	TTGTTCCTTCAGACCAACACACTACTGTGGTAGGAATTTGTTTTATAGCGTCTAATATAATGTTGTGGTTTAGCAGAGCAAATTGCTGTAGTGGCATTTTTAAAGAAATCAAACCTATTC	5	+	LCB_1:1119-1238
LCB_1	TWP_LEXCXHPMIK_000005	ATGTTGAGTTTTTTGTCTTAGGACAAGCTGTTAATTATTTAGAACATGCGCATGTTATTGTGCGTAGATTATCGGAGCACCACTTCAAGTCAGAGAATCATAAGAATATATTTTTGCTAA	6	+	LCB_1:1599-1718
LCB_1	TWP_LEXCXHPMIK_000006	GGATTTTGTAAAATGTCTTATTGGATTCTTGATGAGATGGTTGTGCTATAGCTATTATTCCAGATGTTACTCGGTTTAAAAACTTAGTTAGGGATATATAACATGCTGCTCTGACTTGCT	6	+	LCB_1:999-1118
LCB_1	TWP_LEXCXHPMIK_000007	TACGGGACATATTAAGAGATCGAGATACAATATCAATATCTCTGATTTGGGAAGAGATAAAGAGAAGAAATCTCGATAAGAGTATGGATGTTTCATATTTGATACATATGTCTCAAAATG	6	+	LCB_1:1719-1838
LCB_1	TWP_LEXCXHPMIK_000008	GTTTTGCACCTTGAAGAATAGTTTGGGCTATTAACCAATCTCTGTAGTTAATTTTAGATAATTCCTCTAAAAATAATACTCGTTCAACTTGGTTCATAGCATTTGTTTTGACCAGATCTC	6	+	LCB_1:879-998
LCB_1	TWP_LEXCXHPMIK_000009	CAGACATCCCTATAGATTTAGATCATCACATTGACTTTTTGCATGAAAAACACGTCAATAACCTACTTAAAGAGTTCTTAGATTCATCTTTTCAAGATTTTACAAGATATCCAAATAGAC	6	+	LCB_1:1839-1958
LCB_1	TWP_LEXCXHPMIK_000010	TTTGCGGATAGGTAATAATTGTTGTTTTAAACACACCTCGACTTTTAATTTGATTAAAAGATATGACTCCGTTTTCAAAGCAAATGTGGTCTGTTGTAATTGATAGAGCTTCTGTTACTC	6	+	LCB_1:759-878
LCB_1	TWP_LEXCXHPMIK_000011	GTTCACCATACACTCTTATTGATCAGTTCAAAGAACGCTTGGATGACATTTATGAAAAGACATCGTATCCAAGACGAAAACATGTAGGGAAAACCGTTTATGACATATTTTCATCTGGGG	5	+	LCB_1:1959-2078
LCB_1	TWP_LEXCXHPMIK_000012	TTATTCCTGCTTTAGCAAAAGTACCAGCCAATTGTTTTAAACCAACACCCTTCCCTTTCTTAGTTATGAACACCAACCCTTTTCTTTCCCCTACATAATCTTGAAGTAATTTCATAAATC	5	+	LCB_1:639-758
LCB_1	TWP_LEXCXHPMIK_000013	AAAATGGCAAAGCTAGCGTTATTTCCCAAATACGTCACAGGTATGATTATAGATCTAGACATAAGATTGATTATGTAGATGGATTGCCTACAGGATATTCTTCAATAGATGAACATAGCA	6	+	LCB_1:2079-2198
LCB_1	TWP_LEXCXHPMIK_000014	TCGAAGATGAATGACCTGTTATCTTCATTATATCAGAATCCGAACACCCCATTTTTTTGTATTCAGTAACTGCGGTAGCTCGTAGAACATGTGGTGTTACTTTAAATTGTATGTGTGCTT	5	+	LCB_1:519-638
LCB_1	TWP_LEXCXHPMIK_000015	TTATATTATCCAAGGGGAACTTTGTTGTTATTGCTGCACGGCCTGCTATGGGGAAAACCGCCTTTGCTATAGACATAGCTCTTAATCTCGTTTTAGAACAGGGCAAGGCTGTGGGTTTTA	2	+	LCB_1:2199-2318
LCB_1	TWP_LEXCXHPMIK_000016	TTTGGTTTAGTTGTAGTTTTTTAAGTGGAAATCAATAATTTCCACTTTATGACTAAATTAGAGACACTTTTTTTGATGCGTTGTCGGCTATAGTGGATTTATCATAAGCGTATATCATTT	6	+	LCB_1:399-518
LCB_1	TWP_LEXCXHPMIK_000017	TCTCATTAGAAATGAGCCCAAATCAAATTGTAGAGAGAATTATATCAAATTTAAGTGAGACTTCTTGCGAACAATTAAAAAGAGGTAATTTTTCTAGGGATGTTTTATCTAAAATAGAAA	6	+	LCB_1:2319-2438
LCB_1	TWP_LEXCXHPMIK_000018	TATCGTGTTTATCTTCTACGCAAATGTTATCAGCTTATGATACAGGCATGACGGATAACTTAACGTCTCAACTACCTTTAATATTTTAATATAATTTTAATTATATAGAGTTGGATGATT	6	+	LCB_1:279-398
LCB_1	TWP_LEXCXHPMIK_000019	GCATTGGAACAAAGCTGAAAGGAACTCATTTCTTTATATGTGATAACAAGAGTACAGATCTAAATACGTTAATAGATCAAGCTAGGGAATTAAGAGAAAATCAAGGTATAGATGCTTTGT	6	+	LCB_1:2439-2558
LCB_1	TWP_LEXCXHPMIK_000020	ATTTTAAGTTGGCTGAAGGTGATATTAATTCTCCAATTAAAGTAACACCTCATGTTCTACGAGCTAGTGCTCTAGCATATCTAAAAAAAATGGGCTTTGCAGACCAAGAGATAATGCGAG	5	+	LCB_1:159-278
LCB_1	TWP_LEXCXHPMIK_000021	TTATAGACTATTTGCAGTTAATAGGATCTTCGAAAAAAGCAGAGAATCGCCAAAACGAAATAGCTGATATTTCAAGACAACTAAGAAAATTAGCTGTTGAGCTACAAATCCCCATTGTAT	6	+	LCB_1:2559-2678
LCB_1	TWP_LEXCXHPMIK_000022	TGAAGGTAAGCTATCCTAATTTCTTAATGCAAGAGTTGCAAGATTATCTTGGGAATAGAGAGGGTTGGGTTTTTGTTTCCGGTGAAGGACAACAGGTAGCAATCAATCAGGTTTATTATT	5	+	LCB_1:39-158
LCB_1	TWP_LEXCXHPMIK_000023	GTTTATCACAGCTATCTAGGAAGGTAGAAGACCGAGGAGATAAGAGGCCTATGTTGTCCGATCTTAGAGATAGCGGTCAAATAGAGCAAGATGCCGATGTGATACTATTCTTACATAGAA	3	+	LCB_1:2679-2798
LCB_1	TWP_LEXCXHPMIK_000024	ATTCAAGGTGAAAAAGAGACAAAATAGATACCAAGAGGTGAAGGTAAGCTATCCTAATTTCTTAATGCAAGAGTTGCAAGATTATCTTGGGAATAGAGAGGGTTGGGTTTTTGTTTCCGG	5	+	LCB_1:1-120
LCB_1	TWP_LEXCXHPMIK_000025	ATAAGAGGCCTATGTTGTCCGATCTTAGAGATAGCGGTCAAATAGAGCAAGATGCCGATGTAATACTATTCTTACATAGAAAAGACTATTATTCACAGGAAGCCACAAAAGGACTCTCAG	4	+	LCB_1:2718-2837
LCB_2	TWP_LEXCXHPMIK_000026	CAAACAAACGGTTAATAAATTATAAGCAACTTAATTAAATATATTTTCGTTGGATATTTTTTTTGTGGTTTTATATGAAAAAATCATACGTCTATTTACTGGAGAGATTATGAATGATAA	7	+	LCB_2:1975-2094
LCB_2	TWP_LEXCXHPMIK_000027	TTCTCTCTAAGAGTTGGTGGTATGGATAGTGGTGTGGTTTGGGTAAATGCTTTGGCAAATGGTGACTCAATTTTAGGAACTACAGCAACATCAAATATATCGTTTTTAGAAGTAAAACAA	5	+	LCB_2:1855-1974
LCB_2	TWP_LEXCXHPMIK_000028	ACAGAATATGACTAATGATTTTATCAAGATTGTAAAAGATGTTGAAAAAGATTTTCCAGAACTAGATATCAAAATGAAAGTGCACAAGGAAAAAATTACTTTTTTGAATTCTCCATTGGA	6	+	LCB_2:2095-2214
LCB_2	TWP_LEXCXHPMIK_000029	GCTCTTGTAAGAGAAGGTGATTCATCTCCTTGTGCCATTAGTTACGGTTACTCATCAGGGATCCCTAATGTTTGTTCATTGAGAACGGCTGTAAACAACACTGGAACAGATCCTGTTACA	3	+	LCB_2:1735-1854
LCB_2	TWP_LEXCXHPMIK_000030	ATTATACCACAAAAGTATATCCGTTATATTAAACTTACTTAATCAAATACAAACATCTTTAAGCTTGTTTCCCGACTCACCTATAGTCGAACAAATGGAACATAATAATTTAAAGCTAAA	6	+	LCB_2:2215-2334
LCB_2	TWP_LEXCXHPMIK_000031	GGAACACTTTTAGGTGGAACAGAAATCGGGAAATTTACAATTACACCTGACAACGTTAATAGTATGTTTTTAATTTCTGCTGACATCATAGCTTCTAGAATGGAAGGGAATGTCGTTCTC	5	+	LCB_2:1615-1734
LCB_2	TWP_LEXCXHPMIK_000032	AAAAGCTTTGATTATGTTGATTTTGTCGAGAAAAGATATGTTCTCAAAAGCTGAATAAATTAACATCTACTCTAACGTTGGAGTAAGTGTGAAAACGCTAGCATTTTGTTCTTTTAAAGG	6	+	LCB_2:2335-2454
LCB_2	TWP_LEXCXHPMIK_000033	ATACAAGAAGTTATTGATAGAATAATATCAGATCCAAATTTAGCACTTACAAAAGCTTTTAAGAACTTTTCTTTATCAGAAAAAATCCAGTGCAACGGTTTATTTACAAAGTCTAATATT	7	+	LCB_2:1495-1614
LCB_2	TWP_LEXCXHPMIK_000034	TGGTACTGGGAAAACAACCCTATCCCTTAATATTGGTAGTAATCTTGCCCAAGTAAGCAGAAAAAAAGTTTTGCTTGTGGACTTAGATCCACAAGCAAATTTAACCACCGGTCTTGGAGT	4	+	LCB_2:2455-2574
LCB_2	TWP_LEXCXHPMIK_000035	AATGCACAAAATGCCACCATAGACTTGTCGATAGATGCTGATGCCTTATCAAAACTAATTCTAGATCAAATACAGAAAGACCTGGTGGATGCTATCATAAAAGATATCACTAATAGTTTA	6	+	LCB_2:1375-1494
LCB_2	TWP_LEXCXHPMIK_000036	TCAAATTCAAGATGATCATAGTCTGAATGAGATTTTAAGACATTCTAATGAGATTAGAAGGGCTATACATAAAACGAAAATAGAAAACCTTGATATCATTCCCTCATCTGTTCTTGTGGA	6	+	LCB_2:2575-2694
LCB_2	TWP_LEXCXHPMIK_000037	AAGCTTGGTCAAATGCAAAATCCCTTACAAGATCAACAACTTATATTGGGGACAAAGTCAACACCAACAGCAGCCAAATTGAATGCTAAAGATGGTCTTAAAATAGATATCTCAAACACA	5	+	LCB_2:1255-1374
LCB_2	TWP_LEXCXHPMIK_000038	AGATTTTAGGGGGTTGAATAAAGATATCAGTTTATCAGTTAATCATTTGCACCTAGCTCTTCAGAAGGTCCAGGACCAGTATGATGTATGTATTTTGGATACGCCTCCTAGTTTAGGCAT	5	+	LCB_2:2695-2814
LCB_2	TWP_LEXCXHPMIK_000039	ATTAATTGTTGATAGTCAAAAAAAATTAAATTAAAACTCAAAATAAAAAGAGTTTTAATTATGGGTAATTCTGGTTTTTACTTAAATGACACCCAAAATTGTGTATTTGCAGACAATATT	7	+	LCB_2:1135-1254
LCB_2	TWP_LEXCXHPMIK_000040	TCTTTCCCAAGAAGCATTTTTAGCTAGTGATTACCTAGTTGTGTGTTTAACCCCAGAACCATTCTCTATTCTTGGTTTGCAAAAGATAAAAGAGTTCTGTTCAACAATCGGAAACAATTT	5	+	LCB_2:2815-2934
LCB_2	TWP_LEXCXHPMIK_000041	TGAACAAACACGAAAGGATTCAAGGAAAAACTATTTCTAAAAAAGAAGTGTTTTACTTAAACAAAAGTAAATTTCAGCAAATTTCAACAAATAAAACAATTCAAAGCACAACAAACAAAA	7	+	LCB_2:1015-1134
LCB_2	TWP_LEXCXHPMIK_000042	GGATATATTAGGAATAGTTTTTTCTTTTTGGGATGAAAGAAATTCAACGAATTCAACTTACATGGACATTATAGAAACAATTTATGAAGGTAAAATCTTGTCCAGTAAAATACGAAGAGA	6	+	LCB_2:2935-3054
LCB_2	TWP_LEXCXHPMIK_000043	TAGGGTTCGAAAACCTATCTTATACTTTGAGGATGAATCGATACATTACTTCTAGGAACTGGAAGAAAATAGAATCTGCTATCAATAGATGTATTGAGATAGCCATTGAGTTAAAATGGT	6	+	LCB_2:895-1014
LCB_2	TWP_LEXCXHPMIK_000044	TATTACTGTCAGCAGATCTTTATTAAAAGAATCATCAGTAATAAACGCTTACCCAAATTCTAGAGCAGCTAAAGACATATTAAACTTAACTAAAGAGATAGAAAACAAGCTATTCTCTGA	6	+	LCB_2:3055-3174
LCB_2	TWP_LEXCXHPMIK_000045	AATTAAGATTCCCAAATGCATCAAAATTCACTTACACATTCATAGACTGGATTGTTAGTACAGCTACGAGAAAAAAAATGAATAGTTCAGGATTAAAAGAATGGCCAGATAAAATAGAAA	6	+	LCB_2:775-894
LCB_2	TWP_LEXCXHPMIK_000046	TGAAAAATTAGTCCAGGAAACTCTGTGAGTAAATTAACTAAAGAAGCATCCGCTTTTTTTCAAAAGAATCAAGAAAATACAACAAAAGAATTTCTTAAAAAGGAATTCGCTATGGATGTG	6	+	LCB_2:3175-3294
LCB_2	TWP_LEXCXHPMIK_000047	CTTTTCTTAATCTGATTTCTAAAAAACATAAAGGGTTCATCATAGAACCTTGTCCTATCATAGTAGATCAAATTGATTCCTATTTTGTTTTAAAGCCTGCAAATATGTATCAGGAAATAA	6	+	LCB_2:655-774
LCB_2	TWP_LEXCXHPMIK_000048	TTTTCAGTTTCTCTAAGTGATATTGAAAAGGAGCAAATAGAAAACTTAGTAGTTAGCCAAAATAGTAAGTTCGATGAAGAATATAATAGAGGATTAGCTTCTATTAAGCTACTTACTGGG	6	+	LCB_2:3295-3414
LCB_2	TWP_LEXCXHPMIK_000049	AACGATGGAATAAAGGAGAAGAAGTCGTTGATCGCTATCAAACTTTCTCTCCTATTTTACGCATCTGTGAAGGTTGGGAAGGTTTGACTCCAAAAGAAAATAAAGCATTGGATGAAGAAC	5	+	LCB_2:535-654
LCB_2	TWP_LEXCXHPMIK_000050	CAAATTAAATCCATACAAAAACAACACGTTCTTTTAATAGGAGAGAAAATCTATAAGGTCAGAGAAATTTTAAAAAACATGAATTCTCCTGATACAACATTTTCGTCTTGGATAAATCTT	6	+	LCB_2:3415-3534
LCB_2	TWP_LEXCXHPMIK_000051	GTGTAAAAAAATATAAAACATCTAGAAATAAGAATGAGTTTGGAGGAAAAGAAGCTTTAATAGCTCTTGAAGCATTGTATCATTTAGGGAATGAGCCTTATCTAATAGTTGCGACAAGAA	6	+	LCB_2:415-534
LCB_2	TWP_LEXCXHPMIK_000052	GTTTTTCGTACAAAGTCTTCAGCTTATAATGCCCTAGGATATTACGAGTTATTCATTAGCCTTCCTGATAAGAATACTAAGTCTTTATTCCAGTCAATACCATATAAAACAGCATATCTA	6	+	LCB_2:3535-3654
LCB_2	TWP_LEXCXHPMIK_000053	CAACAAATTATCGAGGAAATTTAGAAGGATCTTATTTATCTAGAGAAACAAATACTTTTAAATTTGAAGGAACAATTCCGAGAATTAAATTCACAAAGTCAGAATATTTAGAGGCTTATG	6	+	LCB_2:295-414
LCB_2	TWP_LEXCXHPMIK_000054	TTAGCTTCTAGAAAAGGATCTGTTAAAGATAAACTTAAGGTTTTAGGAAAGATTAGTGGTTTATCGAATGCACTAGCTATCGATATATTAAATAAGTTCCTACCTCCTTTAAAGTCTTCT	6	+	LCB_2:3655-3774
LCB_2	TWP_LEXCXHPMIK_000055	CAGAAGACTTATTCGAACTATTCCCGAGCATTTGCACTGAATCTAAAATCGAAGTAATAGGGCTAGATTTACAACCATCTCACTATCATGCTTTAGCAGCGATTCAAAAACTCTTAACAG	5	+	LCB_2:175-294
LCB_2	TWP_LEXCXHPMIK_000056	CAAACAGAACGACGTGTAGATTTTGAGGAAAAGAATAAGGAAGTTTCTGAGAAACTTATAGATATTTTAAAAATAATTTCTTCTGGTTTAGAACTTTCTGAATATAACAAAAACTTACTG	6	+	LCB_2:3775-3894
LCB_2	TWP_LEXCXHPMIK_000057	TTTAATTCGTGCACAGGGAAATTTTCAATTCAAAAAGAAGCATGGTGAAATCAGAAAATCAGATAATTAAAAGTTCTCTTCACTTAGAGAACCAAAAGTTCGGGAGAAAACCTCAGTTAT	6	+	LCB_2:55-174
LCB_2	TWP_LEXCXHPMIK_000058	CACCAACTGTTCGAGAAAACTCTTAAGGTAGATATCAGATGCTGACTAAAATCAGCAGCAAATAAAAAGTATTAATATACTTTTTAAGAATTTAAACCTGAAAAATCCCGAGAAGAATTG	6	+	LCB_2:3895-4014
LCB_2	TWP_LEXCXHPMIK_000059	GAAATTATAGTAGGGAAAAATAGACATGGTTCTGTGTTTTCAACAACGCTAAGATTTAATTCGTGCACAGGGAAATTTTCAATTCAAAAAGAAGCATGGTGAAATCAGAAAATCAGATAA	6	+	LCB_2:1-120
LCB_2	TWP_LEXCXHPMIK_000060	CAGCAAATAAAAAGTATTAATATACTTTTTAAGAATTTAAACCTGAAAAATCCCGAGAAGAATTGCAACTTTAGGTGGTAGACTTTGCAACTTTAGGTGGTAGACTTTGCAACTTTAGGT	6	+	LCB_2:3950-4069
LCB_3	TWP_LEXCXHPMIK_000061	CTGTTGTGATCATTGTGATATTCTGAACAGAATAAAATCTTTAACTTTCACTTACTCTGGGAAGCCGGTTTCAGAGGCATCAAAACAAGCTAGAGCAGCATGTTATATATCTTTTACCAA	5	+	LCB_3:265-384
LCB_3	TWP_LEXCXHPMIK_000062	AGCAGCTAATGTATGGTTAGCAACCTTATCTCCTATTACTAGAAAGAATTACGCTTCGGGTATCAAGTTTCTAGTAGCCAATCATATATTAGATGGTTCCATGAAATTGGAAGGTTTAGT	5	+	LCB_3:145-264
LCB_3	TWP_LEXCXHPMIK_000063	GTTTCTTTATCGATTAACCAAAGGGGTTATTAAGCACGCCAGTCCTTCTAAGGACTTTGGGAACCCAACGTTTTATAAGATTAGAGATAAGGTGAAAACAGAATTTATCTCGAAAAGAGA	5	+	LCB_3:385-504
LCB_3	TWP_LEXCXHPMIK_000064	TAGACTTTTGGTTGAAAAAAACTTAGACTGCGCAAGACTTGTACATTACAAAATATTGAGACTGAGTATGAGCGGTTTGAGTCACCACCACAAGAGTAGATTATTTCTGACAGTATTAGA	5	+	LCB_3:25-144
LCB_3	TWP_LEXCXHPMIK_000065	GTGGTTGTTATTTTTTGATGCTTTGAAAAAGATTAGTTTTAGGGACTACCTGATAGGCAAGTTGATCATACAAGGAGTCAGAAAATTAACCGAGGTAATATCTTTAAGGACTGAAGACAT	6	+	LCB_3:505-624
LCB_3	TWP_LEXCXHPMIK_000066	GGTAGACTTTGCAACTTTAGGTGGTAGACTTTTGGTTGAAAAAAACTTAGACTGCGCAAGACTTGTACATTACAAAATATTGAGACTGAGTATGAGCGGTTTGAGTCACCACCACAAGAG	4	+	LCB_3:1-120
LCB_3	TWP_LEXCXHPMIK_000067	GAAAAAGATTAGTTTTAGGGACTACCTGATAGGCAAGTTGATCATACAAGGAGTCAGAAAATTAACCGAGGTAATATCTTTAAGGACTGAAGACATATCCTTTGCTAAGAATCAGGTTAC	5	+	LCB_3:529-648
PHORSE_PL	TWP_LEXCXHPMIK_000068	AGGGCTAGATTTACAACCATCTCACTATCATGCTTTAGCAGCGATTCAAAAACTCTTAACAGCAACAAATTATCGAGGAAATTTAGAAGGATCTTATTTATCCAGAGAAACAAATACTTT	6	+	PHORSE_PL:3717-3836
PHORSE_PL	TWP_LEXCXHPMIK_000069	TCAGATAATTAAAAGTTCTCTTCACTTAGAGAACCAAAAGTTTGGGAGAAAACCCCAGTTATCAGAAGACTTATTCGAGCTGTTCCCGAGCATTTGTACTGAATCTAAAATCGAAGTAAT	5	+	PHORSE_PL:3597-3716
PHORSE_PL	TWP_LEXCXHPMIK_000070	TAAATTCGAAGGAACAATTCCGAGAATTAAATTCACAAAGTCAGAATATTTAGAAGCTTATGGAGTAAAAAAATATAAAACATCTAGAAATAAGAATGAGTTTGGAGGCAAAGAAGCTTT	6	+	PHORSE_PL:3837-3956
PHORSE_PL	TWP_LEXCXHPMIK_000071	GACTCTCAGAAATCATAGTAGGGAAAAATAGACATGGTTCTGTGTTTTCAACAACGCTAAGATTTAATTCGTGCACAGGGAAATTTACAATTCAAAAAGAAGCATGGTGAAATCAGAAAA	6	+	PHORSE_PL:3477-3596
PHORSE_PL	TWP_LEXCXHPMIK_000072	AATAGCTCTCGAAGCATTGTATCATTTAGGGAATGAGCCTTATCTAATAGTTGCGACAAGAAAACGATGGAATAAAGGAGAAGAAGTCGTTGATCGCTATCAAACTTTCTCTCCTATTTT	5	+	PHORSE_PL:3957-4076
PHORSE_PL	TWP_LEXCXHPMIK_000073	ACAGAGGAGATAAGAGGCCTATGTTGTCAGATCTTAGAGATAGCGGTCAAATAGAGCAAGATGCTGATGTCATACTATTCTTACATAGAAAAGACTATTATTCACAGGAAGCTACGAAAG	5	+	PHORSE_PL:3357-3476
PHORSE_PL	TWP_LEXCXHPMIK_000074	ACGCATCTGTGAAGGTTGGGAAGGTCTGACTCCAAAAGAAAATAAAGCTTTGGATGAAGAACCTTTTCTTAATCTGATTTCTAAAAAACATAAAGGGTTCATCATAGAACCTTGTCCTAT	5	+	PHORSE_PL:4077-4196
PHORSE_PL	TWP_LEXCXHPMIK_000075	CGAAAAAAGCAGAGAATCGCCAAAATGAAATAGCTGAAATTTCAAGACAACTGAGAAAATTAGCTGTTGAGTTACAAATACCCGTTGTATGTTTATCACAGCTATCTAGGAAGGTAGAAG	5	+	PHORSE_PL:3237-3356
PHORSE_PL	TWP_LEXCXHPMIK_000076	CATAGTAGATCAAATTGATTCCTATTTCGTTTTAAAGCCTGCAAATATGTATCAGGAAATAAAATTAAGATTCCCAAATGCATCAAAATTCACTTACACATTCATAGACTGGATTGTTAG	6	+	PHORSE_PL:4197-4316
PHORSE_PL	TWP_LEXCXHPMIK_000077	TCTTTATATGTGATAACAAGAGTACAGATCTAAATACATTAATAGATCAAGCTAGGGAATTAAGAGAAAATCAAGGTATAGATGCTTTGTTTATAGACTATTTGCAGTTAATAGGATCTT	6	+	PHORSE_PL:3117-3236
PHORSE_PL	TWP_LEXCXHPMIK_000078	TACAGCTACGAGAAAAAAAATGAATAGTTCAGGATCAAAAGAATGGCCAGATAAAATAGAAATAGGGTTCGAAAACCTATCTTATACTTTGAGGATGAATCGATATATTACTTCTAGGAA	6	+	PHORSE_PL:4317-4436
PHORSE_PL	TWP_LEXCXHPMIK_000079	TAGAGAGAATTATATCAAATTTAAGTGAGACTTCTTGCGAACAATTAAAAAGAGGTAATTTTTCTAGGGATGTTTTATCTAAAATAGAAAGCATTGGAACAAAGCTGAAAGGAACTCATT	6	+	PHORSE_PL:2997-3116
PHORSE_PL	TWP_LEXCXHPMIK_000080	CTGGAAAAAAATAGAATCCGCTATCAATAGATGCATTGAGATAGCTATTGAGCTAAAATGGTTAAACAAACACGAAAGGATTCAAGGAAAAACTATTTCTAAAAAAGAAGTATTTTATTT	6	+	PHORSE_PL:4437-4556
PHORSE_PL	TWP_LEXCXHPMIK_000081	TTGCTGCACGGCCTGCTATGGGTAAAACCGCTTTTGCTATAGACATAGCTCTTAATCTCGTTTTAGAACAGGGAAAGGCTGTGGGTTTTATTTCATTAGAAATGAGCCCAAATCAAATTG	3	+	PHORSE_PL:2877-2996
PHORSE_PL	TWP_LEXCXHPMIK_000082	AAACAAAAGTAAATTTCAGCAAATTTCAACAAATAAAACAATTCAAAGCACAACAAATAAAAATTAATTGTTGATAGTCAAAAAAAATTAAATTAAAACTCAAAATAAAAAGAGTTTTAA	8	+	PHORSE_PL:4557-4676
PHORSE_PL	TWP_LEXCXHPMIK_000083	TACGTCACAGGTATGATTATAGATCCAGACATAAGATTGATTATGTAGATGGATTGCCTACAGGATATTCTTCAATAGACGAACATAGCATTATATTATCAAAGGGAAACTTTGTTGTTA	6	+	PHORSE_PL:2757-2876
PHORSE_PL	TWP_LEXCXHPMIK_000084	TTATGGGTAATTCTGGTTTTTACTTAAATGACACCCAAAATTGTGTATTTGCAGACAATATTAAGCTTGGTCAAATGGAAAGTCCCTTACAAGATCAACAACTTATATTAGGGACAAAGT	6	+	PHORSE_PL:4677-4796
PHORSE_PL	TWP_LEXCXHPMIK_000085	AAGAACGCTTGGATGACATTTATGAAAAGACATCGTATCCAAGACGAAAACATATAGGGAAAACCGTTTATGACATATTTTCATCCGGGGAAAATGGCAAAGCTAGTGTTATTGCCCAAA	5	+	PHORSE_PL:2637-2756
PHORSE_PL	TWP_LEXCXHPMIK_000086	CAACACCAACAGCAGCCAAATTGAATGCTAAAGAGGGTCTTAAAATAGATATCTCAAACACAAATGCACAAAGTGCCACCATAGACTTCTCGATAGATGCTGATACCTTATCAAAGCTAA	5	+	PHORSE_PL:4797-4916
PHORSE_PL	TWP_LEXCXHPMIK_000087	TTGACTTTTTGCATGAAAAACATGTCAATAACCTACTTAAAGAGTTCTTAGATTCATCTTTTCAAGATTTTACAAGATATCCAAATAGACGTTCACCATACACTCTTATTGATCAGTTCA	6	+	PHORSE_PL:2517-2636
PHORSE_PL	TWP_LEXCXHPMIK_000088	TACTAGATCAAATACAGAAGGGTTTGGTAGATGCTATCATAAAAGATATCACTAATAGTTTAATACAAGAAGTTATTGATAGAATAATATCAGATAAAAATTTAGCACTTACAAAAGCTT	7	+	PHORSE_PL:4917-5036
PHORSE_PL	TWP_LEXCXHPMIK_000089	TATCAATATCCCTGATTTGGGAAGAGATAAAGAGAAGAAATCTCGATAAGAGTATGGATGTTTCATATTTGATACATATGTCTCAAAATGCAGACATCCCTATAGATTTAGATCATCATA	6	+	PHORSE_PL:2397-2516
PHORSE_PL	TWP_LEXCXHPMIK_000090	TTAAGAACTTTTCTTTATCAGAAAAAATCCAATGCAACGGTTTATTTACAAAGTCTAATATTGGCACACTTTTAGGTGGAACAGAAATCGGGAAATTTACAATTACACCCGACAACGTTA	6	+	PHORSE_PL:5037-5156
PHORSE_PL	TWP_LEXCXHPMIK_000091	TTAATTATTTAGAACATGCGCATGTTGTTGTTCGTAGATTATCGGAGCACCACTTCAAATCAGAGAATCATAAGAATATATTTTTGCTAATACGGGATATATTAAGAGACCGAGATACAA	6	+	PHORSE_PL:2277-2396
PHORSE_PL	TWP_LEXCXHPMIK_000092	ATAGTATGTTTTTAATTTCTGCTGACATCATAGCTTCTAGAATGGAAGGGAATGTCGTTCTCGCTCTTGTAAGAGAAGGTGATTCATCTCCTTGTGCCATTAGTTATGGTTACTCATCAG	5	+	PHORSE_PL:5157-5276
PHORSE_PL	TWP_LEXCXHPMIK_000093	CAGGTAATTTATATTTCTTTTATACAATCCTCGAAGTTATTTCTGGATACCTTATGATAAAACAATCTGAAGAAGAAAAAGATCTCCTAGATGTTGAGTTTTTTGTCTTAGGACAAGCTG	6	+	PHORSE_PL:2157-2276
PHORSE_PL	TWP_LEXCXHPMIK_000094	GGATTCCTAATGTTTGTTCATTGAGAACGGCTGTAAACAACACTGGAACAGATCCTGTTACATTCTCTCTAAGAGTTGGTGGTATGGATAGTGGTGTGGTTTGGGTAAATGCTTTGGCAA	3	+	PHORSE_PL:5277-5396
PHORSE_PL	TWP_LEXCXHPMIK_000095	GGTTGTTTGAATAAACTTCATTCCCAAAGATTGTATCTAAATTTCTATGTAGTGAATTGCCTTTACGCACACACAACCTCGTGATATAAGTTATGAGTTTTACCTGATTATAGAAATAAT	6	+	PHORSE_PL:2037-2156
PHORSE_PL	TWP_LEXCXHPMIK_000096	ATGGTGACTCAATTTTAGGAACTACAGCAACATCAAATATATCGTTTTTAGAAGTAAAACAACAAACAAATGGTTAATAAATTATAAGCAACTTAATTAAATATATTTTCGTTGGATATT	7	+	PHORSE_PL:5397-5516
PHORSE_PL	TWP_LEXCXHPMIK_000097	ATCTAGATGTATGATTAGTTAAAGAAGACAGCCATGTATGCACAGCTTCATAAAGTGGGATATCTCTTAGTTTTTCCCAAAGATGCTGGTTTCTAACAGAAAGAAATTCCTGATGTGTTA	5	+	PHORSE_PL:1917-2036
PHORSE_PL	TWP_LEXCXHPMIK_000098	TTTTTTGTGGTTTTATATGAAAAAATCATACGTCTATTTACTGGAGAGATTATGAATGATAAACAGAATATGACTAATGATTTTATCAAGATTGTAAAAGATGTTGAAAAAGATTTTCCA	7	+	PHORSE_PL:5517-5636
PHORSE_PL	TWP_LEXCXHPMIK_000099	TAGGAATTTGTTTTATAGCGTCTAATATAATGTTGTGGTTTAGCAGAGCAAATTGCTGTAGTGGCATTTTTAAAGAAATCAAACCTATTCTTTCTAAAGCTAAAATAGATCCTCTGTACG	6	+	PHORSE_PL:1797-1916
PHORSE_PL	TWP_LEXCXHPMIK_000100	GAACTAGATATCAAAATGAAAGTGCACAAGGAAAAAATTACTTTTTTGAATTCTCCATTGGAATTATACCACAAAAGTATATCCGTTATATTAAACTTACTTAATCAAATACAAACATCT	7	+	PHORSE_PL:5637-5756
PHORSE_PL	TWP_LEXCXHPMIK_000101	GATGAGATGGTTGTGCTATAGATATTATTCCAGATGTTACTCGATTTAAAAACTTAGTTAGGGATATATAACATGCTGCTCTGACTTGCTTTGTTCCTTCAGACCAACACACTACTGTGG	5	+	PHORSE_PL:1677-1796
PHORSE_PL	TWP_LEXCXHPMIK_000102	TTAAGCTTGTTTCCCGACTCACCTATAGTCGAACAAATGGAACATAATAATTTAAAGCTAAAAAAAGCTTTGATTATGTTGATTTTGTCGAGAAAAGATATGTTCTCAAAAGCTGAATAA	6	+	PHORSE_PL:5757-5876
PHORSE_PL	TWP_LEXCXHPMIK_000103	TTAACCAATCTCTGTAGTTAATTTTAGATAATTCCTCTAAAAATAATACCCGCTCAACTTGGTTCATAGCATTTGTTTTGACCAGATCTCGGATTTTGTAAAATGTCTTATTGGATTCTT	6	+	PHORSE_PL:1557-1676
PHORSE_PL	TWP_LEXCXHPMIK_000104	ATTAACATCTACTCTAACGTTGGAGTAAGTGTGAAAACGCTAGCATTTTGTTCTTTTAAAGGTGGTACTGGGAAAACAACCCTATCCCTTAATATTGGTAGTAATCTTGCCCAAGTAAGC	5	+	PHORSE_PL:5877-5996
PHORSE_PL	TWP_LEXCXHPMIK_000105	ACACACCTCGACTTTTAATTTGATTAAAAGATATGACTCCGTTTTCAAAACAAATATGGTCTGTTGTAACTGATAGAGCTTCTGTTACTCGTTTTGCACCTTGAAGAATAGTTTGGGCTA	5	+	PHORSE_PL:1437-1556
PHORSE_PL	TWP_LEXCXHPMIK_000106	AGAAAAAAAGTTTTGCTTGTGGACTTAGATCCACAAGCAAATTTAACTACCGGTCTTGGAGTTCAAATTCAAGATGATCACAGTCTGAATGAGATTTTAAGACATTCTAATGAGATTAGA	6	+	PHORSE_PL:5997-6116
PHORSE_PL	TWP_LEXCXHPMIK_000107	ATTGTTTCAAACCAACACCCCTGCCTTTCTTAGTTATAAACACCAACCCTTTTCTTTCCCCTACATAATCTTGAAGTAATTTCATAAATTTTTGCGGATAGGTAATAATTGTTGTTTTAA	6	+	PHORSE_PL:1317-1436
PHORSE_PL	TWP_LEXCXHPMIK_000108	AGAGCCATACATAAAACGAAAATAGAAAACCTTGATATCATTCCCTCATCTGTTCTTGTAGAAGATTTTAGGGGGTTGGATAAAGATATCAGTTTATCAGTTAATCATTTGCACCTAGCT	6	+	PHORSE_PL:6117-6236
PHORSE_PL	TWP_LEXCXHPMIK_000109	TATCGGAATCTGAACACCCCATTTTTTTGTATTCAGTAACTGCGGTAGCTCGTAGAACATGGGGTGTTACTTTAAATGGTATGTGTGCTTTTATTCCTGCTTTAGCAAAAGTACCTGCCA	4	+	PHORSE_PL:1197-1316
PHORSE_PL	TWP_LEXCXHPMIK_000110	CTTCAGAAGGTCCAGGACCAGTATGATGTATGTATTTTGGATACGCCTCCTAGTTTAGGAATTCTTTCCCAAGAAGCATTTTTAGCTAGTGATTACCTAGTTGTGTGTTTAACCCCAGAA	4	+	PHORSE_PL:6237-6356
PHORSE_PL	TWP_LEXCXHPMIK_000111	ATTATTGATTTCCACTTTATGACTAAATTAGAGACACTTTTTTTGATGCGTTGTCGGCTATAGTAGATTTATCATAAGCGTATATCATTTTCGAAGATGAGTGACCTGTTATCTTCATGA	6	+	PHORSE_PL:1077-1196
PHORSE_PL	TWP_LEXCXHPMIK_000112	CCATTCTCTATTCTTGGTTTGCAAAAGATAAAAGAGTTCTGTTCAACAATCGGAAACAATTTGGATATACTAGGAATAGTTTTTTCTTTTTGGGATGAAAGAAATTCAACAAATTCAACT	6	+	PHORSE_PL:6357-6476
PHORSE_PL	TWP_LEXCXHPMIK_000113	CAGCTTATGATACAGGCATGACGGACAACTTAACGTCTCAACTACCTTTAATATTTTAATATAATTTTAATTATATAGAATTGGATGATTTTTGGTTTAGTTGTAGTTTTTTAAGTGGAA	6	+	PHORSE_PL:957-1076
PHORSE_PL	TWP_LEXCXHPMIK_000114	TACATGGACATTATAGAAACGATTTATGAAGGTAAAATCTTGTCCAGTAAAATACGAAGAGATGTTACTGTCAGCAGATCTTTATTAAAAGAATCATCAGTAATAAACGCCTACCCAAAT	6	+	PHORSE_PL:6477-6596
PHORSE_PL	TWP_LEXCXHPMIK_000115	CTCCAATTAAAGTAACACCTCATGTTCTACGAGCTAGTGCTCTAGCATATCTAAAAAAAATGGGCTTTGCTGACCAAGAGATAATGCGAGTATCGTGTTTATCTTCTACGCAAATGTTAT	5	+	PHORSE_PL:837-956
PHORSE_PL	TWP_LEXCXHPMIK_000116	TCTAGAGCAGCTAAAGACATATTAAACTTAACTAAAGAGATAGAAAACAAGCTATTCTCTGATGAAAAATTAGTCCAGGAAACTCTGTGAGTAAATTAACTAAAGAAGCATCCGCTTTTT	6	+	PHORSE_PL:6597-6716
PHORSE_PL	TWP_LEXCXHPMIK_000117	AAGAGTTGCAAGATTATCTTGGGAATAGAGAGGGTTGGGTTTTTGTTTCCGGTGAAGGACAACAGGTAGCAATCAATCAGGTTTATTATTATTTTAAGTTGGCTGAAGGTGATATTAATT	5	+	PHORSE_PL:717-836
PHORSE_PL	TWP_LEXCXHPMIK_000118	TTCAAAAGAATCAAGAAAACACAACTAAAGAATTTCTTAAAAAGGAATTCGCTATGGATGTGTTTTCAGTATCTCTAAGTGATATTGAAAAGGAGCAAATAGAAAACTTAGTAGTTAGCC	6	+	PHORSE_PL:6717-6836
PHORSE_PL	TWP_LEXCXHPMIK_000119	AGGTAATATCTTTAAGGACTGAAGACATATCCTTTGCTAAGAATCAGGTTACATTCAAGGTAAAAAAGAGACAAAATAGATACCAAGAGGTGAAGGTAAGCTATCCTAATTTCTTAATGC	6	+	PHORSE_PL:597-716
PHORSE_PL	TWP_LEXCXHPMIK_000120	AAAATAGTAAGTTCGATGAAGAATATAATAGAGGATTAGCTTCTATTAAGCTACTTACTGGGCAAATTAAATCCATACAAAAACAACACGTTCTTTTAATAGGAGAGAAAATCTATAAGG	6	+	PHORSE_PL:6837-6956
PHORSE_PL	TWP_LEXCXHPMIK_000121	TGAAGACAGAATTTATCTCGAAAAGAGAGTGGTTGTTATTTTTTGATGCTTTGAAAAAGATTAGTTTTAGGGACTATCTGATAGGCAAGTTGATCATACAAGGAGTCAGAAAATTAACCG	6	+	PHORSE_PL:477-596
PHORSE_PL	TWP_LEXCXHPMIK_000122	TCAGAGAAATCTTAAAAAACATGAATTCTCCTGATACAACATTTTCATCTTGGATAAATCTTGTTTTTCGTACAAAGTCTTCAGCTTATAACGCCCTAGGATATTACGAGTTATTCATTA	6	+	PHORSE_PL:6957-7076
PHORSE_PL	TWP_LEXCXHPMIK_000123	GAGCAGCATGTTATATATCTTTTACCAAGTTTCTTTATCGATTAACCAAAGGGGTTATTAAACACGCCAGTCCTTCTAAGGACTTTGGGAACCCAACTTTTTATAAGATTAGAGATAAGG	5	+	PHORSE_PL:357-476
PHORSE_PL	TWP_LEXCXHPMIK_000124	GCCTTCCTGATAAGAATACCAAGTCTTTATTCCAGTCAATACCGTATAAAACGGCATATCTATTAGCTTCTAGAAAAGGATCTGTTAAAGATAAACTTAAGGTTTTGGGAAAGATTAGCG	5	+	PHORSE_PL:7077-7196
PHORSE_PL	TWP_LEXCXHPMIK_000125	ATGGTTCCATGAAATTGGAAGGTTTAGTCTGTTGTGATCATTGTGATATTCTGAACAGAATAAAATCTTTAACTTTCACTTACTCTGGGAAGCCGGTTTCAGAGGCATCAAAACAAGCTA	5	+	PHORSE_PL:237-356
PHORSE_PL	TWP_LEXCXHPMIK_000126	GTTTATCGAATGCTCTAGCTATCGATGTATTAAATAAGTTCCTACCTCCTTTAAAGTCTTCTCAGACAGAACGGTGTGTAGATTTTGAGGAAAAGAATAAGGAAGTTTCTGAGAAACTTA	5	+	PHORSE_PL:7197-7316
PHORSE_PL	TWP_LEXCXHPMIK_000127	AGAGTAGATTATTTCTGACAGTATTAGAAGCAGCTAATGTATGGTTAGCAACCTTATCTCCTATTACTAGAAAGAATTACGCTTCGGGTATCAAGTTTCTAGTAGCCAATCATATATTAG	6	+	PHORSE_PL:117-236
PHORSE_PL	TWP_LEXCXHPMIK_000128	TAGATATTTTAAAAATAGTTTCTTCTGGTTTAGAGCTTTCTGAATATAACAAAAACTTACTGCATCAACTGTTCGAGAAAACTCTTAAGGTAGATATCAGATGCTGACTCAAATCAGCAG	6	+	PHORSE_PL:7317-7436
PHORSE_PL	TWP_LEXCXHPMIK_000129	GGTAGACTTTGCAACTTTAGGTGGTAGACTTTTGGTTGAAAAAAACTTAGACTGCGCAAGACTTGTACATTACAAAATATTGAGACTGAGTATGAGCGGTTTGAGTCACCACCACAAGAG	4	+	PHORSE_PL:1-120
PHORSE_PL	TWP_LEXCXHPMIK_000130	CAGCAAATAAAAAGTATTAATATACTTTTTAAGAATTTAAACCTGAGAAATCCCGAGAAGAATTGCAACTTTAGGTGGTAGACTTTGCAACTTTAGGTGGTAGACTTTGCAACTTTAGGT	6	+	PHORSE_PL:7434-7553

## Sheet: TableS2
Supplementary Table S2. The probe sequences for Chlamydia abortus from this study
TargetID	ProbeID	Sequence	Replication	Strand	Coordinates
CAB_SEQ_2	TWP_EYHCKQYNVA_000001	TTTACAGATGCGAATTTCTATAACATGACGCTTATAAAGTTCTTTTGTCTTCATTATCTCTTAAAAATGCGGTTCTATGTGTACGGAAGACTACGCCATAGACATAGCCGCATTTCTAGG	5	+	CAB_SEQ_2:2541-2660
CAB_SEQ_2	TWP_EYHCKQYNVA_000002	TAATGCATACCACAGTTTGACAAATTTATAAGAGTTTTTGGATTTTCGCTCGGATATGTATTCTATAGCTTAAAAAGCTCTAAATCAAATAGTTAGAATAGATCAAAGCTTTGCACCAAT	6	+	CAB_SEQ_2:2421-2540
CAB_SEQ_2	TWP_EYHCKQYNVA_000003	TTTGATTTACAGAATAAAGTGAGAATCTCAGTACAGAAGAAAGCTGGAGAAGACGACGATTTCTTTCTCTGCACCCAAGTTTATGAATACCTATTACTCTATATTGTAGTTGAATGTTGT	6	+	CAB_SEQ_2:2661-2780
CAB_SEQ_2	TWP_EYHCKQYNVA_000004	ATGCGAGAAAAAGAATCAGAATTTAAAAAAGATCTCTTTTCTTGGCAGAAAGAAAAAGCAGATAGAGAACTCGCACGGAAACGCGAAAGATACGCTAGAGAGATAGTAACGCATAAAAGA	5	+	CAB_SEQ_2:2301-2420
CAB_SEQ_2	TWP_EYHCKQYNVA_000005	TATGGTTGTGACTGTCAGTCTTGATGGAAGATCAAGTATAGAAAATATCAGTTTAGCAGACTCTCCCCCACCTGTGAGTAATGCCGAGGCATCTTCGTCTCAACAGACTGCTGAACGCAT	1	+	CAB_SEQ_2:2781-2900
CAB_SEQ_2	TWP_EYHCKQYNVA_000006	GATTTGAATAGAGAAGACCTTTCGTTTGATTCTTTATTACAAAAGCTTGATCAGACAGCTCATGTTTGGCACGCCTATCGACATTCCAAAGATATAGAATATGCGTACAAAGATCTCGAA	5	+	CAB_SEQ_2:2181-2300
CAB_SEQ_2	TWP_EYHCKQYNVA_000007	ACATTGTTTGACGTTTGGAGAACCTGACGTTTTTATAGGGGGAGATGTAGATGTTTTTGAAGCTGTGAGTATTTTTGATCCGAATGCAGAGACACCAAGAGCTCATGAGGTTTGTGTTAC	3	+	CAB_SEQ_2:2901-3020
CAB_SEQ_2	TWP_EYHCKQYNVA_000008	GAAAATATAGAATTAGAAAATAGTCAACAGTCTGTAGAACTAATCAAAGAGTTGCCTTCGGGTAAGAGAATTCTACAAGCATGTAGCGATATTTTTTCCTCCCTACGTGTGCCTGCTGAC	5	+	CAB_SEQ_2:2061-2180
CAB_SEQ_2	TWP_EYHCKQYNVA_000009	CTACGTTAATGGGAGTGCTCAAACTTTACTAGAAGCTCAAAGCGAGTCCTTGTACCTTAGTGAGGTCCGAGGTGAACCTGTACGTCTGTTGTATAATTCTGGACGGGGGGGGTTGTACTC	1	+	CAB_SEQ_2:3021-3140
CAB_SEQ_2	TWP_EYHCKQYNVA_000010	TTTGATTCTATGACTCATGAGGAGGGAGATACTCTAGTCAGTCAGCTCGATTCTTTATTTCAAGTAATGGTAGAAGAGAATCAAGATTTATACCGCGATCTCGTTCTTATGTCCAAAAAC	5	+	CAB_SEQ_2:1941-2060
CAB_SEQ_2	TWP_EYHCKQYNVA_000011	TCGATTATTACGAAGACCTAGTGTTACCTCTTCTAGTCCCATATGTCAGGCATTGCTCGACTCCTTGGAACACTTCTTCTCTCATTCTGACAATGAGAATAAACATCATATAATCATATT	5	+	CAB_SEQ_2:3141-3260
CAB_SEQ_2	TWP_EYHCKQYNVA_000012	ATTTATAGTTTAGTCTTCGTGCTTTGTCCTATATTGTCCTACAGTCATACAACCACTGAGTATGTAGAGACAATTAGGGAAAAATCAGTTGAACATGAGAACTCTAATATAGATAGTTGT	6	+	CAB_SEQ_2:1821-1940
CAB_SEQ_2	TWP_EYHCKQYNVA_000013	TTATGGTGATGGCGGGGCTATAGTTGAGGAGGTATTGCGTCACACGCCTTATGGTGAGCGGGTGAAGGTCATTGGGATTGCTCCTACAGTATACGTTACAGGAAGTAACGCTGCCCATTT	1	+	CAB_SEQ_2:3261-3380
CAB_SEQ_2	TWP_EYHCKQYNVA_000014	TATTTGTAATAAATCACGGATTGGCTTTTTCATTTTTTATTTCCTATGCCGTGCGTTGACTTGGAGTGAATGAGTTCAGATTAAAGAAGAATAAGATTAGGTATGATTAAAAGATTGTTT	6	+	CAB_SEQ_2:1701-1820
CAB_SEQ_2	TWP_EYHCKQYNVA_000015	TAGAGTGTCAGGAGACGTGACTACACTGTTTGACTGGAGCGGATTTACCCGTTCTGAAGTCACAACTCTGGCTTATTCTTCAGGAGCTGAGGGATTGTTTTTCCCAAGTGTGCGTTGTCC	1	+	CAB_SEQ_2:3381-3500
CAB_SEQ_2	TWP_EYHCKQYNVA_000016	ATGCGTCGTCCTCTAGAGGCAAAATAGTAAAAGCAGGGAAAATATATTAATTTAGAAAAGAGTTAAGAAGTTGTTCTTAATGGTTTTACTTATAGGGTAGATGGATTCGTTTATAAGTTT	6	+	CAB_SEQ_2:1581-1700
CAB_SEQ_2	TWP_EYHCKQYNVA_000017	TAGCTTTATTTGGGCGTTGCGTATGGGACAACATGCTCCTTCCTGTGAATTAAGCTCAGAAAACACGCCTCAACAGGCTTCTAACGAGATTTCTTTGGTGGAAATTGGTCGTGGTCCTGG	1	+	CAB_SEQ_2:3501-3620
CAB_SEQ_2	TWP_EYHCKQYNVA_000018	TTAGGCCGACTGAATAAAGAATAGGACTTATGTGTATGTGTGCTTTCGTTTATCACATCTATGCTGATGTTTACGACTGTAGTGTACGTATCGATTTCCTGTGTTCCACATATTTTGTGT	5	+	CAB_SEQ_2:1461-1580
CAB_SEQ_2	TWP_EYHCKQYNVA_000019	GGCTTTTGAAAGACTAGCCGAGTTATTGCGATTGGGAGACACATCTGCTGAGGCAGAGTTTAATTTTAGTCCAACCTCAAGGACGGATATTCTTTTATCAAGTATATTCTGCATATTTAG	4	+	CAB_SEQ_2:3621-3740
CAB_SEQ_2	TWP_EYHCKQYNVA_000020	TACACTAAAGTCCCTCTACTCCCTATTCAAGCTGTGCAACGGATATGCCCACTGAAAATAGAGCATAGTCTGGTAACTTGCAAATCAGGTTTTTTGTATTTCATTTTAGAAATACTCAAG	5	+	CAB_SEQ_2:1341-1460
CAB_SEQ_2	TWP_EYHCKQYNVA_000021	AGTTAGTGGTCTACTGCAAGAGTACATCATCGTTTCTGTGACATACGCTCCTGATGTTTATGTTTCTTACATAATCATTTTTGGCTATACTGTGAATCTCTTGCGTTACTTTCTTTTGTT	5	+	CAB_SEQ_2:3741-3860
CAB_SEQ_2	TWP_EYHCKQYNVA_000022	CATTTTCAGTGATTTATATAGCAGAAAATCATAGCTCTTTCTTGTTGATTTTAAATAACTTGTGTTGCATACTTCTTGCTGGCTATTGCTTTCCCTCTAAATTGACTACAGATGCCTCGA	6	+	CAB_SEQ_2:1221-1340
CAB_SEQ_2	TWP_EYHCKQYNVA_000023	GTTGACCAATCGTCGTGCTCTTCGCGATATGTGTAGGTCATTACGTATTTTTGCTCATGGATTGACACCTCTGATTTTCCTCATCACTGTTTTGGATAATCTCAATTGTGTAAGAAGGTA	4	+	CAB_SEQ_2:3861-3980
CAB_SEQ_2	TWP_EYHCKQYNVA_000024	TGCGCTTGCCTTTATCCATTCAGGACTTACAATGTGCGGAATCTATACCACGAATTATAAAAAAAATGTTGCAATGGAAATACTTAAGTGTTTGCGTATAGCCCTTAGTGAAAAAGCACT	5	+	CAB_SEQ_2:1101-1220
CAB_SEQ_2	TWP_EYHCKQYNVA_000025	CGGCAACCCATTCCCGATTTTACGAGCTGTATTTATAGTAGCATCCACATTAAGTGGTAGCGTTATCTTTATGGATGTATTGAGACATTGCGGCCGAGGATTACGAGGACGTATCCAAAC	2	+	CAB_SEQ_2:3981-4100
CAB_SEQ_2	TWP_EYHCKQYNVA_000026	CTCATAACAAGTATCGTGCGGACTTGTGGCGAGAAGTTTCTTCTTGGTTGAATCAAACGACTAATCCTATTGCTATTAAAGCACTGCTTGCTTACGAGCAGGTTATTGCATATAACACGT	3	+	CAB_SEQ_2:981-1100
CAB_SEQ_2	TWP_EYHCKQYNVA_000027	TAGTATTTTACGAGGATTGACAGGCTCGTCTCAAGAATCTAGAACCATTGTGCGCTCTGTAGATGGGGGCAGAATCGGTGCTGTGCAGGCGATCATGGGGGTAGCTCATGGAATATTTTT	1	+	CAB_SEQ_2:4101-4220
CAB_SEQ_2	TWP_EYHCKQYNVA_000028	TCGTTCTTTATTGTGGCGACGATGGCCTATGGCCACAAATGTATGAGTGTGGAGCACAGGGGTTAATTTCCGTTTTATCTAATATCTGGCCAAAAGAGGCACGTGAGTGTGTTGAAGATC	1	+	CAB_SEQ_2:861-980
CAB_SEQ_2	TWP_EYHCKQYNVA_000029	ATCTATTACTGTTGGGATTCTTAATAATATAGTTATACAGATTCCTAGCACATTAGGAAGAAATAATACAACAGATGCAAATGATACGGGATTGTATTCTAATTATTTACACAATGCTTC	6	+	CAB_SEQ_2:4221-4340
CAB_SEQ_2	TWP_EYHCKQYNVA_000030	GAACAACATTATATTTAGATACAGTACGCTCTCTGGCTACTCATCCTTTTTTCTATGGTTTGAAAGACTCTGGAGGGTCGATTAAACATTGTCTAGAATATGCACAGATTAGTCCTGACT	5	+	CAB_SEQ_2:741-860
CAB_SEQ_2	TWP_EYHCKQYNVA_000031	TTTAGCATGGCAGACAGGGGATGTTTTAGCAGTATCACAGACAATAAGCTTATTTATATGCTTGATTGTGTTCATCGCTAATATCATTGTTATGGTGAATTTGGTCAGAGGAAATCGACG	5	+	CAB_SEQ_2:4341-4460
CAB_SEQ_2	TWP_EYHCKQYNVA_000032	TTTTAATCACTACCCCTATTTATACTAAGCCCGGAGTACATGGTCAGACCCTTTGGTTTGAATCTCTGTTAAATAAAGCAAACAAGCCTGCAATTCTATACAATATTCCTTCTAGATCAG	5	+	CAB_SEQ_2:621-740
CAB_SEQ_2	TWP_EYHCKQYNVA_000033	CCGCTAAAAAACAAAAGCTGCATAGTCTTTTTTTTAAAGTTAAGATAAACTGTGCTTTGCAAAATCTAAAGAAGATGATGGTTACGGCGACAGCAATTCCTATAGGTTTCTGTTTGCAAA	6	+	CAB_SEQ_2:4461-4580
CAB_SEQ_2	TWP_EYHCKQYNVA_000034	TAATTTCTTATGCATGTTCTTTAAATTTGAAGGTTCCCATAATTGTTGGTGTCCCAGGGACATCACTACATGAAGCTTCAGATTGGATCCATACATGCCAGTCGTATCCTATTTATGGTT	5	+	CAB_SEQ_2:501-620
CAB_SEQ_2	TWP_EYHCKQYNVA_000035	ATCAGGAACCAATCAATCTATGGGAAGAGTTTCCTTTGGCTGAGAGAGTATGCATAATACTTTCTATTGTGTTTGTTATTTTTGGCGTGATTTGTAGTGTAATAGGTATGGTCCTTAGTT	5	+	CAB_SEQ_2:4581-4700
CAB_SEQ_2	TWP_EYHCKQYNVA_000036	CTATAGATTTCTTAAGCTTTGAAAATCTCTTGCGTTTTCAAGAGAGAGAAAGCCACGGTGTTGTTCTTTTTGGTAGTACCGGAGAAAGCCTATCCATGACAGCAAAGGAAAAAGAATCCT	4	+	CAB_SEQ_2:381-500
CAB_SEQ_2	TWP_EYHCKQYNVA_000037	CTATAACCACAGGTGTCATAGGTTTTAGTCTCTACATTATTAGTATCTTTTTCTTTTTGCGTGGGGTCGTTATTTACAATCACTTTGCTTTGAACTACTTAGTCTACGGCTCGTTAGATA	5	+	CAB_SEQ_2:4701-4820
CAB_SEQ_2	TWP_EYHCKQYNVA_000038	CAGGAAATGTTGTAGAACAACTCCATAATGATTATGTTAAGCAGAAGTTTTCTGTAGTATAACCGCTGATTACTATGAAATTACTCACAGCTTCTGTTACGCCCTTCTTACCTGATCATT	5	+	CAB_SEQ_2:261-380
CAB_SEQ_2	TWP_EYHCKQYNVA_000039	CAAATTATCGTTTAAGTGAAGTTTGGGGGAATGTCTACGAAAATCTCCCAGCGACTTGTCTATGATGAAAACATCGGATTGTAAATGCGCAAATCAGCTTCCTCAGACAGGTGCCTGAGT	3	+	CAB_SEQ_2:4821-4940
CAB_SEQ_2	TWP_EYHCKQYNVA_000040	GATTAGCTTCAACAAAAGTTGTAACGACTGTAACGGAAAAATTACGGCATTATTCTTCCCCTATCTTTTGCTGTTGCCAAAGCTATATGGCATTAAGCTTAGTCGTTCCTGAAAATCTTG	5	+	CAB_SEQ_2:141-260
CAB_SEQ_2	TWP_EYHCKQYNVA_000041	TTCTAGCTACCCTGTCTGAGGAGTCATGATTTTCTTTACCTTCCCTAGAAAGGTTAACACCTCGAGTTTCAGAAGAATCTGGTTTTTCTTACTCTCACTATCCACAGAATATGCAATTAG	4	+	CAB_SEQ_2:4941-5060
CAB_SEQ_2	TWP_EYHCKQYNVA_000042	TTACCACCGATGATGATGACGTTTCTGACGATGTGATTCGAGAGCTTTATGATCAGTTATCAAGCATTGGCACCGTGCATATGCTCTATGATCTAGCGTTAATCACAATGATCGGTTCCG	2	+	CAB_SEQ_2:21-140
CAB_SEQ_2	TWP_EYHCKQYNVA_000043	AGAAAAAGGTCGTTAGGTAAATCTGTCCTCTAGCTTTCTAATAGACAATCTGCAGTTTTTCTCGGCGTAAATATTACGGATACCATCGGTGAATACTTTCTTGTCGAAGAGTTGGCGAAG	4	+	CAB_SEQ_2:5061-5180
CAB_SEQ_2	TWP_EYHCKQYNVA_000044	TCAAGATAGCACAGTATCCTTTACCACCGATGATGATGACGTTTCTGACGATGTGATTCGAGAGCTTTATGATCAGTTATCAAGCATTGGCACCGTGCATATGCTCTATGATCTAGCGTT	3	+	CAB_SEQ_2:1-120
CAB_SEQ_2	TWP_EYHCKQYNVA_000045	TCTGTCCTCTAGCTTTCTAATAGACAATCTGCAGTTTTTCTCGGCGTAAATATTACGGATACCATCGGTGAATACTTTCTTGTCGAAGAGTTGGCGAAGGAGTTAATGGCGGAGCTTCTT	3	+	CAB_SEQ_2:5082-5201
CAB_PMP	TWP_EYHCKQYNVA_000046	CCCCTTCATGAATCTTCAGGGAATCTATGCCTATCAAAGGAAATTCAAAGAATACGGAGTGAAAAAACACGAAATTACCAGTAGTACATTAGCGAATCTTTCTGTACCCATCGGCATCCG	3	+	CAB_PMP:18530-18649
CAB_PMP	TWP_EYHCKQYNVA_000047	CAATCGAAAATCCTCAGAAATCACCCAGGGGTATTGGAATACCCATGGTATAGGTGCAGAACTCGGGTCCTCGCTGTCCTTTGACTTCCATGAAGAACATAATATATTCCAGCACACCCT	1	+	CAB_PMP:18410-18529
CAB_PMP	TWP_EYHCKQYNVA_000048	TTTGGAAGGCCATACCCTACGCTACCCTATTTTCTATACAACTTCTGTAGCGTTCATCTCGGATATATATCGTAAAAATCCGTATCCGACAATTACAGCTACCTATGATCCTTTCGCCGT	3	+	CAB_PMP:18650-18769
CAB_PMP	TWP_EYHCKQYNVA_000049	ACATTGGTCTTTAGGAAACTTTCTTGTTCATCCTCAGTCCTTGTCTAAAGTTTCTTCAGATCTTCCTCTAATTTTAAGCGCGCAAGTAACCTATAGTCATAGTAAAAACACCCTCACAAT	5	+	CAB_PMP:18290-18409
CAB_PMP	TWP_EYHCKQYNVA_000050	ATGGGAAACCTCAGGAACAAATCTCTCACGACAAGCCTTATCCGCACAGATTTCCTTACATTGTGCGATTTTAGATAACGTCTCTCTATTTTCAAAATTTTGCACAGAACTACGGAAATC	4	+	CAB_PMP:18770-18889
CAB_PMP	TWP_EYHCKQYNVA_000051	CTCGATAGGCTTTTTCCAAATGTTTGGAGTTTCTAAAGATGCGTCCTTAGCAAAAAACCAAGAAAATATCCTAGCAGGATCTATATACCTCCAACATAGTCTACCCATAAAACCTATTAT	5	+	CAB_PMP:18170-18289
CAB_PMP	TWP_EYHCKQYNVA_000052	CTCGCAATACTATTCAGGAGATATTGGTAGCCAATGTTTGTTTTGATGCGCTAGGAGAACACGTAACTTTAAGAAATTCAGAAACCCTAGACAAAGAGCTTTCTGAATTTCTTTCATCAC	5	+	CAB_PMP:18890-19009
CAB_PMP	TWP_EYHCKQYNVA_000053	GGTAGCGGAAATTTCGAGATACCTCCATAAGGAACATCATAAAAATGACCAAGGATTTCGCCATACTAGCGGAGGTTATGCTTTAGGGATCTCACAACAAACGTCATCCCAAGATATCTT	3	+	CAB_PMP:18050-18169
CAB_PMP	TWP_EYHCKQYNVA_000054	CAACGTACTCTTCTCCTTAGAAAAATCTCGGTGGCTCTCTTTGTTTTCTTTCCGAGAAGTAGATCTGCTTGCATGACACAAAACTAGCAGACAAAGATTTAAAGCTTTGAATCCCAGCAC	3	+	CAB_PMP:19010-19129
CAB_PMP	TWP_EYHCKQYNVA_000055	AGATTGTCAAGGGAATTCCCTAGTTCCTAATAGCCTATGGAATGCTTTTTTAGACATCCGCGGTATGCATAACCTTATGGACACCATCTCTGATGGCAGCCTATACCGTAATGGCCTTTG	2	+	CAB_PMP:17930-18049
CAB_PMP	TWP_EYHCKQYNVA_000056	ATTCTTTGTGTTTTTCCTATCCCATTGTTTTTTAATGCTTTTTGTTTATTAACAAAATCAATCTTGTTGCATCCTGTCTAGCAAATGAAAGCGTCTTTCCGTAAGTTCTTAGTTTCTACA	6	+	CAB_PMP:19130-19249
CAB_PMP	TWP_EYHCKQYNVA_000057	ATCTTGGAATCTTGAATGGGTAGAAACGGCAGCACGAGAGTTAAGTGCGCATACAACATCACCTGCAAAAAAACTAGGAGAACTTGTATGGACGCCGAAAGGCTACCGACCACGCCTGAT	1	+	CAB_PMP:17810-17929
CAB_PMP	TWP_EYHCKQYNVA_000058	ACGCTGACTCTTCCTTGTTTATTCCAAGCCTTTTCTTTGGAAATTGTAGTTCCTAACGGAACTTATAACGGCGATCTTAGAGAAATGTTTCCCTATACGATAACGTCTAATCCAGAAGGA	4	+	CAB_PMP:19250-19369
CAB_PMP	TWP_EYHCKQYNVA_000059	CAGAGAATTAGCCCAATCTCTTAGAATTCCCCTAATTAAAATCGAATCTAAAACATTAGAAAATACACGTATCCAAGTAGATCATCTTGACGTTCCAACTCAACCTTACGGGTATCAAGG	5	+	CAB_PMP:17690-17809
CAB_PMP	TWP_EYHCKQYNVA_000060	ACAACAGCGATCCTCTCAGGAAACTTGAATATTTTAAATCTCGATAACTCCATGGCGGCAACTCCTTCAAGTTGCTTTTTCAATTCCGCTGGATCAATGACCATTATCGGAAAAGGCCAT	3	+	CAB_PMP:19370-19489
CAB_PMP	TWP_EYHCKQYNVA_000061	AAAATACCGCTCCTTATCTTCTCGAGACCCCGGGCAAATCGTGCTTTTGTCGGCAGACAAAAAACTATCTTTTTCCGGGTCTATGCACATCGATGTGCAAGATGAAGATTTTTATGAAAA	3	+	CAB_PMP:17570-17689
CAB_PMP	TWP_EYHCKQYNVA_000062	GATGTAACTTTTACTAATCTTCGCATATCGGTAAACGGTGCTGCTTTAAGCTCTCTTATTACGTCGCATCCTGAATCGTTCTCTTATACTATCACAGGAATCAAGACCTTCTCCTGCTCT	3	+	CAB_PMP:19490-19609
CAB_PMP	TWP_EYHCKQYNVA_000063	CTCAACACTCATTCTCGATCATAGTACAATGATGAGAATCCAAGACAATGCCGAGCTCTCCAACATTACCGTACCGTTAAAACTCTCAGCTTTAGATTCTTTACCAGAGAATGCGAAAAT	4	+	CAB_PMP:17450-17569
CAB_PMP	TWP_EYHCKQYNVA_000064	AATTGTTCCGCATTACTCGGACATACCAATCCAAACACTACTATATCTCCTAAAGGCGGTGCGGTATATTCTAAGTCACCTATATTCTTCAAAAATATTCAAAACTTAATATTTAAGGAT	6	+	CAB_PMP:19610-19729
CAB_PMP	TWP_EYHCKQYNVA_000065	TTCTACTCTAGCCACCGTAAATATGAGCGGAATTTTACAAGACGTTATCCTGGCAGGAGGAACTCTAAATTTAAACAACGGCGTCATCCTCGGAGTGTTGAACTTTGTCCAACGTCCTAA	2	+	CAB_PMP:17330-17449
CAB_PMP	TWP_EYHCKQYNVA_000066	AACTGTGCAGCGGACAGTGGTGGAGCTCTATGGGGACAAGTAGTTGACATTAGCAATGTAACAAAATCATTACAATTTCTGAGTAACGTGGGCGCCAATGGAGGTGCTATAGGGGCTTCT	1	+	CAB_PMP:19730-19849
CAB_PMP	TWP_EYHCKQYNVA_000067	CTATGATGCGATTACTTCAACGTCGAAATCCACAATACCCCTACTTATCAATCAAATCTCCGATGAGGCTGTACATCATGGCACCGTGTTATTCCCTTCGACAAATTGTCTGCATTCCTG	2	+	CAB_PMP:17210-17329
CAB_PMP	TWP_EYHCKQYNVA_000068	ACAAGCCTGAATGTTACGCGTTGCCCATCCATTCTTTTTAGATCCAACTCTGCAAGCAGGCTCGGTGGCGCCATCCACTCCGTGAATCCACAAACCCCGCTACCTCCACCACCTCCTGCA	1	+	CAB_PMP:19850-19969
CAB_PMP	TWP_EYHCKQYNVA_000069	TATTATCTTCGCAGGAAATAGTACAATCAGAGGAAGGCATATAGAAAAAAATGCTATCCATTTAGAAAACCAAGCCTTCATCAGCTATATAGGCGCCAAAAAAGGCAGATCCGTACAATT	5	+	CAB_PMP:17090-17209
CAB_PMP	TWP_EYHCKQYNVA_000070	AACGGGGTTATAAACACTGTGGTCAACTTCTCAGACAACGGCTCTGTACAATTTGACTCTAATAACGCTAAATCTGGCGGAGCTATTTACTCTAAAGGGAATATCAACTTCTCGAACAAC	3	+	CAB_PMP:19970-20089
CAB_PMP	TWP_EYHCKQYNVA_000071	TATGGGCCTTACCCGATTCATTGATAATACAGCTTTTGGAGATCAAAATTCACGTCCTGGGGGTGGGGCAATTGCTATTGCTTCCGGAGGAGAGTTAGGGCTATTCGCTGAAGAGGGTGA	1	+	CAB_PMP:16970-17089
CAB_PMP	TWP_EYHCKQYNVA_000072	GTACAATTGCTCATGCAGAACAACGCTGCATCTCCTGAAATCGGGAATTCTGATGAAGTGTTAGGACAAGGAGGAGCAATTTATTGTACTCAGGCAACGGCAGCAAAGAAAGAGAAAGAA	2	+	CAB_PMP:20090-20209
CAB_PMP	TWP_EYHCKQYNVA_000073	TCCAGGTGATCAACTCTCTTATCCTCTATCCTTCTATGGAAATCGAGAAATCACCTTCTCGAATAACAGTTCAGTAAACGGCGGCGGCGCCATCTATACTAAACAGTTCTACCTAACCGC	1	+	CAB_PMP:16850-16969
CAB_PMP	TWP_EYHCKQYNVA_000074	GAAGAGGAAAAAGTTAAAGCTGGAGCATCTACCCCAGTCTTCACTGGGTTAACTATAGCAAACCAACACGATATCTTCTTTGCTAATAACTTCGCAGCAAATGCTGGCGGGGCCATTTAT	2	+	CAB_PMP:20210-20329
CAB_PMP	TWP_EYHCKQYNVA_000075	GAGAAAAGGGAAAAGTGCGCTTGTCTCTCGAGGATCTCTCATGTTTCGATCTAATGATACAATCACCTTTTCAGGATGCTACTCATCTGACAAAGGTGGGGCTATCTGCTGTATACCTAA	2	+	CAB_PMP:16730-16849
CAB_PMP	TWP_EYHCKQYNVA_000076	GGAGAAAAAGTTAGCATCACTTCTTCAGGAAGAACGGTGTTTACTAACAATACCGCAAAAACTGGTGGAGCAATCTATATTGCTGATAGTGGAGAGCTAAGCCTATCCGCTGACTACGGC	2	+	CAB_PMP:20330-20449
CAB_PMP	TWP_EYHCKQYNVA_000077	CCGCAGTTTGACCTTCGATAAAATCACGACAAGTAGTGAAGGAAAAATGATTTTCCAGTCGGAAACCTTCTGTACACTTTCTTGCTTTTCTCATCTTAAGTTTTTAGAGCCAACAAGCTC	4	+	CAB_PMP:16610-16729
CAB_PMP	TWP_EYHCKQYNVA_000078	AATATGACTTTCTACGACAACCTCAACACCAATGACGGATCTCTCCAAAGAAATGCCATTACTCTAGGAAAGGGAGCGACCATTAAATTGCTTGCCGCTTCTGGAGATCATAAACTCTGT	3	+	CAB_PMP:20450-20569
CAB_PMP	TWP_EYHCKQYNVA_000079	GCAAGGTACCACGTACATCTTATCCGATGACGTTCTAATACAAAATGTAGCAGATACAACACCCCCCAACTCTAGCTGCTTTAAAAATACCAAAGGAGATCTATTCTTTAACGGGAACAA	4	+	CAB_PMP:16490-16609
CAB_PMP	TWP_EYHCKQYNVA_000080	TTCTATGATCCTATTGTAACTACTCTTCCTGAAAAAGCTCCTAATGGCAATAACACCCTAACGATCAACCCAGATAGAGGAGATTCTGCTCCCTTTACTAAATTATATTGGAACAGTGCT	5	+	CAB_PMP:20570-20689
CAB_PMP	TWP_EYHCKQYNVA_000081	TGCTATGTCCTATATGTGTTTTGCCTCAGCAGATGCTGCTGTGTTAAAAACACTCTCCTCTGCGGATAACTTTAACGGCATAAATAATGCGGCTTTCCCTATTAAATCTTCTGATAATGA	4	+	CAB_PMP:16370-16489
CAB_PMP	TWP_EYHCKQYNVA_000082	CTTTTCTGGAGCTCATGCAAACGCAGAAAGTACTCCCAACGCATCAACTATTTATCAAAAAGTGATTCTAGGTGGTGGGAAACTCGTCTTAGCAGATAAGGCTAGCCTATCTGTGGTTTC	2	+	CAB_PMP:20690-20809
CAB_PMP	TWP_EYHCKQYNVA_000083	TTTTTCTATGGGGTAAAAGGCTTTTCTCTATTTCCCTCCCCTAAGCAAAAAATATTCTGAAAATATACATTCGAAATAACGTATGACGCAAAGACCGAATCTATGGATTTTTTGCTGCTA	6	+	CAB_PMP:16250-16369
CAB_PMP	TWP_EYHCKQYNVA_000084	CTTTGAGCAACAACCTGATTCTATCCTCCTCATGGATAATGGAACCGTGTTGTCAACTACCGATCACTCCCATTCTACTGCTGCTGAAGCTGGAGCAGCTGCCGCCGTTATGGCGACTGC	1	+	CAB_PMP:20810-20929
CAB_PMP	TWP_EYHCKQYNVA_000085	GCTTTTCCCCGCTCTTTATGAGCAGGGAGCATCTCGATGCGAAATCTATTTCTCTCGATTCCTTTGGGTTTAAACACCTTCCAAAGAACATCCATGATTGATCTTGATTAATTTCAAAAA	4	+	CAB_PMP:16130-16249
CAB_PMP	TWP_EYHCKQYNVA_000086	TGGGACGAGTAGCGTTACCTCATGGACTGCAGCCACTACGACCTCTGAGACCAAGCAACCCAATACTAACGGATCGATCTCAATAACGGATCTCCATATCAATCTTGGTTCGCTGACACA	1	+	CAB_PMP:20930-21049
CAB_PMP	TWP_EYHCKQYNVA_000087	ATGTTCTGGGGATGATGCTTTAACCTCGTATATCCATCTATTTGCTCAAGGAAGTATAGAACTACGTAAATCTGCAAGAGACTACCACGCCAACGCAGGAAGCTCTATCCACTTCTAAAT	3	+	CAB_PMP:16010-16129
CAB_PMP	TWP_EYHCKQYNVA_000088	AGCTGGAGAAGGAGCTAAAATCGATGTAAAAGGTACGAATGGCACACCATTAAAATAACTGGACACATTTCTTTAGACGATGTTTCTGGGAATGCTTATGAAAATCACGACATCTTCAAT	5	+	CAB_PMP:21050-21169
CAB_PMP	TWP_EYHCKQYNVA_000089	TGTAGGAGATGCTTACCGCCATAATCCTAAAAACATTACGACGCCTATTGTGACCCATGTTGTGACTACACCCTGGTTAACAACAGCGACAAATCTACAAAGACATGCGGCACAATTCGC	1	+	CAB_PMP:15890-16009
CAB_PMP	TWP_EYHCKQYNVA_000090	CGAAATACAGTCACGCTCAAAGTCCTTTCTCTATCTACGAAAGGAGACAGAAAAATAACTAATGAGAATCTCCAGCTCACCCCAAGAGGAGATGCAGATCCTCAATATGGGTACCAAGGC	2	+	CAB_PMP:21170-21289
CAB_PMP	TWP_EYHCKQYNVA_000091	GGGCTTAAGACGAAGAGTATTTAGTCATACCTATTTGACGAACATCTCTCTACCTTTAGGAATAAAAATTCATGGAGATTCTCTATCTAAAGATCTCCATTATGAACTTTCTGCTGCCTA	5	+	CAB_PMP:15770-15889
CAB_PMP	TWP_EYHCKQYNVA_000092	TCATGGAAACTGAGTTGGGAAGACGGAACAAATGGAGATGCTCAGAAAAAGAAAGTATTAAAAGCTACTTGGACAAAAACTGGATTTGTTCCCAGCCCGGAACGTCAAGCTTCTTTAGTT	3	+	CAB_PMP:21290-21409
CAB_PMP	TWP_EYHCKQYNVA_000093	AGGAGACATAGGCACATCGATCACTCTACCTATAAAAAGTAAAGATGGCCTTTTGCAAAAGGCCACGCCATTTGTAAAAGTGCAAAGCGTATACATCTATCAAAAAGGCTTCCATGAAAA	4	+	CAB_PMP:15650-15769
CAB_PMP	TWP_EYHCKQYNVA_000094	CCTAATAGCTTATGGGGCGCCTTCATAGATCTACGCTCTATGAACGCACTCGCTACAGCAAGTTGCGATGGCTTTGGCTACGGCAAAGGATTATGGGTAGCGGGAATTTCTAACGTTTTC	1	+	CAB_PMP:21410-21529
CAB_PMP	TWP_EYHCKQYNVA_000095	TGAGGATTTCCTAGTCAAATTCCAGTCACAATCTGGGTATTTTTATGGGGATAACTCCATGAAGGTACGCTACTCTGATGGTACACAAACGCACAGCTCCTGGGAAAATCATTGTTATTC	3	+	CAB_PMP:15530-15649
CAB_PMP	TWP_EYHCKQYNVA_000096	CATCATGATCGCAATTGTGTATCTCATGGTTTCCGCCGTATTAGTGGTGGCTACGTTATCGGAGCAAATTCACAAACACTATCGGATTCTGTATTTTGAGTAGCTTTCTCTCAGGTATTC	3	+	CAB_PMP:21530-21649
CAB_PMP	TWP_EYHCKQYNVA_000097	GATTCATGAAAAAATTCTTTCAGGGTCGCTATATACTGAATATTCTACAGAATTGCTGCCTATTCTAAAATTCCTTGCAGGAACCTCAGTGTTCAAACCGAAAATTTTAAAACAAGTTCC	6	+	CAB_PMP:15410-15529
CAB_PMP	TWP_EYHCKQYNVA_000098	GGAAAATCTAAAGACTACGTGGTCTCCACAACAAAATCACAAGCTATAGCAGGTAGTGCTTATCTATCTATAAAACGCCCATTAAGCAACACGATCTTCACTATGTTCGCTGCAAGAATC	4	+	CAB_PMP:21650-21769
CAB_PMP	TWP_EYHCKQYNVA_000099	ATTCCGTAATTTTAGCTCTGGCTATGCTGTAGGAGTCAGCTCGCAATCTCTTCATAATTTTAAATTTAGCTTTGGTTTTTGCCAGCTATTTGGACAAGCTAAAGATTATGGAGAGACAAG	5	+	CAB_PMP:15290-15409
CAB_PMP	TWP_EYHCKQYNVA_000100	AACTACAGCCATACGAATGAAGATATGAAAACACGCTATACCTTCATCCCTGAAGCAAGCGGTAATTGGGATAACAATTGCTGGTTAGGAGAAGTAGGTGGAAGCTTGCCTATTGTTTTG	3	+	CAB_PMP:21770-21889
CAB_PMP	TWP_EYHCKQYNVA_000101	CGATGTCACAGCAATCCAAAGACTCATCGAAGGTGAAGCCAACTCTGCTACTGGTAAGGATATCTGGGGTGCCGGATTGTCCAACTTCTTTCAAGGAAAGAAAACACATAGAAACCGGAA	1	+	CAB_PMP:15170-15289
CAB_PMP	TWP_EYHCKQYNVA_000102	CAAACGACTAAATTACACCTAAATCAATTCGTTCCTTTTGTGAACGTTCAGATTGGTTACGCAGAACATGGCTCCTTCAGAGAACAGCTCGCTGAAGCACGATCTTTCTGTTCTTCTCGT	3	+	CAB_PMP:21890-22009
CAB_PMP	TWP_EYHCKQYNVA_000103	AGGCTCTGGAAATGAAAAGGTTGCGAATTTAAGTTGGCAACCCTTAGGGTACATTCCTACTATGGACGATACACAAAGCTACACTTCTTTAGTGCCTAACAGTCTATGGGGTATGGTTGC	2	+	CAB_PMP:15050-15169
CAB_PMP	TWP_EYHCKQYNVA_000104	TTAATTAACCTAACGATTCCTTGTGGTTTTAAAATAGATAGACGTTCTCACTCCTACCCGGATTTCCACAGCTTAGCTGTATCCTATGTCCCTGATGTGTGGAGGAGAAACCCCGGATGT	2	+	CAB_PMP:22010-22129
CAB_PMP	TWP_EYHCKQYNVA_000105	ATCAGCTACAAGAGGACAGGTCACTGTTTCTGATAATAGCAATATAACCAATGACAAAGAGGAAACACACCTAGGTTATCAAGGTATATGGAAATTAACCTGGGAGGATTCTCCAACAGG	4	+	CAB_PMP:14930-15049
CAB_PMP	TWP_EYHCKQYNVA_000106	ACAACGTTATTATTAGCAAGCGGAGCTAGGTGGAAAACTCCTGCAACAAACCTGGATAGACAAGGTTTGTTAATCGAAGGGTCTTCACATACAGCCGTAAATAATAATATTGAAATCTTT	5	+	CAB_PMP:22130-22249
CAB_PMP	TWP_EYHCKQYNVA_000107	TGCTACGGGAAGTTCTGGAAATGTTAATGTTTCTGGTCCGATTATTTTTACTGTTTCTGATCCTGATTTTTATAACAACCCCGAGCTTGCACAACAACTGAGTAGAGAATTTTTAAAAAT	5	+	CAB_PMP:14810-14929
CAB_PMP	TWP_EYHCKQYNVA_000108	AGCCATGGTAGTTGCGAACTACGTGAATCTTCGCGCAATTACAATATAAATGTAGGAAGTAAATTTCGATTCTAAATATTACTAACGATAGGGTTGAGGCATGCCTCTTTCTTTAAGATC	5	+	CAB_PMP:22250-22369
CAB_PMP	TWP_EYHCKQYNVA_000109	TGCAGACTCGTGCGTCATATTGGAACAAAACACACAGTTACAAGCTTCAAGCTCCATGGATCTGAAAAACTTGTGGGTAAACGTTAAGGACCTAAACTCTTCCACATTTGCAAGAGTCAG	3	+	CAB_PMP:14690-14809
CAB_PMP	TWP_EYHCKQYNVA_000110	TTCTTCTTTTTGCTTTTTGGCTTGCTTATGCAGCTCGGGGTGGGTTGCTGCCCAAACCATAAATCAAACTAACCTTACACCTCCTTTGTATGATATAGGAGAAGCTTTTTACCTTACCTC	3	+	CAB_PMP:22370-22489
CAB_PMP	TWP_EYHCKQYNVA_000111	TACCATGGCTAAGGAGGTAACCAATATCTTCTTGTTTCCCTCTCCCGTGGAACTTACTGCAGGAAGATTGGTTTTATCCGATGGCGCTTTATTTTCTGCAACATCCTTCACACAGAAAGA	2	+	CAB_PMP:14570-14689
CAB_PMP	TWP_EYHCKQYNVA_000112	TAATTGTTTCATCGAAGATGTCTATGGAGCGAAGTTCCCTTCATCTTTCTTAGGATCGAGTTCGAACCTTACCATATTTGGGAAACAACGTTCATTGACATTTTCACAATGTCATGCCCC	4	+	CAB_PMP:22490-22609
CAB_PMP	TWP_EYHCKQYNVA_000113	CCCATTACCCGAAAAATCATCTCTTCCTAGCATGGGAAGATTGATGATCCGAGCTGAAGGTGATGGCCAACCAACACCCAAAAGCTATACGGGGACGGTGGTTTTCTCTGGGAAAAGTAC	1	+	CAB_PMP:14450-14569
CAB_PMP	TWP_EYHCKQYNVA_000114	TGCAAAAGAAGATGCTTCATTAATCTCAGCTAAAAATGCTCTTACCTTATCTCATCTTTCCAAGCTTGTACTTAATGAAAACATCTCTATAGGAAAGCATGGCCTTATCTCAGGAAAAGA	5	+	CAB_PMP:22610-22729
CAB_PMP	TWP_EYHCKQYNVA_000115	AGCATCCCAAGGAAGATCCATTATTTTTTATGATCCCATCTCATTTCAACCGGATGCCGGGACTGAAAGCCTACTTGCTGATACTGACACGACAAGTACACTAAAAATCAATGCCCCAGA	2	+	CAB_PMP:14330-14449
CAB_PMP	TWP_EYHCKQYNVA_000116	CATCACGATTACCTCATCAAAAGCGGTAACCGTGACCAATAACAGAACCCCCTACGCTCCTGTAGTTACTGAATCTGCGCCTGATTCAGTTACGGTAAACTGTTTTTGTGGTTCTGCAGT	1	+	CAB_PMP:22730-22849
CAB_PMP	TWP_EYHCKQYNVA_000117	CAGTGGGACTCTCTCCTTAACCGCAGAGTCTGGAGACATTATCTTTAAAGGAAATAAGGGCAAAGATGATGCTCCGAATGCTATACATATAGGATCAAAAGCTCAAATTACTGACTTACG	3	+	CAB_PMP:14210-14329
CAB_PMP	TWP_EYHCKQYNVA_000118	TCATACAGAAACAAGCTTAAATATTACGAAGATTCGTAATCAAATTACCTTTGGCAGCAACTCTGGAAACTTTGGTGCGGCGCTCCTTAATGATACAAACGCATCATGCAATATCGAAAA	5	+	CAB_PMP:22850-22969
CAB_PMP	TWP_EYHCKQYNVA_000119	CTCTTCAGACAAATGCGGTGGAGCGATCTACGCTAAAAACCTCAAGATTGTCTTTGCTTGCCCGACTGTATTTACCAATAATACAGCTAAGGAAGCAGGCGGGGTGATTGCGATTGCTGA	1	+	CAB_PMP:14090-14209
CAB_PMP	TWP_EYHCKQYNVA_000120	TAACTCTGCGGCTATCTCGTTTTCTCAAAACTTTGCTGCTTGCGGCGGTGGAGCTATTTATGATGGAACTGTCACATTTAAAAATAACTCCGGCCCTATTGCCTTATTAGGAAATACCGC	2	+	CAB_PMP:22970-23089
CAB_PMP	TWP_EYHCKQYNVA_000121	CTTAGGGTCAATTCCATCGCCCGTGGGGATAATGCACGCGATGGCTACATCAACAGAAGAAACTACTGATAATAGTGTCTTTACCTTTGAGGGAAACTCTGGGTTAACATTTTCTGAGAA	2	+	CAB_PMP:13970-14089
CAB_PMP	TWP_EYHCKQYNVA_000122	AGCCAAAGGTTTGCAATCTAAAACTCCAAAGCCTGATAAAGTCATAGGCTCAGGTTGTGGAGGCGCCATTTGTGTACCAACAAAATCCGTTTCTTTTGTGGATAATACTGGCGGTTGTAA	3	+	CAB_PMP:23090-23209
CAB_PMP	TWP_EYHCKQYNVA_000123	CTCTACTGATAACGGCGGGGCTATATGTTACGCAGTTACCCCCCCCCCCCCCGCACCTGAGCCGGAACCGGTACCTCCTTTAGAAGGAGCAACCTCTTTAACTAAACTCAAGGATGCTAA	1	+	CAB_PMP:13850-13969
CAB_PMP	TWP_EYHCKQYNVA_000124	CATAAGCAGCAACCTCGCTCAAAAAGATGGCGGGGCTATTTACGCAACCACATGTACCTTTGCAAATACCTCCCCTACATATATCACGAAAAACTCCGCCAAAGAAAATGGTGGTGCCAT	1	+	CAB_PMP:23210-23329
CAB_PMP	TWP_EYHCKQYNVA_000125	CTCTGACCTTACATTCGCCTCAGCTCCTGGAGCTATCGCGAAAGGTAAGGGAACTATTTTTTGCCAAGGCTCCTCACTACAAGTCAAGGATAACAGGAACGTTGTATTCTCAAATAACCA	1	+	CAB_PMP:13730-13849
CAB_PMP	TWP_EYHCKQYNVA_000126	TTGTGCCAAAGCCCTGACGGTAAACGCTCAAGGCCCTATGGTGTTCTTCAATAACAGAGCACAAAAAGGCGGAGCTGTTTATATTAGTCCCAATGTTGGCAATACCACGGATCCTGAGAC	1	+	CAB_PMP:23330-23449
CAB_PMP	TWP_EYHCKQYNVA_000127	GGGGGATCTTTCCTTTGCTGGTGATTCTCATTCTCTAGAATTTATCAATATCTCCCTCAAAGGACAGGGTGCTGCTATTAGCCATACAGCAAAAGATAAAACATTAAAATTATCTAACAT	5	+	CAB_PMP:13610-13729
CAB_PMP	TWP_EYHCKQYNVA_000128	CTCTACCTTAAGTTTAACAGCAAAATCCGGAGACATGGTCTTTATCGGCAATATGCTCGATGGCCGTCCAGGAGTACGTAACGCGATCCATATGGAGGGAGATAGTAAGATCACCGCTCT	1	+	CAB_PMP:23450-23569
CAB_PMP	TWP_EYHCKQYNVA_000129	TATTTATACCCTCAAAGCAGATATTTCCTTTTTGAACATTATCTCTCTGACTACAGCAACAGAACAACCTCCAAGAGCTGTGAGTGGCAATTCTGAAGGCAGCTGCTTTACCAACACCAA	3	+	CAB_PMP:13490-13609
CAB_PMP	TWP_EYHCKQYNVA_000130	TAATGCTTCCGGCCTCTCCAATTTGATTTTCCATGATCCTATCACAAACCCCGGGCCCACTAGTAATGGCGGTCAATTAAATACAATTACTGTGAACTCTCCAGGTTATTCTGGATCAGT	2	+	CAB_PMP:23570-23689
CAB_PMP	TWP_EYHCKQYNVA_000131	CCCTGAGACATCCGCAATAACTAAAGCAGCCACAAATACCGACTTATCTGAAGGTTTTGATGGATTTCCGCAGCCAGAGCAAGGATTTACATCGAAAGATACAAGCAATGAAGAAGGAAC	2	+	CAB_PMP:13370-13489
CAB_PMP	TWP_EYHCKQYNVA_000132	TAAATTTACATCAGAAACTCTGACCATATCAGAGAAGTTAAATCCTGCAAACACGACATCATCTCTTTTCGGAAAGGTTGTTATCCAAGATGGACAGCTTGTTGTAACTAACAATGCTAA	5	+	CAB_PMP:23690-23809
CAB_PMP	TWP_EYHCKQYNVA_000133	TCGCGGGTTAGACATTTGTAACCCAAGATGCCTCATGAAACTTTCCGTTTATGGGTTTTTACTCTCATCGTCGCTACTCTCTACCCATATTATATTCGCTGAATCGTCTTCAGATTCTGT	3	+	CAB_PMP:13250-13369
CAB_PMP	TWP_EYHCKQYNVA_000134	GATCAATCTACTTGGGTTAACTGCAGAAACAGGAAGATTAACTTTAGGTTCTGGAGCTAGTATCGGAGTATTATCAACAAGTGCTACTGAATCTAATAACATGGTGCTTTCAGGAAGTTA	5	+	CAB_PMP:23810-23929
CAB_PMP	TWP_EYHCKQYNVA_000135	TTCGGTGCTAAAATACATTTTTAGATCTTCCTCTCTCCCTGTTCTTTACAGAGCAGGGAGTATCCCCTACCTCTCCTTATACACTCTGATAAACTTGAAATTTTTTATTTTTTTTCTATG	5	+	CAB_PMP:13130-13249
CAB_PMP	TWP_EYHCKQYNVA_000136	TATGGCCAGTGTTGCGTCATTGTCAGCAGCAGGTGATAGTGCTCCAGTTCCTGAAGACTTCACGATTAGCAAATTAGGGTGTGATATACACTCCTACCTAAACCCCAACTTTTCTCCTGC	1	+	CAB_PMP:23930-24049
CAB_PMP	TWP_EYHCKQYNVA_000137	CTCGATAACAAAGCTCTAGTTGTTCAAGGTTCTGGACGATTCGCTGTTCGACCTAACATCGAAGTCTTTGCCTCAGGCAATAGCGAACTCCGTTCTTCTTCCCATAGTTATAACTATGAT	2	+	CAB_PMP:13010-13129
CAB_PMP	TWP_EYHCKQYNVA_000138	TTATGTAAACTCGTCAACTAAGACGATTACGTTATCCGGCTCTCTAGACCTAGTCTCTGAAGATAACGCTGAGCTGTGCGATAATCCCCTATTACAAGAGTCCTTATCTTTTCCTTTTGC	3	+	CAB_PMP:24050-24169
CAB_PMP	TWP_EYHCKQYNVA_000139	AAACTTCTTGCCTATGATCTTTCTGCCATGTATGTTCATGATGTCTTCCGCATTAACCCTGAAACTATGACGTTATTCTTAATTGGAAGATTAGCTCCGTGGACAACACCAGCGACTCAT	3	+	CAB_PMP:12890-13009
CAB_PMP	TWP_EYHCKQYNVA_000140	TACCTTTACAAGTAACAGTAGCGCCCCAACAAAAACTAGCTTCACTGCGGGGCCTCTCGCCGTTCCCGAGCACTACTCTACGGCTACCAAGGAGTTTGGTCATCTTCATGGACAACACCC	1	+	CAB_PMP:24170-24289
CAB_PMP	TWP_EYHCKQYNVA_000141	GTGTATTCTGAACAAAGGAAATTCACAGAAGAAGGTTTGCGTCGCTGCTTATTCTCAAGTACATATTTAGCTAACCTTGCTCTTCCCGTAGGGGTAAAAATCCAAGGTATCTGCCCTAGA	3	+	CAB_PMP:12770-12889
CAB_PMP	TWP_EYHCKQYNVA_000142	CTACTTGCGCCTACACCTAACGGAGGTATCCCATCAGGAACAAATGATCAGACTCTTTATGTTGTATGGAGACCGGAACTCACACATCGTGCTCCCTATATTTTGGATCCCGAACGTCGT	1	+	CAB_PMP:24290-24409
CAB_PMP	TWP_EYHCKQYNVA_000143	ACGACAGGCAACTGGTCGAATTACTCCGTAGCTACAGAATTAGGATCTACATTCGTGTATACCTTGAGTAAATGTCCCTCTATACTCAAAAATGTATCCCCATTTATCAAACTCCAAGGG	3	+	CAB_PMP:12650-12769
CAB_PMP	TWP_EYHCKQYNVA_000144	GGTGAAATTGTATCGAACACTCTGTGGACTTCCTTCTTAGCAACTCAAGTATTTTCAGAAGCTCTAGAAGAAAACTTCCTCAACCGAAACGAAGGTGTTCTTGTTTCTGCAAAGGCTATA	4	+	CAB_PMP:24410-24529
CAB_PMP	TWP_EYHCKQYNVA_000145	TCTAAACATTGTGTTCCTGAACTGCAAGCATCTCCTTGTATTCCTGTGATCCTCAACGCTCAACTCAGCTATAGCCATAGCCATAACAATCTTACCATTGCTCACGAAGATCAAACAAAA	3	+	CAB_PMP:12530-12649
CAB_PMP	TWP_EYHCKQYNVA_000146	GGCAATTATATCCGCCAGCCTATACACAAGTCTCACGAAGGATTCAAAGGACGATACGGAGGATATCAAGCCTCTATTGGCATCAACTATCCTGATGAAGCTTCTATAGGGCTCGCTTTT	1	+	CAB_PMP:24530-24649
CAB_PMP	TWP_EYHCKQYNVA_000147	CAACTCTTTGGTAAAGATAGAGATAATGCTCAAGGTCAGGTAGAACACCAAACACTTTCAGGATCCCTGTATGCGCATCACGTAGGTACTATACCGATGTTACGTTTCCTCTGTGGTGAC	2	+	CAB_PMP:12410-12529
CAB_PMP	TWP_EYHCKQYNVA_000148	GGTCAGCTCTATGGTCAAGTCAAGAGTAAGCCTTACGATACTCACAGCACAGAGCACATCAGTGTATTCGCTTTCTTTGGAAAGTTTCTCCTTGCTACGGAAAATACTGCCACGAATATC	2	+	CAB_PMP:24650-24769
CAB_PMP	TWP_EYHCKQYNVA_000149	AACTTTCTCTATACTCAGGGTGGAGAAAAAAACTTTGTTTTCCAACATAACAATTCTGGTTATGCCATCGGCATAAATAAACATACGCTGTCAGAAAATGTATTTTCTGCAGCATTTTCT	6	+	CAB_PMP:12290-12409
CAB_PMP	TWP_EYHCKQYNVA_000150	TCCTGGGAAGCCGCTTATGATTACGCAGTCAACCATATGAAAACCAACTACCTAAATCCTATTACCCAAAGAACTAAAAAATCTAAAGGACGTTGGCACAACAATACCTATTACGCTGCG	3	+	CAB_PMP:24770-24889
CAB_PMP	TWP_EYHCKQYNVA_000151	CCTTTAGTGCCTAACACCCTATGGGGAAATTTCTCTGATATCAGCAATTTAGAAAGAACTATAGAATCTCTAGCTACGAATTCTCTGTGTTCTGAAGGATTCTGGGCTACAGGAATTAAA	5	+	CAB_PMP:12170-12289
CAB_PMP	TWP_EYHCKQYNVA_000152	GTATCGGTAGAACATCCGTTCTTAACCTGGTGCACACTCACACGTAAAGTGGCTCATGATTTTGATTTCTCAGGGTTTATATCTGCAGAATTTATGGGAGGTTGGCAAAATGCATTTGCA	3	+	CAB_PMP:24890-25009
CAB_PMP	TWP_EYHCKQYNVA_000153	TGGAAAACGGTTCCGGGGTCTACATCTGGAGGGGTCACCACTCTTGGCACGAAAACGGCCACTGTACATTGGAGACATACAGGGTACATTCCTTTTGGTGGTGCGCGAGAAATCACTACA	1	+	CAB_PMP:12050-12169
CAB_PMP	TWP_EYHCKQYNVA_000154	GAACAAGGATACCTCCCAAGGAGTTTTTCCCGAGGTCGTGGTCATAACATCGCACTACCTATAGGATTCACTTCAGAATGGCATACACCATTTAAAAAAGCCCCTTCAACACTGACATTA	2	+	CAB_PMP:25010-25129
CAB_PMP	TWP_EYHCKQYNVA_000155	CAAGAGCTACTACAGCTTGCTGACAAAGACATCACAAAAATCTCTTTAGTTGATGTTCCTGAATCTGTAAGAGAAAACCTTGACACCCATCGTGGATATCAAGGCAGTTGGACTATAGAT	4	+	CAB_PMP:11930-12049
CAB_PMP	TWP_EYHCKQYNVA_000156	AAACTCGCTTACAAGCCGGATATTTATCGTGTGAATCCTCATAACGTAGTCACCATCCTCGCGAACAACGAAAGCATTCCTGTAACAGGAGCGTACATTTCCCTTAACGGATTCTATCTA	2	+	CAB_PMP:25130-25249
CAB_PMP	TWP_EYHCKQYNVA_000157	ACAGCAACACATATCGCCTCTTCAGGAAATGCGCATAACGTCACCATTACAGGTCCTTTGGGGATCTTCGCTGATCAAGAGACTTTTTATAATCGCCATGCTCTTGCGCATAACGTCGAT	1	+	CAB_PMP:11810-11929
CAB_PMP	TWP_EYHCKQYNVA_000158	CAGGTCCATGACAGTGTAGAACTTTCCCAACATACAACAGGATTTGTAGACTACGTCTTTGATTCAAAAAAATCTTACGCCAGCCATCGTGTCATCACAGGCTTGCAAGGAACATTCTAA	3	+	CAB_PMP:25250-25369
CAB_PMP	TWP_EYHCKQYNVA_000159	AAATCGCTCACACAAACTGCAGGATCTAGAATTATCCTAGATCAAACTTCGAGCATAAAAGTCCAAGAAAACGTGGATATTAAAGACCTGTGGTTAAGCCTTGATGAGTTTGTGGAGCCT	4	+	CAB_PMP:11690-11809
CAB_PMP	TWP_EYHCKQYNVA_000160	ATCCACTACCGAGAGAAATTTTCTTTGCCCTAGGGGAATTTCTCTCCTTTTTTCACTCCTTCTGTACATAGCCCTCTACCTCAAAATCGTATCCTAAGCGTTTTCTAACGCAATATTCTC	3	+	CAB_PMP:25370-25489
CAB_PMP	TWP_EYHCKQYNVA_000161	TTTTCAGGCAGGCACATCCATAGTCCCCATAAAAAAATGAAACATGTTTCTAAATTCACGCAGCCTTTGACCCTAGCTGCAGGATCTTTAATTTTAGAAAAAGGTGCGCATTTAGAAGCG	4	+	CAB_PMP:11570-11689
CAB_PMP	TWP_EYHCKQYNVA_000162	TTCTCGACACGTCAACCATCTAACATCTGTCAGTTCTCTGAGCAATGTAGCGCCTTGCCTGAGATGCACACCACAATCAGCTGCAATCCATACATATCTAAAATAACTGAGACTTTTAAA	3	+	CAB_PMP:25490-25609
CAB_PMP	TWP_EYHCKQYNVA_000163	GAAGCGAAAGAAGCACAATCTATTCTATTTTATGATCCTATTCTTGTTGAAGGAGCAGCGGCTGACAACCTAGAAATCAACAAAGCCAATGGATCTACAACGTATACAGGCTCTATTGTT	4	+	CAB_PMP:11450-11569
CAB_PMP	TWP_EYHCKQYNVA_000164	CGCATTGATATACGCAATTTAAAAAACTTTTAATAAGTTATGCGACTGAGAATAAACAAAATATAATCTATGTATTCCCAAAATGTTTGATTATCTGTAGATTATCTAAGAGAAATCCCC	6	+	CAB_PMP:25610-25729
CAB_PMP	TWP_EYHCKQYNVA_000165	CAGCTGAGTTTATCTGCAGATGAAGGCAGCATTATCTTTAAAGGGAATACCTACACAGACGCAGGGAATAGAGTCAACAATGCGATTTATGTGGGGGCAAATGGGAAATTTACAAAACTC	3	+	CAB_PMP:11330-11449
CAB_PMP	TWP_EYHCKQYNVA_000166	CAAAACTACCTCGACCCTCTAAGTACGACTATCTAACACCCGACTATCCAAGGGGATAACGTTGATAACTTACATAAGACCTGAGAAAACGATATGAAATCCACAATTACAAAATACTTA	5	+	CAB_PMP:25730-25849
CAB_PMP	TWP_EYHCKQYNVA_000167	GCAACTACCGGCGGAGCTATACATACTGATCATCTTATACTTACAGCTGGAGGATATACTTTATTTGAAAATAACCATGCCACGCAAAAAGGCGGAGCCATTTCCATTGCGGATTCTGGG	2	+	CAB_PMP:11210-11329
CAB_PMP	TWP_EYHCKQYNVA_000168	ACATCTATTAGTCTGACTTTTGCATTATGCGCCAATCTATACGCTGAAGATACTGATCACGCTTCCGAAATTCAAGAAATTCAAGAAACTCAAGATACACAAACACAAACCGATCACATA	5	+	CAB_PMP:25850-25969
CAB_PMP	TWP_EYHCKQYNVA_000169	TTTGACACAAACCACTCTACGGCAGCGGGCGGTGCTATTCATTGTTTAAAGACTGGGGCAACAGCAACAACACTCACTCTAGAGAAGAATGCTTCTATGATCTTTAGGAATAACTCTTCG	2	+	CAB_PMP:11090-11209
CAB_PMP	TWP_EYHCKQYNVA_000170	AAAACCGATCACAAAGGTGATTTCGTAAGCAATATCTTTTGGCAATCTGCTTATGCAACTACGTGTGCAATGCATACCACTAAGGTATCTTTAGAATCTCCGAGCGATCGAGCTTTTAAT	4	+	CAB_PMP:25970-26089
CAB_PMP	TWP_EYHCKQYNVA_000171	ACCATCACGATGTCTAGGTTTAATGTTCTATCTTTCATTACTGCTCCCCAAGCCACCGATGGCAATGCGGCTATTTATGGTATAGCTTCTATCACCATCAAAGAAAACAATCGGTTAGTT	3	+	CAB_PMP:10970-11089
CAB_PMP	TWP_EYHCKQYNVA_000172	ATTGAAGGTGGCGCCTTAGGTCTCTGTCTTTACCAAAAAGATAGCGCAGAAAAGCGAGGATTCCATATGGATGGGGGCGGCTACTACCTAGGAATCTCCGGAGAATCAGCTTCTCGGTGT	1	+	CAB_PMP:26090-26209
CAB_PMP	TWP_EYHCKQYNVA_000173	AGCTGTTTTAAAAACTCTGCTGGCAATGTCACATTCACTGGAGCCAACCACTCCTTAATATTTGAAGATATCGTCTCTACAGCTCAAGGAGCTGCTATCAGTACAAATACGGATGGCAAA	3	+	CAB_PMP:10850-10969
CAB_PMP	TWP_EYHCKQYNVA_000174	AAAATAGACGTTCGTTGTGCAATTCAGGAAGCCAATGCTAACGCAAATGCGAGTCATAATGAAGTCGCAACATCTTACCTATCTGTAGGAAGTCACTTCCAAATCAACTGCTTCCAAGGG	3	+	CAB_PMP:26210-26329
CAB_PMP	TWP_EYHCKQYNVA_000175	GGTTCTACAGGGGCCGGGCAATTTACTGCTAAGCAATCTTCAGAAGCAGGAGGAACTACCTACACTCTAACTGCAGATGTCATTATCCAACATGTCAAATCCACAAATCCCGCAAATACC	1	+	CAB_PMP:10730-10849
CAB_PMP	TWP_EYHCKQYNVA_000176	AAACTCATCCTCTCAGGAGATTGTTTCTACACCGAAGGAAATCATCGGATAAATCACACAAACCGTAAACTTTTAGGAGCTTGTCATGGTTCCTTCGAAAGCCAAACGGTAGGAAGCTCG	2	+	CAB_PMP:26330-26449
CAB_PMP	TWP_EYHCKQYNVA_000177	TAAAACAACAGGGAATGTATTATGAAAAACTCTATTTATGGGGTTTTAATCCTTTCATCTTTTACTGTATCTATAGCTTTTGCAAACGCTGAAAACTTAGGTTCTTCGGCGGGTTTTGAC	6	+	CAB_PMP:10610-10729
CAB_PMP	TWP_EYHCKQYNVA_000178	CTTTCCTGTTACTTCCCTCTAAGAGCTAAAACAAATCACCGCCTCGCTGTTACTCCTTTTTTCGGCTATCAAACTGTGTCCTCTAGGCTAAATAGCTTCAAAGAACACGGCGCTCGTATA	2	+	CAB_PMP:26450-26569
CAB_PMP	TWP_EYHCKQYNVA_000179	ACCTCTGAGGCAGGGGTGTACATGAGGAATAGCAACTAAACACTGAATTAATCTGCTTTTTTGATTTGGTATACCTTTCGAAGTTATCACCATTCCTAAAAGGAGAAACATTTTTTCCTA	5	+	CAB_PMP:10490-10609
CAB_PMP	TWP_EYHCKQYNVA_000180	CGTACTTTCGTATCATCCGAAAATCTTGTGGATATTAGCTTCCCTTTCGGATTACATAATCGACTAGTTTTCCAAGGATGTTGTCCATCACTTTGGGAATTAGAAGTTGCGTATAAACCT	5	+	CAB_PMP:26570-26689
CAB_PMP	TWP_EYHCKQYNVA_000181	CGTTTCTCTTACATCACACATCAATATCTTTGCGCAAGGAACTGTGGAATTCCGCCGTTCCTCTTATAGTTACAACATGGATTTTGGCAGCAGGGTGCATTTTTAACCGTGTACACCCCT	2	+	CAB_PMP:10370-10489
CAB_PMP	TWP_EYHCKQYNVA_000182	AACGCCGTCCGAAGAACACCTTTAGTTGGCTCGGTATTAGTTGCAGATAAAAACGTATGGATTTCTTCACCTACAGACGTAAGCTACCACGCATTTTCTATAAATTTCAAAAATGAGATC	4	+	CAB_PMP:26690-26809
CAB_PMP	TWP_EYHCKQYNVA_000183	TGATCTATATCGTTGCAATCCTGAGAGTGTGACTTCATTAATCTCTGGAGGCTTACTCCCTTGGACAACAACAGGAACAAATCTTAGCAAGCGAGCTGCTCTGTTGCAAGGATCGAGTAA	2	+	CAB_PMP:10250-10369
CAB_PMP	TWP_EYHCKQYNVA_000184	CAACTACTAAAATACTTGCATATCAACTGCAATTATCACTGTGATGTCTCCTCATCTACATGTAGCCATTATCTACTTGCTGGGGGAAAACTTTCCTTCTAAAGTCTCTAGAAACTCTAA	5	+	CAB_PMP:26810-26929
CAB_PMP	TWP_EYHCKQYNVA_000185	AATCAAAAGACGTTCTTTTAACAACAGTAATTTAAAAAATCTCTCATTGCCCCTTGGTCTTAAAATTCAAGGCCAAACACTCCGTCGTCTCTCTTATGAATTTACTGGGATGTACATTAC	5	+	CAB_PMP:10130-10249
CAB_PMP	TWP_EYHCKQYNVA_000186	AAATACAAAGTCTTTAGCCTGTATTGAAAAATATAAATGCAGGCTGTCTAAAAAAGTTTGTTTGTTCCCAAAACAAACTTTTTTATTCTTCCGGAACGCTATCTCAAATGAATACAGCAC	6	+	CAB_PMP:26930-27049
CAB_PMP	TWP_EYHCKQYNVA_000187	GCAAATCGGTAGTTCGATTCCTTTTGTTTTAGATGTATCGCATACCTTTTTCCAGTATGTATCTCCTTTTATCAAACTGCATTGGATCTATGCGCATCAGGTACAATTTTAAGAACAGGG	5	+	CAB_PMP:10010-10129
CAB_PMP	TWP_EYHCKQYNVA_000188	CATTCTTGATAACAAGAGCTTATTCACAGTGTAGAGATCTTTTCATACTACACTGAAAAGTACAGGTTATCATAGATCTATAAAACACTAGACAATCTTACATTCATTGCAGTATAGGGG	6	+	CAB_PMP:27050-27169
CAB_PMP	TWP_EYHCKQYNVA_000189	GGATCTTCCTATCAATTTCGATGTTCTTGTGAGTTACAGCTATGACAGTAACCACATGAAAGTCAAAAATTCTGACCGTACACAAACCCGAGGGTCATGGAATACCCATGGGTATAGTGC	3	+	CAB_PMP:9890-10009
CAB_PMP	TWP_EYHCKQYNVA_000190	AAATATGTGTGGTCTCTGATCTTTGTTGTCCCAGTATGCGCCCCTATCGTCGTTCTTTATTTTACTTGATCAGTTTTAGTCTTTGCTCGTACGAGCTCATTTGCCTTGCTAAGGATAAAA	4	+	CAB_PMP:27170-27289
CAB_PMP	TWP_EYHCKQYNVA_000191	TAAGGATACATTCCTATCGGGCTCTATCTATGCTCAGCATTCGAGACGCTTACTCCCTATAATGAGATTCCTTGCAGGAACATCAACATATAGACCGCGACTCTTACTGAGTATTCCCAA	2	+	CAB_PMP:9770-9889
CAB_PMP	TWP_EYHCKQYNVA_000192	CCGTCCCCCCTTCCTATACCGTCTGCGAATCTGGCTACAGATATCCGTTGTCACCATTTTTTGGAATTGATGGGAGTATCTATACGCCTCCGGCAAACTATGGCCTTCTGCATGATACTA	1	+	CAB_PMP:27290-27409
CAB_PMP	TWP_EYHCKQYNVA_000193	TCGTCATAAGAGTTCAGGATATACCGCAGGGGGAAAGATACAAACACTTCAAGATGACATCTTTAGTGTCAGTTTTTCTCAGCTATTTGGGAGATCTAAGGATTTTGGGTCTGCCACATC	3	+	CAB_PMP:9650-9769
CAB_PMP	TWP_EYHCKQYNVA_000194	CGACGGACATAGATATCACAGGACAAAAGTATTTCTACATTAACTACCAGTATTTTAAAGAGAATGGAGGCGCTGTTACAGCTAAGGATCTGAGTATCTCCAAGAATACCGGACCTGTAA	4	+	CAB_PMP:27410-27529
CAB_PMP	TWP_EYHCKQYNVA_000195	AGATACACGTTTTTCTCAACAAGCGATTGAGAAACATGCTGTATCTTCAGGTAACGGTATGTGGATTTCCTCCATGACCAATTCTTTTCTTCAAGGTTCTACGAACAACAACCACGGCTT	3	+	CAB_PMP:9530-9649
CAB_PMP	TWP_EYHCKQYNVA_000196	TATTTCGAGGCAATACTTGTCACAATAATGAAGGGGCGGTAGCTTCTACAAATTGCAACATTACAGAGAATAAACAACGGTGTTGCTTTATCAATAATGCGACTATTGTAAAGGCTGACT	5	+	CAB_PMP:27530-27649
CAB_PMP	TWP_EYHCKQYNVA_000197	TATCGCACCTAATAAGCAGATGCACCTTATTTGGAAACCTTCCGGTTACATTCCTTTCTCAGGGGGAACTGGAGAGTTTACGACATCTTTAGTGCCTAATAGTTTATGGAATCTCTTTTT	4	+	CAB_PMP:9410-9529
CAB_PMP	TWP_EYHCKQYNVA_000198	CAACATCATCAAATCAGACTGGAGGGGCTATCCAGTGCACACAGCTCACCATCTCTAATAACCATGGTGCTTGTGAGTTTTTAAGTAATGTCGGCGCACTGCAGGGAGGAGCTATTTTTT	1	+	CAB_PMP:27650-27769
CAB_PMP	TWP_EYHCKQYNVA_000199	TATCACTATTGATGGCATTCCCGCAGCGCCTACCATGACGTTAGAATCGCATCGTGGTTATCAAGGTACATGGGAAATCTCTTGGAAAGAGCAACCTAAACTTACCTTTGGAAAGGCGAC	1	+	CAB_PMP:9290-9409
CAB_PMP	TWP_EYHCKQYNVA_000200	CTGACGATGTGCAAGTTACCAATAACCACAGTTCGATCATTTTAAATAATAATAAATGTACTTCGAATATGAGTAAAGGAGGAGGGATCTATAGCACTACTTGCTCTATTACATCGAATC	5	+	CAB_PMP:27770-27889
CAB_PMP	TWP_EYHCKQYNVA_000201	TGTGGACATTTGCGGACCTGTAGTTATGCATATAGATGATGAGATCTTCTATAATCAGACAGTATTAGCGAATGAGTTGTCTGTAGAGTGTTTAAATCTCAGCTCTCCACATCTTGACAA	5	+	CAB_PMP:9170-9289
CAB_PMP	TWP_EYHCKQYNVA_000202	GTGCTCCTATAACATTTACAAACAATCAATCTGGTTGTGGTGGGGGGATTTTTTCAGAAGAGGATTGTAATATTTCACACAACTCCGAAATTATCAAGTTCCTCTACAACTCAAGCCTAT	5	+	CAB_PMP:27890-28009
CAB_PMP	TWP_EYHCKQYNVA_000203	CATGAATCCTGGGACGAAGTTACAAGCTACCCAGAAAATCTCGGTAAAGAATCTCCATCTCAATCTTAACAGAATAGCAGAAGAGCCGGCGTATAACACCACAACAGACGATGCTTCTAG	2	+	CAB_PMP:9050-9169
CAB_PMP	TWP_EYHCKQYNVA_000204	ACCAACAAAAAATGGATGCGCAGGAAACTGGGGGTGGGGCCATTTTTTGTACTTCCTGTACCATTACCAATAACCTTAAAGGAGTTATTTTTGAAAATAACGATTCCAAACGCAGTGCAG	3	+	CAB_PMP:28010-28129
CAB_PMP	TWP_EYHCKQYNVA_000205	TGAGTGTAAACTCTCTTCATTTTCTCAAGGTCTTACTTTAGCGGCAGGATCATTAGTTTTAGAAGAGGGGGTATGTGTACAAGCTCCGTCTTTTGATCAACGTACTCACTCCCAACTATT	3	+	CAB_PMP:8930-9049
CAB_PMP	TWP_EYHCKQYNVA_000206	GAGCCATATTAGCTCAGGATCTGATCATCCAAGATAATGGTCCCATATTATTTTTAAACAACACGGCCAGATGGGGGTCTGCTCTCCAAAGTCATTGAGACGCACCCAAGTTTTATCTAT	3	+	CAB_PMP:28130-28249
CAB_PMP	TWP_EYHCKQYNVA_000207	CCCGATTACAACCACGGGATCTGTGGCAGATCAGTTAATTATTAATAACTCGCAAGGAGAAGCCTCTACTTACGATGGGGCGATTGTATTTTCTAGTCTCAACTTGTCCACTCATTCCCC	1	+	CAB_PMP:8810-8929
CAB_PMP	TWP_EYHCKQYNVA_000208	CAGCAGATTACGGAGATATTGTATTCAAAAGAAATGTATCGTCAAAACCTTGGGGAGTTTATAGAAATGCCCTCCACTCCACCCCTAATATGAATCTACAAATAGGGGCTAGACAAGGTT	4	+	CAB_PMP:28250-28369
CAB_PMP	TWP_EYHCKQYNVA_000209	CTTTGAAAGAAACCTTAAAATTGCCAACAAACAAAATACTCCCAATGCCATTCACCTAGGAGACAATGCGAAATTTCTTCAACTACGTGCTGCTAACAACAAAGCTATATTTTTTTATGA	6	+	CAB_PMP:8690-8809
CAB_PMP	TWP_EYHCKQYNVA_000210	ATGCAGTCAAATTCTATGACACTATTGAAAACGAACACCCTAGCACATCAGTTGTCATATTTAATCCAAAAAATTACCATTTAGGAACGGTTTTATTCTCAGGAGCGGACCTCTCTCCAA	5	+	CAB_PMP:28370-28489
CAB_PMP	TWP_EYHCKQYNVA_000211	GACCTTGTCTTCAGGAGGATATACAAAATTTCAATCCAATGTTAGCCATGATCAAGGTGGGGCCATTGCCATTGCTCCTAATGGAGAAATTAGTCTCTCCGCGGATAAAGGAAATATCGT	3	+	CAB_PMP:8570-8689
CAB_PMP	TWP_EYHCKQYNVA_000212	ATGAAACTAATGAAAGAGACTATTACAGCCTCCTAAAGAACACATGTCAAATCGCCTACGGAGTAGTCGCTATAGAAGATAAAGCTGGTTTAGGAATCTATACAATTTCCCAAGACGAAG	5	+	CAB_PMP:28490-28609
CAB_PMP	TWP_EYHCKQYNVA_000213	TGAGAAAAGTACGGATGCAGGAGCTACATCACCGACATTAACCATACGGAATAACGGAGAGTTTCTTACTATAGGTAATGTAGCTACTAGCTCTGGAGGAGCGATTTATGCTGAGAAAAT	3	+	CAB_PMP:8450-8569
CAB_PMP	TWP_EYHCKQYNVA_000214	GTATTTTACGCCTAGGCAATAATGCAGTAGTTAGAACCTTAAAAAAACGTCTGTCATCTTCTGATAATCAAGAGACCTCTGAAGGTTCTAGTTTAGATCTTACTAAACTCGCTTTAAACC	5	+	CAB_PMP:28610-28729
CAB_PMP	TWP_EYHCKQYNVA_000215	GCCAAGATTGCCCACGGGAAATGGCGCCATTTATTCTAATAGCTCTGTACTCATCGAGAACAATTCTCAAGGCAGCTCGGGACTGAATAAGTCTGCAGGGAAAGGCGGCTTTATTTGTTG	1	+	CAB_PMP:8330-8449
CAB_PMP	TWP_EYHCKQYNVA_000216	TTCCCTCAATCCTTACTCAGGGGGCTAATGCCCCAAAAATTTGGATGTATCCCAATAACCTGACAAGCAATGGAAGTACAACATACGTTGAAGACGATAACCCAACAGTAACCCTTTCTG	2	+	CAB_PMP:28730-28849
CAB_PMP	TWP_EYHCKQYNVA_000217	CGACGACTTCTCTATTTCAATAATATTTCATCAACAGCGAAAGGTGCCACTATCAGCACAACTGCGGATGGTAAGACACTCACAATATCCGGGGCTCTACAACTGATTTTTCTATATGTC	3	+	CAB_PMP:8210-8329
CAB_PMP	TWP_EYHCKQYNVA_000218	GTCCCCTGCTTCTCCTGAATAGCGAGAATCAAGACCCTTACGATTCTCTAGATCTTTCCAGTGGCATCACACGTGTCCCTCTGCTCTATCTTTGTGATAACAAAAACAAAAAGATTAATA	3	+	CAB_PMP:28850-28969
CAB_PMP	TWP_EYHCKQYNVA_000219	GCTGACGGAACAACATATATTCTAAGCAGCGCGATCACCTTTGAACACATAAATCAATTAAAACCAGCAAACACTAGCTCTTTTGCTAATACAGCCGGGAACCTAACGTTTACTGGGAAT	3	+	CAB_PMP:8090-8209
CAB_PMP	TWP_EYHCKQYNVA_000220	CTGAAGATCTAGATATCCAAGCCATGAATGAGACACATCACTATGGTTACCAAGGTATCTGGTCTCCGTATTGGGAAGAATATACAACTGAAGCGAATAGTACGTTTCCTGAAATAGCAA	4	+	CAB_PMP:28970-29089
CAB_PMP	TWP_EYHCKQYNVA_000221	TTTTCCTCTTTTGCCTTATCCACTGCTACCAAACTTCTTGCAGATGCCGACTCTGTCAACCTTGCAACTGGATTCAACGGCTCCACTAGTGAAACTTTCAATGTTAAACAAACAGATAAC	3	+	CAB_PMP:7970-8089
CAB_PMP	TWP_EYHCKQYNVA_000222	ACACAAGCCATAGATACCTCTAGACAGATTGGACACCTACAGGATACATTCCCAACCCCCTATATCATGGAGATCTTGTAGCTAATGCTCTTTGGCAATCTGCCTATAATGTGATTAACA	3	+	CAB_PMP:29090-29209
CAB_PMP	TWP_EYHCKQYNVA_000223	GCATTTTCCTCATCAAGATACAGCAAATCTTGCTTTATTTTCCTCTTCCCCTTATGTCAGGTAGAGCCGCAAAATATGCAGGGAATACTAATGAAAAACTCTATTTATGGGGTTTTACTG	5	+	CAB_PMP:7850-7969
CAB_PMP	TWP_EYHCKQYNVA_000224	GGCTTACATACTTTAGAACATTGCTCTCACAAAGTACCTAATAGAGAAATTTCTGGAGGCGGTTTAGGCGCTTATGTCTTACAAAAAACACGTAACTCTCAACAAGGATTCCAGCTATTC	4	+	CAB_PMP:29210-29329
CAB_PMP	TWP_EYHCKQYNVA_000225	TGATCACCTGCAAGACAAGCAAGATGTAGGTAAATTTCGTCAACTATCCGACTCTTTAAAACCTTGATCTTCTAGAAGTTTCTTATTTTAGATGGTCATCTAACCAGAAGATAAGCCCCG	5	+	CAB_PMP:7730-7849
CAB_PMP	TWP_EYHCKQYNVA_000226	TCCAAAGGCTACTCTACAGAAGTCGCAGGATCTACAGAAACACAACACAATTTCGCTTTGAGTTTTGCTCAATTTTATAGCGAAATAAGAGAATCTAAATTCAAAAACAAGGTCTCTTCT	5	+	CAB_PMP:29330-29449
CAB_PMP	TWP_EYHCKQYNVA_000227	TTCCTACGGGGTAGGGCCTTATAACCTTGACTCTCCTTGGAATATCCCGAACAAAGAGTCAAAAAAATACGTCTCATAGGATTCTGGTCTATTCCCTTTTCTTTATTTTGGAGAAAAATC	4	+	CAB_PMP:7610-7729
CAB_PMP	TWP_EYHCKQYNVA_000228	AATTGTTACTTCGCTGGAGCACAAATACAGATTCCTCTATTTGATGAAGATATTCTCACATCTGCTTCTCTAGGTTATGTCTATTCTCACAGTCGTGTAAAAACAAAAAACCCGACACTC	5	+	CAB_PMP:29450-29569
CAB_PMP	TWP_EYHCKQYNVA_000229	AAGTCATAACATAGAACTCTTCAGTCAGTTCGGTTTCGAGCTCAGAGGCTCTTCCCGCACCTATAACGTAGATCTCGGATCGAAGATCCAGTTCTAATCTCATCCACCTCTCCTACCCCG	1	+	CAB_PMP:7490-7609
CAB_PMP	TWP_EYHCKQYNVA_000230	AAGACAGCCTCAGAAGGTCACTTCCACCGCCATACTATAGGGAGTGAAATCTGTTGTATGCTTCCAGAAGGCGGTGTGTCTTATCTACAATTCCGACCTTTCATAAAAGCTCTTGGCATT	1	+	CAB_PMP:29570-29689
CAB_PMP	TWP_EYHCKQYNVA_000231	AAGCAACCCTGACTGTACCACTTCTCTGTTAGTGAGCCCCGACTCTGCCGTTTGGGTAACGAAAGCTAATAACCTCGCGCGAAGTGCTTTCATGCTGCAAGCAGGAAACTATTTGGCTTT	1	+	CAB_PMP:7370-7489
CAB_PMP	TWP_EYHCKQYNVA_000232	CATGCTATCCAGGAAAGTTTCAAAGAAACTGGGGACCATATTCGTAGTTTTGAAACACAACACCCCTTAATCAATGTGACTCTTCCTATAGGAATCTCTTGTCATGCACAACATGAAGCA	4	+	CAB_PMP:29690-29809
CAB_PMP	TWP_EYHCKQYNVA_000233	CTTCGAAAGTAGCAATCTCACCAACCTTTCCCTACCTATCGGTATAAAGTTTGAGAGATTTGCTCATAATGATACAGCTTCTTATTATCTCACGGCTGCGTATGCTCCGGATATCGTAAG	3	+	CAB_PMP:7250-7369
CAB_PMP	TWP_EYHCKQYNVA_000234	AGTCTAAAAACTGATTGGAAATTCCAACTTGCTTACACTCCAACAATCTACAGACAAAAGCCTAAAATTCTCACCACGCGATGGATAAGTAAAGGCTCATGGATAACCTCTGGAACACCT	4	+	CAB_PMP:29810-29929
CAB_PMP	TWP_EYHCKQYNVA_000235	CGTACCCATCCCGGTATTTAGTTCTTCTATCTTTGATAGTTATGCACCGTTTGCAAAATTACAAGTTGTCTATGCGCACCAAGATGACTTTAAGGAAAACAATAGCGATCAAGGAAGATA	5	+	CAB_PMP:7130-7249
CAB_PMP	TWP_EYHCKQYNVA_000236	GTGGATTACCATGCAGGTTCTGTAACTATAAACAACACCACAAGCTTCTTTAACAAGATGAGCTTAAGTATAAATTATCGGGGTGACTTTTCAAAATCTACATTATGCAACTTCCTAAAC	5	+	CAB_PMP:29930-30049
CAB_PMP	TWP_EYHCKQYNVA_000237	CTTGGACGCACAAATTACCTATTGCCACACGGCCAACAACATGACAACGTCCTATACGGACTATCCTGAAGTGAAAGGTTCTTGGGGTAATGATACCCTGGGCTTAACTTTGTCTACTAG	1	+	CAB_PMP:7010-7129
CAB_PMP	TWP_EYHCKQYNVA_000238	ATAACAAGTGAATTACAATTTTAGACTTAGAAAATAAGTATCTCTATGAAAATGAAATTATCTACTCTCTTAAACGCTTATCTTCTTACCTCTCTCTTGTCTTGTTTACCGCTATTCTCA	6	+	CAB_PMP:30050-30169
CAB_PMP	TWP_EYHCKQYNVA_000239	TGCAAACGTCTATGCGGGTTCTGTATATTATCAGCATGTGAGCAAGTTTGATGATCTCACGCGGTTATTTAATGGGCCTAACACGTGTTGTTCAGAGTTTTCTAAAGAGATTCCTATTTT	4	+	CAB_PMP:6890-7009
CAB_PMP	TWP_EYHCKQYNVA_000240	GAAACCTATCTAAAAGATATAGATCTTTTACATGACCAATTTCGCGAATATGAACAACTTTTCGATCTAGAAACGTTCTCTAATATCTCAGAACCACAAAATACTCTCAAAGGTTTGAGA	6	+	CAB_PMP:30170-30289
CAB_PMP	TWP_EYHCKQYNVA_000241	TCATATCAGTTCGGGATATGTGTTAGGAGCCACAACAAATACCTCTAGAGAGGATTCTCTTAGTGTGGCTTTCTGTCAGTTATTTGCAAAAGATAAAGACTACCTTGTAAGCAAGAACGC	4	+	CAB_PMP:6770-6889
CAB_PMP	TWP_EYHCKQYNVA_000242	TCTTCTTCTGGCGATTATATTATTGAGAATTATAACAATATCACCTGTACAAAACAGGTAACACAATCAAACGGAGCTGTTTTCACTGCAACATCCCTTACTTTAAGAAACAACACTGGT	5	+	CAB_PMP:30290-30409
CAB_PMP	TWP_EYHCKQYNVA_000243	TATTCAAGATGTCTTGGAACGTAGTGTTGATAGTATTCTTGAGACACGTCGTGGTCTGTGGGTCTCTGGAATTGGGAACTTCTTCCATAAAGATCGGAATGCTGAAAATCGCAAATTCCG	3	+	CAB_PMP:6650-6769
CAB_PMP	TWP_EYHCKQYNVA_000244	GATATAAAATTTATCTGTAATTCTACGAATGCAAAAGGCGGCGCGCTCTGGACTCCAGGCAGCTGCAATATTAGTGAAAATTCATCAAGACAGTTCTTCATTAATAACCATGCTATCTCC	4	+	CAB_PMP:30410-30529
CAB_PMP	TWP_EYHCKQYNVA_000245	AAACAGCAATCTTTACCTGGAATAAAACAGGATATGTTCCAAATCCTGAACGTCGTGCTCCGCTAGTGCTCAATAGCCTTTGGGGATCCTTTATAGATTTACGTTTATAGATTTACGTTC	4	+	CAB_PMP:6530-6649
CAB_PMP	TWP_EYHCKQYNVA_000246	TTAAACCAATCTACAGGCTCAAATACAAGCTTCGGCAGAGCTATATGCTGTAGAACATTTGAATTAACTAAAAATCGTGGTCCCATTTGCTTTGCTTACAATATAGCAAAAGAAAAAGGC	5	+	CAB_PMP:30530-30649
CAB_PMP	TWP_EYHCKQYNVA_000247	GTACGGTGACAACAACCAACGTGCCTAGTCATGTTGTTGGTGTTGCTAAGACCCACTATGGTTATCAAGGAAACTGGTCTGTCTCTTGGGTCAAAGATCTTGCCTCTGATCCTAAAACAC	1	+	CAB_PMP:6410-6529
CAB_PMP	TWP_EYHCKQYNVA_000248	GGGGCCATTTCTTCAGATACTTTACTAAAAATAAGTGAAAATTCTTCACCTATTTTATTCTTGAATAATCGTTCTTTTTATCATCAAAATTCCTACGCAGCCACAGGTGGAGCTTTACAC	6	+	CAB_PMP:30650-30769
CAB_PMP	TWP_EYHCKQYNVA_000249	CTGGAAAGAATGTGACTTTATCAGGTGCTATTGGTGTTATTGATCCTACAGGGAAGTTTTATGAAAACCATAAGCTAAATGATACGTTAGCTTTAGGAGGAATTCAACTTTCTGGGAAAG	5	+	CAB_PMP:6290-6409
CAB_PMP	TWP_EYHCKQYNVA_000250	TGTCAAACTTGTGAAATCTCAGGAAACTCAGCCCCCGTACACTTCATTTCTAACGCGTCTCCTTTTGGAGGCGCTTGTTATGTCAATCGCGACTGTACGATTAAAAACAATACGGCTCCG	1	+	CAB_PMP:30770-30889
CAB_PMP	TWP_EYHCKQYNVA_000251	TTCTGATGGATGCAGGCACAAAGTTATCAGCAAAAACAGAAGATGCTACACTGACGAATCTGGCTATTAATCCGAATACCTTAGATGGGAAAAAATTCGCCGTAGTCGATGCAGGTGCTG	2	+	CAB_PMP:6170-6289
CAB_PMP	TWP_EYHCKQYNVA_000252	ATTGTCTTTTCGAATAATTCTACCTCATGCCTATATGTTAAAGGGAATATTGACTCCGGAGGAGCTATTGCTTGTACAGAATTAACAATAGAAGATAATCCCGGGCCAATTTACTTCAAT	5	+	CAB_PMP:30890-31009
CAB_PMP	TWP_EYHCKQYNVA_000253	TTGCTGATAACCTGAAGACAACATTTACACAGCCCATCACTTTAGCTGCTGGTGAACTTGTGTTACGCAGCGGTGTGGAAGTAGAAGCAAAAACAGTCGTGCAAACAGAAGGATCTTTGA	2	+	CAB_PMP:6050-6169
CAB_PMP	TWP_EYHCKQYNVA_000254	GACAACACGGTCGACCGTAACGGCGGAGCTATATATTGTTCTAGTTTAACAATCAGAAACAGCGGTCCTGTTCAATTTACTAACAACCAAAGTACATGGGGCGGAGCTATACTCATCAAA	2	+	CAB_PMP:31010-31129
CAB_PMP	TWP_EYHCKQYNVA_000255	CTATAACAGTTGAAGGTAATGCTGCTGATCTTCTCACTTTAAATAAAGCTGAGGGTGATAAGACGTATAATGGAAGAATTGTTTTTTCTGGGGAGAAGCTCACTGAAGAACAAGCTGCTG	4	+	CAB_PMP:5930-6049
CAB_PMP	TWP_EYHCKQYNVA_000256	CAAAACGGATCTTGCAATATATCCGCAGATCATGGCGATATTCTCTTTGCAAATAACTCTGGTATTAAATCCTCGGTATCGCATAGAAATGCCATGCATTGCACTGCAAACGTAACACTA	4	+	CAB_PMP:31130-31249
CAB_PMP	TWP_EYHCKQYNVA_000257	ATAACCTGATCGCCACACAAAACAATGTGACCATAAAAAGAAATGCGATCAACATTGAAGGCAATGGAAAATTCACGAACCTACGTGCAGCTTCTGGGAAGACGATTTCTTTCTATGATC	4	+	CAB_PMP:5810-5929
CAB_PMP	TWP_EYHCKQYNVA_000258	AAATTTGGTGCCAAGAAACACCATGCTGTGAGATTCTATGACCCTATTGAATGCCGCTACATATCGAATGTTACCTTCAACGAGCAAGAAGACCAGCAGGGAACTGTGCTCTTTTCCTCT	2	+	CAB_PMP:31250-31369
CAB_PMP	TWP_EYHCKQYNVA_000259	GGCCTACGGCATTTATCAATAACAAAGTTACCCATGCGACACCTATGGGTGGAGCTATTGGTACTGCTGCCAATGGAGAATGTAGCTTAACTGCTGAACATGGGGATATTACTTTTGAGA	2	+	CAB_PMP:5690-5809
CAB_PMP	TWP_EYHCKQYNVA_000260	TTGTTTCTTCCCGATTCTGCAACAGAAGAAAAGAATTATACTAGCTACATACACAATCCTGTAGAAATTAAACACGGTGCCCTAGCTATTGAAGATGGCGCTTGTTTAGCTGTTCATAAA	5	+	CAB_PMP:31370-31489
CAB_PMP	TWP_EYHCKQYNVA_000261	AAACAGGTTCATCACCGATCCTTACTATAAGAGATAACAAAGTCTTGATTTTTGAGGAAAATACTTCTTCAGCAAAAGGTGGAGCGATTTACGCCGATAAACTCATATTGACTTCTGGTG	5	+	CAB_PMP:5570-5689
CAB_PMP	TWP_EYHCKQYNVA_000262	ATTATCCAAGATAAAAGTATCCTGCGTCTTGGTAATAACGCAACAATTAGCACTAGCGTGCAAACTACGACAGGTCTAGTAGAGAACCTCATCGTATATCCTTCAGAAGAGGAAGCAGGG	3	+	CAB_PMP:31490-31609
CAB_PMP	TWP_EYHCKQYNVA_000263	CTGGGGGAGCAGTATATTCAGAAGCTTCTATGACGATTGCAGGTAACAACCATGTTGTTTTTAATAACAACTCTGTTTCCGGTTCAGCGGATGGTTGCGGTGGAGCTATCCATTGTAGCA	1	+	CAB_PMP:5450-5569
CAB_PMP	TWP_EYHCKQYNVA_000264	ACTGAGCCTGGTTCACCCCCTACTCCCCCGCAGCCTCCAGGAAATCCTACACCTCTTATAGATCCTATACCCAGATCTATAAGTGCTGACCTCCAAATTAAGAGTCTGGCTTTAAACCTG	1	+	CAB_PMP:31610-31729
CAB_PMP	TWP_EYHCKQYNVA_000265	AAATCAGCTTCACCACTAACTCTACTGCGAAAAAAGGTGGAGCGATTGCTGCTACGGGAATAGCTCATCTTTCGGACAACCAAGGCACAATCAGATTTTCTGGAAACACTGCTGTGAATT	2	+	CAB_PMP:5330-5449
CAB_PMP	TWP_EYHCKQYNVA_000266	CCTTCGCTTTTACAAAAAGATGCTAAAGCTCCAAAAATTTGGACTTGTCCCTCTGCAACTACGAGTGGCAACACAACCACATATTCGGAAGACACTACTTCCTCAGCGACCCTTTCCGGC	1	+	CAB_PMP:31730-31849
CAB_PMP	TWP_EYHCKQYNVA_000267	AGTCCGAAGGAGCATTAAACCTAGCGAATAATGCCAGTATTCTGTTTGATCAGAACTATTCCGCTGATAATGGTGGAGCCATCTCTTGCAAAGCTTTTTCTCTAACCGGCTCGAGCAAAG	2	+	CAB_PMP:5210-5329
CAB_PMP	TWP_EYHCKQYNVA_000268	CCCCTGCTTCTCTTGGATAGAGAGAATCAAGATCCTTACGATTCTCTGGATCTTTCCAGCGGCATTACACGTGTCCCTCTGCTCTATCTTTGTGATAACAAAGTCAAAAAGATTAATACT	3	+	CAB_PMP:31850-31969
CAB_PMP	TWP_EYHCKQYNVA_000269	CTAATCCCGGGGGAATTAACGTTAGCGCTGCCGATAAGATTCTTACGCTGACAGATTTTTCTAAGTTGAGCTTTAAGGAATGCCCATCTTCTCTAGTGAATACTGGAAAAGGGGCTATGA	2	+	CAB_PMP:5090-5209
CAB_PMP	TWP_EYHCKQYNVA_000270	GACAATCTAGATATCCAAGCCGTGAACGAGACACAGCATTATGGCTACCAAGGTATCTGGTCTCCGTATTGGGAAGAATATACAACTGAAGCGAATAGTGCGTTTCCTGAAACAGCGAAT	2	+	CAB_PMP:31970-32089
CAB_PMP	TWP_EYHCKQYNVA_000271	CTATTGTAGATGTAGGACAGACAGCGGCTCTTGCTTCCTCGGCTTTTGTTCAGACTGCAGACAACCTAACTTTCAAAGGGAACAACCATAGCTTATCCATAACGAACGCGAATGCCGGAG	1	+	CAB_PMP:4970-5089
CAB_PMP	TWP_EYHCKQYNVA_000272	ACAAATCACAGATACCTGTATACGGATTGGACGCCTACCGGCTACATCCCCAATCCCAAATATATGACCCTGCTAATTGCTAATGCTCTCTGGGGGACTTTGTATACTACTCTTTCGGGG	1	+	CAB_PMP:32090-32209
CAB_PMP	TWP_EYHCKQYNVA_000273	CGCAATTGCATGCAGAAGTGGCTTTAACTCAAGAATCTATTCTCGATGCAAATGGAGCATTCAGTCCGCAATCTACAAGCACTGCGGGAGGAACGATTTACAACGTCGAGAGTGATATTT	2	+	CAB_PMP:4850-4969
CAB_PMP	TWP_EYHCKQYNVA_000274	CTACATACGCTACCTTCTTCCACGACTGCGCCTACCTATTTCGAACTGGGTGGCCAAGGCTTAGTTACGGCTATCCACCAAGCGAATCGCCTAGGTGTGCGAGGATTCCGTATGGAGTCC	1	+	CAB_PMP:32210-32329
CAB_PMP	TWP_EYHCKQYNVA_000275	ATCTTTGAGTATTTAACGAAACTGTTTTTTTCATTTCACCACAAGTGTATAAAATGAGGCCTTCTTTATATAAGATTTTAATATCGTCGACGCTGACGATACCAATATCTTTTCACTTCT	6	+	CAB_PMP:4730-4849
CAB_PMP	TWP_EYHCKQYNVA_000276	GCAAGATATTCCGCAGGAACAACAGTAACAACAACAAACAACCACAAGGTCTCTGTATCCTTTGCTCAACAATCCGTTCATATAAAAGAAAAAGAGTCAAAAAATAAGCTCTCTTCAAGA	5	+	CAB_PMP:32330-32449
CAB_PMP	TWP_EYHCKQYNVA_000277	GTGGACATAGGGGGTAGGTACAAATTCTAACAGGCAGTCCTCTCTAGAACGCCGGGGCGGCTTACCAAAAATAATAAAAACATGTCAAGTCTTTTCTGTATTAGACTTGCTTTCTTTTGT	3	+	CAB_PMP:4610-4729
CAB_PMP	TWP_EYHCKQYNVA_000278	AATTACTTCGGAGCTACGCTCATACAGATGCCTTGGTTGGATGAGAGTATAATTACATCAGCATCTCTAGCCTATAATTATGGATCTCATACAGCAAAACATTTCTACGTAGAAGACGAC	4	+	CAB_PMP:32450-32569
CAB_PMP	TWP_EYHCKQYNVA_000279	ACAAATTTATCGCGACAAGCCATGATCCTTGATGGTTCTGATCATCACCATTTAACAGACAACCTAGAAGTATTTTGCCATGGAGCTTTTGAACTCCGAGGATCGTCTAGAAATTACAAC	4	+	CAB_PMP:4490-4609
CAB_PMP	TWP_EYHCKQYNVA_000280	AAAGAGTCCGAAGGGGATTTCTACACTCACAGCTTTGCAGGAAGTGTTAACTGTATCCTCAACCTCACTCCCATCATCAAAGACTTTTCAATAACTCCATTTCTAGAGGTTCTGGCATTT	3	+	CAB_PMP:32570-32689
CAB_PMP	TWP_EYHCKQYNVA_000281	AAAACAAACAAGCTCAACACCTACAATATCAGGCTTGCATATCAACCGGATATTTATCGCGATGCTCCAAAATCTAAAGTCTTTTTACCTTCTGTACATACTGCTTGGTCTACAGGAGCA	4	+	CAB_PMP:4370-4489
CAB_PMP	TWP_EYHCKQYNVA_000282	GGAGCGACTTTATCCAGCTTCGTCGAGCATGGTGATTTCCCCAGGGCATTCACCGTAAAACGGCCGTTAACGAATATTTCCCTACCCACGGGCCTCATGATACAATGGACACGTAATGCC	1	+	CAB_PMP:32690-32809
CAB_PMP	TWP_EYHCKQYNVA_000283	CTGCATATAGTCTTTGTACAACAAGAAGATTTCAAAGAAACCCAAGGAGGAACTGAAAATAGGAACTTCCAAAGTGCGCACTTTGTCAACGTTTCCTTGCCTCTTGGTGTGAGATTTGAA	4	+	CAB_PMP:4250-4369
CAB_PMP	TWP_EYHCKQYNVA_000284	CACCTTCCCACTATCTGGCAAGTGCAGCTGGCGTATCAACCCGTTGTATTGAAACGTCACCCCAAGTTATTGACAACACTACTCGCAAGTAAGGGAACATGGTCTTCCTTAGGAACGCCA	1	+	CAB_PMP:32810-32929
CAB_PMP	TWP_EYHCKQYNVA_000285	ACACCCAATCCTTCATCGAGAGGAAAATGGAACAACCACTGCGTAGCTGGTGAACTTGGAGGTTACCTTCCTATACTTGTGGATCATCCGGCAATTGAAGAACTCTTTCCTTTCGTTAAG	1	+	CAB_PMP:4130-4249
CAB_PMP	TWP_EYHCKQYNVA_000286	ATCTCAAGACATGCTTTTGCATACAAAATAGGAAACGAAAGTCAAATTTTCCCCTATCTGAAAATCTTTCTCAACTATCAAGGGGATATTTCCTCTTCTACTTTCTCTAATTACCTAAAA	6	+	CAB_PMP:32930-33049
CAB_PMP	TWP_EYHCKQYNVA_000287	CACTATACATTTTCGAAGAGAAAAGCAGCTATACTTGCACGCAAGCCTGAGAAGTCCCCTATCATCTTTGATGCACAACTCAGTTATAGCTTAAGTCATAACTCTATGACGACAAAGCAT	4	+	CAB_PMP:4010-4129
CAB_PMP	TWP_EYHCKQYNVA_000288	GCAGGAAGCTCTTTAATCTTTTAGAAATAGAAAACAAGGCTATAGAACAACTCTATAGCCTTGTTAAGTCCTTATTTACGTCGGCTTTTCCAGGCATTACTCATACCACTTTGCAACTGG	5	+	CAB_PMP:33050-33169
CAB_PMP	TWP_EYHCKQYNVA_000289	AAAGTTATTGATCTTGCTTTCTGTCAAATGTTAGGGAAATCTAAAGATTACCGCCTTGCAGATGCTCGATCTCATGTCTATGCAGCTTCTATCCATACAAAATTCGAGAAGTTAGTTAAC	5	+	CAB_PMP:3890-4009
CAB_PMP	TWP_EYHCKQYNVA_000290	CGTAGCAGTTGCATCACCCGATTATTTCCATAAGGACTGGGCGGCGGTGTTTCAAGAGGAGGTAACGAAGGTAAAGGTCGACCCTCCAGAGCGTAACGCCGTCTCCCTTTTTCAAGACCA	1	+	CAB_PMP:33170-33289
CAB_PMP	TWP_EYHCKQYNVA_000291	GGCTTATGGATTTCAGGGATTTCGAACTTCTTTCATAGAGACTCTACGAAAGTACAAGAAGGATTCCGTCATATCAGCTCTGGATATGTTGTTGGTGTAAGCACACAACCTATCTCTAAT	4	+	CAB_PMP:3770-3889
CAB_PMP	TWP_EYHCKQYNVA_000292	AAATCTGCAGAACTCTGAGTTGTCCATATGCCTTCGCGCATTCTGTCATTTTCCTCAATTAACCTATCGAAATAGGCTGCTGAGGAAACAGCAACTAAAGCATTGCCAAATCCAGGAGTT	3	+	CAB_PMP:33290-33409
CAB_PMP	TWP_EYHCKQYNVA_000293	ATACCGACAGCTAATCGACGTGCTACGCTCGTCCCTAATAGCTTATGGTGTTCTGCTATTGATATGCGTGCATTTCAAAATCTTGTTGAAGTTAGCACCGAAGGTGAAGACTTTCACAGA	2	+	CAB_PMP:3650-3769
CAB_PMP	TWP_EYHCKQYNVA_000294	ACGCCAAGAACGTCGCCAGATCGGATAGCACTTGGCTTCGTATAACCCTGATCATCTACTTCATTCAACAAAGGAAAAGGCCTAGGAACATCATACAGATGCGAAGCACTTCTTGGAACG	1	+	CAB_PMP:33410-33529
CAB_PMP	TWP_EYHCKQYNVA_000295	ATAATCCCTCAAGGAGCTACAAGTTCTAATCTTGGTTATCAAGGAAAATGGGAAGTTACTGAAGTTAAAGACTCGAGTGGAAAAGTCTCATTCGAAATGAAATGGGTGTCTACGGGTTAC	4	+	CAB_PMP:3530-3649
CAB_PMP	TWP_EYHCKQYNVA_000296	TCATATATAGGCGAAGATCGTGGCGTATCGTATACAGACTCTTCCTGAGTATTGCCTTGTCGCCCACTCGTATCCTTATACACCACATCATCGTCCTCTATGGGTGCACTGTCCAAGCCC	1	+	CAB_PMP:33530-33649
CAB_PMP	TWP_EYHCKQYNVA_000297	CAATTCCAAGATAGTAGCCAAAATTTCTATGACAACCCCTTATTAAATAAGAATTTCACATTAAACTTCTTAGATATTTCTGCGTCTGGTGAAGGGAAAGTCCATACCGAGGGCTTCAAC	5	+	CAB_PMP:3410-3529
CAB_PMP	TWP_EYHCKQYNVA_000298	CTAGGATGCACCGTTTGATAGACCGCATCTTCCTGCGTTCTTGGAAGAAAATTCCCTACAGGAATCTCCTCATACACCACGTCGTCTCTGTTCTCTGCTAGTTGCTCATCATCTTCTCTG	1	+	CAB_PMP:33650-33769
CAB_PMP	TWP_EYHCKQYNVA_000299	CCCGAGGGATCCATTACCATTACCAACCTTGCTGTGAACTTAGATTCTTTAGAGAATGGAAAAGTCATTACCCTAGCAGCTAAAGGAGGAGGCGGTAGTGTTACCTTAACTGGGGATTTA	2	+	CAB_PMP:3290-3409
CAB_PMP	TWP_EYHCKQYNVA_000300	AATCCCTCCCCGACATGAGTCATATAGACAACTTCAGGAATGCCATCTGCCCAAGCCTCCACTACACTCCTAGGAATAACAAAATTCTCCTCGGACCCATCTGAACTGCTGGAATCGGTG	1	+	CAB_PMP:33770-33889
CAB_PMP	TWP_EYHCKQYNVA_000301	CCTAAAAATGCGATTCCTGTAATCAGGGCTGTATCCAAAGTCATAGCGTCTTCTTTAACCAACCTCAGAGAAAGAGCCGATTCTGGGGCAGGAGCTGTGGTTCCTACAATAGAAGAAAGT	1	+	CAB_PMP:3170-3289
CAB_PMP	TWP_EYHCKQYNVA_000302	TACTGCGTAAGCAACTCTCCTGCTCCTGGATAGATATCAGCATCATTGACGGGTACACGATAATAATCCTCTGTTACAGTACCTCGACGCCTGACGAATTCGCCTAACGCTCTTAAACCA	1	+	CAB_PMP:33890-34009
CAB_PMP	TWP_EYHCKQYNVA_000303	CTTGTGGATTCTTTCACTCAGAAAGAAGGCTCTTTAATCGTAATGGATGGAGGAACCTCCATCATCACCAATATGCCTGCTGCTAGAGCAGGTTTACAAAGTCGGTCTATACCGTTATCT	2	+	CAB_PMP:3050-3169
CAB_PMP	TWP_EYHCKQYNVA_000304	TTTCTTACTAAACGAGATAAAGCAATTAAACTATTCCTGATCACAGCAAGAATGCTTTGGATTCCTGAGAGGAGCCTATTCATAGCGTTAAGAATGCGTTCTCTTAACTGGGGAGTGACA	4	+	CAB_PMP:34010-34129
CAB_PMP	TWP_EYHCKQYNVA_000305	TTTTCAGGAGAGAAACTCTCAAGTGAAGATGCTAAAAATCCTTTAAATGCAACAAGTGTTATTCATAACGATGTATCTCTTGAAGCAGGAACTCTTGTTTTAAGCAGTGGTGCAGGTCTT	5	+	CAB_PMP:2930-3049
CAB_PMP	TWP_EYHCKQYNVA_000306	TTTTCTGAAATCCCAGCATCCAATGAGGCACGCATGCTCTGCGCTTCTTTTAAGACTTTCTGTACTTCAGGGCTGAGATCGCCTAAAATACTATTAGCGTTATGTCCCATATCCATCATA	3	+	CAB_PMP:34130-34249
CAB_PMP	TWP_EYHCKQYNVA_000307	GCCCCTGCTGTAGTAAAAACCCCTCTAAAAATCAACGCTCCAGACACACCAGATGCAGAAATACAGAAAGTTGCAGCTGAAGCAGCCCAACAATCTGCAGTGTATAACGGAAAAATTATA	2	+	CAB_PMP:2810-2929
CAB_PMP	TWP_EYHCKQYNVA_000308	CGCATAAGATCTGCTTCAGAAGCTTGGGATACATCCTGATCACCATCTAAAAATGTCGCCTCTCTAATTTCATCCCCATGGTGTACCGAAGCCGTCTCATCAAAAGAACCATCGAGTAAG	1	+	CAB_PMP:34250-34369
CAB_PMP	TWP_EYHCKQYNVA_000309	GATCCTATCACAACTACAGCACCGGCTGCTGCTGCGGTTGCTACCGCAAAACAACCAGAAGCTTCCCTTTCTAAAGCGACCTCTGGGATCCCCGCTTCAGCGTCTGCAGTATCTGCGCCC	1	+	CAB_PMP:2690-2809
CAB_PMP	TWP_EYHCKQYNVA_000310	CTATATCTATCATAAGACGAGGTTGCTCCCGAAGACAACATATCTTGAATATAGCCTTCGTACATATCCCGATATTGCATAAATAGAACACGCTCGCTTTCATTATCCGTTTCATTCATC	5	+	CAB_PMP:34370-34489
CAB_PMP	TWP_EYHCKQYNVA_000311	ATACCAGCTGAATCACAAGCTAAAGAAAATAGTAAACCTACGTGTAACTCGATTCATTTAGGTAGTGGCGCTAAAATTTCACAGCTACGTGCGCAAACAGGACAAACCATCTTTTTCTAT	5	+	CAB_PMP:2570-2689
CAB_PMP	TWP_EYHCKQYNVA_000312	ATCTTAGTGAACTTGTCCGCCATATCTTGTAATTCACCAAGACTCAAACCGACTCTACCATCCACAGGCTCTTCTTGTTTCCTATTGGCGTAATCCCACCAACCGCGAACACGCTTGGCC	1	+	CAB_PMP:34490-34609
CAB_PMP	TWP_EYHCKQYNVA_000313	GCTGCTGTATCTACCGAAGAAAAGCAACATACCGGGGACCAAACAGATGCTTCTCAAGACAGTGGTGGTCCATTTGCAGGCATGACCTCAGCATTTTTCACTTTGGCGAATAAAGCAGAA	1	+	CAB_PMP:2450-2569
CAB_PMP	TWP_EYHCKQYNVA_000314	AATCCTGGAAAGCCTGAAGTCTTCGATGACGATTCTGCATCTGAAGAATGTTCTACATCGACCAACTCCCCTACAGTCACTTCTTCTGCATCTGCAATATCTGTGTCTCCTGAATCGATC	1	+	CAB_PMP:34610-34729
CAB_PMP	TWP_EYHCKQYNVA_000315	TATATTGCCGATGGTGGTGATATCAGCATCACTGCTACTACAGGATCAATTATCTTCCAAGGCAATAAAGTTACAGCAGCTGATTCAATTACGCTACCTACAAAGAAAGAAACAGCCATA	4	+	CAB_PMP:2330-2449
CAB_PMP	TWP_EYHCKQYNVA_000316	CTCACACCTTCTTGAGCTCGAAAATGCGTTTGTATAGCTCTAGCCTCGGGAAGACGTCTACCATATTTTTTATACCCAGAAATGTCTGGACCAGAAATCTCTGTCACAGATTCCTTGCGT	2	+	CAB_PMP:34730-34849
CAB_PMP	TWP_EYHCKQYNVA_000317	ATATTTGATAATAACTCTTCTACAGTTACAGGCGGGGCTATTCATGCTAAGAAAGTCGTTTTATCCTCTAGTGGAAACATGACTTTCTCCAATAACTCCTCGGGAAAAGGTGGAGCGATT	4	+	CAB_PMP:2210-2329
CAB_PMP	TWP_EYHCKQYNVA_000318	GTTTTCTTTCCGAATATTCCCTTTACAGCATCCCACATACGTCCGAAGAACCCAGATTTGGGGCCCTCACTTTGTGAAACAGATGATCTCGATGCAATGTCTTCAGGATTATGTACCTGA	2	+	CAB_PMP:34850-34969
CAB_PMP	TWP_EYHCKQYNVA_000319	AAACAAACGCTTCCATCTCTAAAATCAGCCGCACTATCAGGAGAAACGCATGCGAAAGTCGCACAACAAGAAGAACCTTCTCCTGATCCCTGTTTAACTATCTCAGGCAATGCTTCAGTT	2	+	CAB_PMP:2090-2209
CAB_PMP	TWP_EYHCKQYNVA_000320	AAACCACTTTGCATTAACAATTGTGCTCTATCTTTTACTGAGCTGGGGCTGTGTTCACCGGCCCCATTCCCATAAACTATGTTATGCCCTCCGAATTGATGCGCATCAGAACGCTTATCA	1	+	CAB_PMP:34970-35089
CAB_PMP	TWP_EYHCKQYNVA_000321	TCAACGGTTACTGTGGAAGAAACTGCTGTCGAGGAACCAGTAGAGGCTAAAGGAGCTGGTGGAGCGATTTATTGCGTAAAAGCGCCGATTTCTATTCCTGCTACGCCTATCCAACCACCT	1	+	CAB_PMP:1970-2089
CAB_PMP	TWP_EYHCKQYNVA_000322	TCGTCATGATCATAAGGAGGGATGTTTCTTTGTCCTCCACTACCTCCAATTCCGCTTACCCCCGCCATATGTATGCCTCTTTTATAAAGATAAAAAATAAATTATTATTATTTTAATTTT	6	+	CAB_PMP:35090-35209
CAB_PMP	TWP_EYHCKQYNVA_000323	TTCTCAAACAATAATGCTAAAGAGCAAGGCGGGGCCATCTCTGTTAATGGCAACTGCGATATCACAGGGAATAAAAACATTGTCTTCTCTGGCAACCAAGCTCAAGAAATCCCCGCGCCT	1	+	CAB_PMP:1850-1969
CAB_PMP	TWP_EYHCKQYNVA_000324	ATCAACATCTAATTATTAAAAAAATAAATCGATAAATTTTTATTATAAAGAGAATAGGAAGGATAATTATAGTATAATTAGATAAAGAGAAACTCGGTGGAGATAATACGGAAACTCTAT	7	+	CAB_PMP:35210-35329
CAB_PMP	TWP_EYHCKQYNVA_000325	GACATTATCCTTAAACAAAATGTGAATATCACATTTAGTAGCAACTCCTCTAAGACAGCAGGTGGAGCTATCCGTGTTTCCGGATCAGCAACCATAGAAAATAACACTGGCACGTGCACT	3	+	CAB_PMP:1730-1849
CAB_PMP	TWP_EYHCKQYNVA_000326	TTTAGATAAGTCTCTAAGTATCAAAAGTATCGGCAAAGACATCGTCATCCCCATCTAGATCTATAACCGCATCCAAATCATCTAAATTCGCATCAACGATAAGATCTTCTGTAGAAATGT	5	+	CAB_PMP:35330-35449
CAB_PMP	TWP_EYHCKQYNVA_000327	GCAGGAATATCCGCGGGTGCTACTGCTACAAATGGAGAATCTCAAGAAGACCCCGCTAAACATGTTGCAACTACCACTCAAAGTGGCGCGGAAAAAGAGGAGGCTGCGGAATCTTCCCCT	1	+	CAB_PMP:1610-1729
CAB_PMP	TWP_EYHCKQYNVA_000328	GTATTTTTCTGGAGATATCGCTTAAATAGTTTCTGCGTGAGTATAAACGCTCTCTTAACATGACCAGATGATTATACAACCACGCTGTGAACTTCTGTAAATACATAGCAGCTCCTATGA	5	+	CAB_PMP:35450-35569
CAB_PMP	TWP_EYHCKQYNVA_000329	AGTGCAATCTACGTAGGTCCCAAAGCAGCTAGTAGTGAGAATGGACAAAGTGTAGACTCAAAGCAATCCCAAGCAAATTCACATACTGAAGGTGGTGTTAACACGGCTTTAGTCAAGTAT	3	+	CAB_PMP:1490-1609
CAB_PMP	TWP_EYHCKQYNVA_000330	TCATCAACGTCGATCCTATAGCGAAGACTCCAGCCATAATCGGAGCTAAAGTAGGAATAAGAGTTAGAAGCATAATCCCCACCCCAGCAACGACAAAAATCCCAGCCACGATCACACTGT	1	+	CAB_PMP:35570-35689
CAB_PMP	TWP_EYHCKQYNVA_000331	ATTAGCGTAACAGCTCAAGGATCTGCTATAAACAACAGCGCGGGATCTGCTCTCACATTTTCAGGATTTAAAGACCTATCTTTTGTTTGTGCTACAAACCAAGATCAAACACAAGCGGAT	3	+	CAB_PMP:1370-1489
CAB_PMP	TWP_EYHCKQYNVA_000332	TTACCCCGCGGCCTTTCTCAAAATTTGCGATTTCTTCACGGATCGCACGGTCTGTCTCCAGGATGGTATCTTTTCCCACATGTACCCAAGCTTTATTCAGCTCTGCTTTAGAAAAACCTG	1	+	CAB_PMP:35690-35809
CAB_PMP	TWP_EYHCKQYNVA_000333	AAAACATCACCGACTGCGGTAGCATCGCAAGCCAATGGTGAAACTAACAAAAGTTGTTTCTCCAATACGGATGGCTCTCTTACTTTCGTGGGAGGCGGTCACTCTTTAACTTTTAGTAAT	2	+	CAB_PMP:1250-1369
CAB_PMP	TWP_EYHCKQYNVA_000334	CTCCCCCAATGAGCTGTTTTTTAAATTGAGATTTTGCTTTGGCTTCTTTCCAACGGGCTTTAGCAATACGTAATCGGGTTTTGCATTGAAATACATTATACACCAAACCCGAAGAGGCCA	3	+	CAB_PMP:35810-35929
CAB_PMP	TWP_EYHCKQYNVA_000335	GAAGCTAAAGAAACTGAAAAAGAAAAGGAAACTTTAGAAAGTTCACTACCCCATACCCCCTTATCTTTCACCGCATCATCTGATGTTGCCAACGAGCATGGCTCTCCAAGTCCTGAAACC	2	+	CAB_PMP:1130-1249
CAB_PMP	TWP_EYHCKQYNVA_000336	TGGGCAAAACGGTGGAAGCTACCGAAGATCCTATAGTTGCCACAAGGAGGACTTGTAATGCTGGCATGCCGACAAATCCTGCAGTAACAACAGCGGCTAACCCCGCAAGCACGAGCAAAA	1	+	CAB_PMP:35930-36049
CAB_PMP	TWP_EYHCKQYNVA_000337	GAAACTACAGAACCTTCTGGAACTCCGGGAACTTCTGGAGCACCTGAAGACACACAAGATAAAGTATCTTCTGAAGAGTCGGGTGATACAAAAGTAGAAGAAAAGACAGAAGCAGATCAC	2	+	CAB_PMP:1010-1129
CAB_PMP	TWP_EYHCKQYNVA_000338	CAGAGAGAGCAAAAATCACTTTTTGCCTGGGAGTTAACGATAAACGTTTATCTATTTCCTCAGCAGTAATTCTCTGATCCTCTACAACCTTTTCAGTTTTTACGAAAGTCGAGGTTTCCT	5	+	CAB_PMP:36050-36169
CAB_PMP	TWP_EYHCKQYNVA_000339	ATAGAAAATAATAAGGATTCTCAAGGAGAAGATCATTCCGGCCCTGCGGCACCAGAATCCTCCCCGGCAGTGGGTAAAGATGAAGAAGTCACTTCTCCTAGTGAGGCTCCAGGAACTTCT	1	+	CAB_PMP:890-1009
CAB_PMP	TWP_EYHCKQYNVA_000340	CTTCTATGTCTATCTCTTTCTTGATGATTTTGTTTAACGGCTCTTTGGCAATCTCGTGAGCTCTAAGAGCTTCATCACGAATATTCTTCAACCCTGTATCAAGGAAAAGAGCTTGATTTT	5	+	CAB_PMP:36170-36289
CAB_PMP	TWP_EYHCKQYNVA_000341	AACGTAAGCAAAACTCAAGATCCTAAATCACAACAATCCACCGCGGAATCACAAAATAGCTCTCAAGATACAGATAAGACGGATTCTCCATCTGCCCCAACCACAGACCAAAGCTCTGAT	2	+	CAB_PMP:770-889
CAB_PMP	TWP_EYHCKQYNVA_000342	TTTGAGAGTCTAAAAAACTCTTCCACTTTCCGATACTACTGTGCAGTAACGTTTGTAAAACTAATCCTATCCCCATGGAAATGAAAGGAGGAGCAAGCACAAGCATAGCTGTGGCAGGCG	2	+	CAB_PMP:36290-36409
CAB_PMP	TWP_EYHCKQYNVA_000343	ACACTAAGCTCTAGCGATAATTACGATGGAAACAATCCATCCGACACATCTTTTACATGTAAAAATTCCTCTACTCCCACAGGAACTACTTATACTCTTACCAGTGATGTATCCTTTACC	5	+	CAB_PMP:650-769
CAB_PMP	TWP_EYHCKQYNVA_000344	CCCCGCCTAAAACTACCGTACCGACAATAGCAAGAGTAATCCCTAAGGCTGCAAAGCCCACACCTACGACTAAAAGACTCAGACTGATCCGATGTAACTTCTTAGCCTCTTGCATAATTT	1	+	CAB_PMP:36410-36529
CAB_PMP	TWP_EYHCKQYNVA_000345	CTTGTTATGAAGTCTTCTGTTCCTTGGTTGTTAATCTCATCAGCGATTACATTCCCTCTATCATCTCTTGCTAATGAACAAGCAGTATCGTCCTCTGCATCTCAAGAAACAGGGGAAAAA	4	+	CAB_PMP:530-649
CAB_PMP	TWP_EYHCKQYNVA_000346	CTATACGTGTTAAAGGCTCTCCGGACGCCGCCTTTTCAGAACGTGCAAATTTGATATATAGATAATGTGCTAGGCTTGTAAAACCGGATTGGCTACCCTTAAAGTAGGCCGCTCCACCTA	1	+	CAB_PMP:36530-36649
CAB_PMP	TWP_EYHCKQYNVA_000347	TGATATTTTTCATTTTCAATATCTCCAGTTATTCCCCTGTTTCCTCTCGTCTAATGTCTCTTGATTTTTTAATTTCCACCACCTATTGCGTTGAGCAATCCTTTTTATCACCAAAAGAAC	6	+	CAB_PMP:410-529
CAB_PMP	TWP_EYHCKQYNVA_000348	AATTCCCGACAACGCCACCGTAACCTCCGGGAATAAAATGAGCGCCTACCTTCATAGCTAAGCCTAATCCGGTAAATCCGATTCCTATACCTGCAGCACTTTTTATCCTTTGTTTCTCGG	1	+	CAB_PMP:36650-36769
CAB_PMP	TWP_EYHCKQYNVA_000349	TGTGATCCCAAAAATTAAATTCCCTTCTTAAGCAAATCGAGATTTCTTCCTAAAATAATTCTCCTAGTTTTACAGAAGTTAAAGAGAAAAATCAAAAGCTGCGAGATTTTCCGTAGCTTT	6	+	CAB_PMP:290-409
CAB_PMP	TWP_EYHCKQYNVA_000350	ACATTCTAGGAGCAAAAAGATCACGAACCTTATTGACGATGTTTTTCATGACAGAAAAACCCGCAAGAGAAACTCCCGCTAAAGCGATGGCCAAGACAATACTCTGAGGCACTCCAGGCG	1	+	CAB_PMP:36770-36889
CAB_PMP	TWP_EYHCKQYNVA_000351	CAAATTACTTACATTATTATTGGAATCGCTGGGGTGATTTCTTTAGTCAGTTTTTGTAGTTGTCGTGCTAGAAAACACCAAAATGGGGATTGCTGTCCTAAAGGACACACATCTCATCAT	5	+	CAB_PMP:170-289
CAB_PMP	TWP_EYHCKQYNVA_000352	CCAGGCAAGTTAAAGCGACAACCACCACCACCATAGCTAACGCAAAGACCATCAATCCCGCTAATAACCCTACAGAATGAGAAAAACTCCTTTTATCTTGATCGACTTCATTAGCAGGCA	2	+	CAB_PMP:36890-37009
CAB_PMP	TWP_EYHCKQYNVA_000353	CGGGGACTATCCTCTCTTATTGTTGTTCTTGGTGCATTGAACGTAGGAATTATAGGATTAACTCATCATAAAGTAAACCTTATTGCTCGACTATGCGGGGGCACAAGTGCAACAGCAACA	3	+	CAB_PMP:50-169
CAB_PMP	TWP_EYHCKQYNVA_000354	CAGCATCATGTAAAGGTGCTCTTACCTGTTTATCCTGAGATATTTGAGAGAGACCTCTGGCCCCTAAAATCTCCAAACTTTTGTGATCATCGCCTGGAATCCTAGAAATCGACATAAATT	3	+	CAB_PMP:37010-37129
CAB_PMP	TWP_EYHCKQYNVA_000355	AATTAAGTATACATCACTTAGGAGAAAAGCAATGCTAGGCAAACTCGTTCGGGGACTATCCTCTCTTATTGTTGTTCTTGGTGCATTGAACGTAGGAATTATAGGATTAACTCATCATAA	5	+	CAB_PMP:1-120
CAB_PMP	TWP_EYHCKQYNVA_000356	AGACCTCTGGCCCCTAAAATCTCCAAACTTTTGTGATCATCGCCTGGAATCCTAGAAATCGACATAAATTAAAAAATAAAAATAAAATTCACTATTAATTAATTATAATCACAAATCTAG	6	+	CAB_PMP:37060-37179
CAB_PMP1	TWP_EYHCKQYNVA_000357	ACGAGAGGCTCCTCCTGTGATTAAAGGCTCTGGAGGCGCCATTTTTGGCTTGGATACCATTACCATTCGTGATGGCTCTGAAGACACTCTCTTTATATTAAATACTGCTACCGGAGCTGG	1	+	CAB_PMP1:4683-4802
CAB_PMP1	TWP_EYHCKQYNVA_000358	AGAATTTCCCCTCATTATTGATGTAATTAAAGAACAAATTGATGCGCAGAAAAAAGCAGCACCATTACCCTCAGCTTCTGAAAAGGTTCATGCCTCTGCAGATGTAGCTAAACAGCAAGT	4	+	CAB_PMP1:4563-4682
CAB_PMP1	TWP_EYHCKQYNVA_000359	AGGAGCCATTTATGGAGATAAGGACATCTCCCTAAATAACATTGCGAACTTAAGGTTCCAAAGCAACTCCGCAGATACGCGAGGCGGAGCAATTTATGCAAAAGAGAATCTTACAATACA	3	+	CAB_PMP1:4803-4922
CAB_PMP1	TWP_EYHCKQYNVA_000360	TCAGACATCTACATTCCCTACCTACACGACAGAAACTGCAGGGAATGGAGGCGCCATTTTTGCTAAAGGCGCTATTGTCATCTCTACTTACAAAGATATGACTTTCCGAAGCAACTCTGC	1	+	CAB_PMP1:4443-4562
CAB_PMP1	TWP_EYHCKQYNVA_000361	AGATTCCACTGTACTCACACAATTTAATGCAAACAGTGGGAAAACAGATGGTGGAGCTATCTATTGCCTAGGGAACGTCACCCTAAGCAACCTCTCTCAAGTCCGTTTTGGTGTTAACAA	2	+	CAB_PMP1:4923-5042
CAB_PMP1	TWP_EYHCKQYNVA_000362	TCCCGTTCTACCAGCAAAACCATCAGCTGGAGTTGGTGGTTTAGTTCCTCCTAAACTCAAGGAAACGCATCTCTTGCCTCGATACTTCTCCCAAGAAGCAAAAGTACAAGATACAGAGAG	1	+	CAB_PMP1:4323-4442
CAB_PMP1	TWP_EYHCKQYNVA_000363	AGCTGGAAACTACGATCTCAAAATTACTATTCCAGACAAAGAAGCATCTACTGCTCACGTAATGTCTTCCTCAGTAGCAGAACAAAAAGCTCCCGTACCTATCGAACCTCCTTTAGGGAA	3	+	CAB_PMP1:5043-5162
CAB_PMP1	TWP_EYHCKQYNVA_000364	GGATGATCTATCCCAACAAGCGGGTGGTGCTTTATTTACCGACTCTACACTGACAATTAGGAATATCCTCAACTCCATTGAGTTTACAAATAACTCTGCTCGTGTTCCTATCCCTCTGGT	2	+	CAB_PMP1:4203-4322
CAB_PMP1	TWP_EYHCKQYNVA_000365	AGGCGGTGGTATCTACGTCGATAAAAACTTCACCGTCTCTCATGTGACTTCTATTTTAGAATTTATCAATAACCAAGCCACAGATCATGGTGGCGGTGCGTACGTCAAAGGAGCATTAAA	3	+	CAB_PMP1:5163-5282
CAB_PMP1	TWP_EYHCKQYNVA_000366	TACACATGCAGGTAACCCAGGATCCTTATCCTGCACCCTAATTAGAATGACAGGACAAGGTGGAGCTATATACTCCAAAGGTCCGATATCTTTCGATGGATTAGAAAACCTTACATTCCG	2	+	CAB_PMP1:4083-4202
CAB_PMP1	TWP_EYHCKQYNVA_000367	TTGTAGCAATTCTCACAGAATACAATTTACTACAAACACCTCAAAAAAATCTGGGGGCGGTCTGTATTGCGAAAGCGATGTGACCTTCTCCAACCTCACTGGGAAAACACTCTTTCAAGG	3	+	CAB_PMP1:5283-5402
CAB_PMP1	TWP_EYHCKQYNVA_000368	ATTATCTTCAGCATCTTCTCCTGCCGTCACTACCTCCACAACAGATGCGTCTACTTCTACTCCTGCTCCTAAAGGAGGAGGTGCTTTTTACAACGACAAAGCTGGTCCTATAACGTTCAT	1	+	CAB_PMP1:3963-4082
CAB_PMP1	TWP_EYHCKQYNVA_000369	CAATACAGCTACAGAAGATGGTGGAGGTATCTGTCTAGCTAGCGACAAATCTCTTACCTTATGCAACCTAGAGAACTTTTGTTTAGTCAACAATACCACAAGAAAAAATGGTGGTGGAGC	3	+	CAB_PMP1:5403-5522
CAB_PMP1	TWP_EYHCKQYNVA_000370	GTATCATGGCTCTGATAATCTGCATGTTACATCATTTGCTTCGCATGTGGTAGAGGGAAATCAAGCAATTTCTGACATAGGAAAGTTCGCAGATGAAAAATCTCACCCTCTAAGTTTCTC	4	+	CAB_PMP1:3843-3962
CAB_PMP1	TWP_EYHCKQYNVA_000371	ATACATTCCTAAAGCGCTTTCCTTGACCTTCTCCAATCCGGATACTGTCTCTTCTACAACACCAGCTACAGTACCTGTCTTTGGAAGTGCTGTGATCACTGGCAACAAAGCCGAAGAAAA	1	+	CAB_PMP1:5523-5642
CAB_PMP1	TWP_EYHCKQYNVA_000372	TGATCCTGCTCCAGCTCCCGATACGCAAAGTAATACCGTCTCAAGCAAACCAAAGAGCGAGAGTAAGCTAATCCTTTCCACAGGGTATGAGAATACTTTTTCACAACCTCAAGAAACGTT	2	+	CAB_PMP1:3723-3842
CAB_PMP1	TWP_EYHCKQYNVA_000373	TGGTGGCGGTGTGTGCACAGCTAAAGCTGCCTTGACTAACCTAGAATCCATCGATATTGGTCAAAACTCTGCGAAAAATGGTGCTGGACTGTGTACCACAAGCGTGCAAGGAGTAGGTGT	1	+	CAB_PMP1:5643-5762
CAB_PMP1	TWP_EYHCKQYNVA_000374	GAATTTCACGCAGCAAACACAAGATGACAGCGGAACAACATACACAATTACTGGGGATGTCTCTTTTACAAACTTCACGAATATTCCTGATCCTAAACCTAGAACAGTAGAACCTGCTCC	3	+	CAB_PMP1:3603-3722
CAB_PMP1	TWP_EYHCKQYNVA_000375	TGCAGCAATAGGAGAAGAAGAGTTAGACTTTAAAGTTGATTATGTCGTTACAGCCAACGTAACAAAAAACAACGCTACAGAAAGTGGTGGGGGCGTTTATGGGAAAAAAGGAAAAATCTC	4	+	CAB_PMP1:5763-5882
CAB_PMP1	TWP_EYHCKQYNVA_000376	AGCTACAGCTGTTTTTGCTGCCGTACTCCCCTCGATTACAGTATTTGGAGAACCTCTTTCGAAAGAATTAAACTCCAGCTACAGAGGATCGGGATTAAGTGCTTCAGATTCTGCATCAAA	2	+	CAB_PMP1:3483-3602
CAB_PMP1	TWP_EYHCKQYNVA_000377	TCGTCTAGACCACCTAAATATTACCGGGAACTCTGCAGGAACATCCGGTGGAGGGCTGTATTTCACAGAAACACTGACTCTCGAAGGTATAGAAATTTCCAAGATTTCCGATAATACTGC	2	+	CAB_PMP1:5883-6002
CAB_PMP1	TWP_EYHCKQYNVA_000378	TATCTTGATCTTTCTTGTGCTTTTTTATTATCCCTTGCCTAATTTGCCTTTCTGATTTATCTAACGCATATCTAGACAGTGAATATTCTCAGTAGGTTTTTGTTCTATGAAGTGGCTATC	6	+	CAB_PMP1:3363-3482
CAB_PMP1	TWP_EYHCKQYNVA_000379	AGTAGAATCCGGTGGGGCTATTTATGCCCAAACACTTACCTGCACCAACTTTCCTGATGGGCTCACTGTAAGCAATAACAAAGCGCAAGTTACTTCAACTACTAAATCAGGAAAGGATAA	3	+	CAB_PMP1:6003-6122
CAB_PMP1	TWP_EYHCKQYNVA_000380	TTTGGTGGTATATCTCTAAGTTTCTAATTTTTCCTTGACTATGAACTTTGCTAAAGATTAAGAATAGCATGCATCAAGGTATTATAGATGGGCTCCTGTCTCCCTAAAGCTTATCTCTAA	6	+	CAB_PMP1:3243-3362
CAB_PMP1	TWP_EYHCKQYNVA_000381	AACTAGTGTTCCTACTGATATCACAGGTGGAGCTTTCTCTGCTACAACGTTGACCTTAGAAAAGTTGCAAGGAAGTTGTACATTCTCTGGGAACGCAGCTACTGATAATAACAAAACAGC	3	+	CAB_PMP1:6123-6242
CAB_PMP1	TWP_EYHCKQYNVA_000382	TTTATGGGACAAGAAGCACTCAACCTGAAATTCCGCACCACCTTCAAATGTAAACTTGCTAAGGCATACTTAGGCATCTCCACCATGCAACGCGAAGGGAACAGCTTCTCTGGCGATGCT	1	+	CAB_PMP1:3123-3242
CAB_PMP1	TWP_EYHCKQYNVA_000383	AAGTCCCGAAGATACTACTGACCCTAATATTCAAGGTGGAGCCCTTTATGCTAAGACGAGCCTCACACTTAAAGATAGCTCAGGTAGTTTAACTTTCTCAGGGAACTCGGCAACAACAAA	2	+	CAB_PMP1:6243-6362
CAB_PMP1	TWP_EYHCKQYNVA_000384	GCCAAATATTCCCTTTTATCGGAATTTAGCATGGCCTACATTAAGGACTTATTCAGAGAAGATCCTTTAGCTACAGCTTCATTAATACTGAATCAGCATTCCTGGAAAGTTGGCGGTGTC	4	+	CAB_PMP1:3003-3122
CAB_PMP1	TWP_EYHCKQYNVA_000385	ACGATCTACTACAACAGGACAAATAGCCGGTGGAGCGATTTATGCTCCTACTGTAATAATTAAAAATTGTTCACAACCCATAAGCTTTGTAGGCAATTCTGCTTTATGCACTCCAGCAGA	4	+	CAB_PMP1:6363-6482
CAB_PMP1	TWP_EYHCKQYNVA_000386	ACGACAATTAACCGAAATCCTTTCATAGAAACAGGATACGATCCTCGGTATTTTACTTCTTCACGGTTAAACAACCTTGCTCTTCCTACAGGTGTCTCTCTAGAACTACGTTTCTTCGGA	3	+	CAB_PMP1:2883-3002
CAB_PMP1	TWP_EYHCKQYNVA_000387	ACAGCCTGCTGCCGAAGGTCTTGCAAAAGCTGTTACACAGAAGGCTACCTTTGGTGGAGCCATTGCAGGAACAACCAACATTACATTTACAGGGAACCAAGCACTATTTTTCAAAGAGAA	1	+	CAB_PMP1:6483-6602
CAB_PMP1	TWP_EYHCKQYNVA_000388	AAGGACATCACCCGTGGGGCGTGGAAAAACCAAGGAATTCGGGGCTGTGTAGGTTTATCCTATGCCTATCCCAAGGGAATCCGCTGTCTCAAAATCACTCCTTTTGTCAATCTTGAATAT	1	+	CAB_PMP1:2763-2882
CAB_PMP1	TWP_EYHCKQYNVA_000389	CTCTGCAGATAACGGCTCAGCTATTGGTTGTAAAAACGGTTCCAATGGCACAGTAACGTTCTCTGACTCCGTATTCTGCTCCTTTGAAGGGAATATAGCGAAAAACCGTGGCGCTATCTA	1	+	CAB_PMP1:6603-6722
CAB_PMP1	TWP_EYHCKQYNVA_000390	AGTCATTCGCACATGTTGATGGGTACGGTGGCGGCTTTTAAAAATTGGAAAGCTTTATCTTTTCGTTCTTCTATCAGCTATGCAGAAGAATCTCATGTGATGAAACATCAATTTTCTAAA	5	+	CAB_PMP1:2643-2762
CAB_PMP1	TWP_EYHCKQYNVA_000391	CGCAGATACACTGTCCATTCCCAAAGGACACATGACCTTCTCTAACAATATCTCTGCTAACGACGGTAGTGCGATTTACTTCACAAAAAAGGCAGACATCACAGCAGCGGCTTCTATTCT	1	+	CAB_PMP1:6723-6842
CAB_PMP1	TWP_EYHCKQYNVA_000392	TCTACGACACAAGCGGGTCACAATCTTGGGATTAAGCTCCCATTTTCTCCAAATACGGTGGTTTGTGCTACATTTTCACAACTTCACGGTTCCAGTTCTCAAGATCAGATTCCTGGGAAA	2	+	CAB_PMP1:2523-2642
CAB_PMP1	TWP_EYHCKQYNVA_000393	GTTCCTAGATAACAAAGTCACTCTAGCTCAAACTCCCGAACAACAACGCTCTCGGGTTACAAACCTAGGTGCAGCGATCTATGGGGAAGGAAATAGCACTGATGCGGAATTAAATCTTAC	1	+	CAB_PMP1:6843-6962
CAB_PMP1	TWP_EYHCKQYNVA_000394	GATGCCATTCTTGATAACTACTTAAATAATAACACGCTGTTTCCCATCAAGCATATGTGTATTTTTGGTGGTGTTGTCTCTAGTGTTCTGGAGCAGAATACTGATAACGATAACCTCTTC	5	+	CAB_PMP1:2403-2522
CAB_PMP1	TWP_EYHCKQYNVA_000395	AGCCTTAGGCGGTAGCATTACATTTAAAAATAACCAATGTGCACCTCAGGGGAAAAAATCCAATCCATCTTTTTGTAGTATTACAGGAAAAGTTAAACTCACTCTTAACGCTGCAGCAAG	5	+	CAB_PMP1:6963-7082
CAB_PMP1	TWP_EYHCKQYNVA_000396	CACAAAACATTAAGAGCGTTATGGATTCCTACCGGGACGTTCGTTTTAAATCCTGAGAAGGAAGGTTCTTTGGTTCCCTCTTCTGTATGGTCAACATTTTCCGGTATGCGCGCGTCCAAT	1	+	CAB_PMP1:2283-2402
CAB_PMP1	TWP_EYHCKQYNVA_000397	TCAATCGATTAATTTCTATGATGCTGTAAGAACCCAAACAGTGCAGTCTTCTGGTAGCAACTACACAACTTTGGATATTAATAAAACATCAAATGGAGGTAATCCTCGCAAGTACACAGG	5	+	CAB_PMP1:7083-7202
CAB_PMP1	TWP_EYHCKQYNVA_000398	AAATCTGACATAGGCATTCATACGGAAAAATTTGTTCCTGAAGAAATTGCCATACAACAAAATACCTATGGCTATCAAGGGATATGGAAATTTCACTGGTCTGAAGGAGATTCAAAAAAA	6	+	CAB_PMP1:2163-2282
CAB_PMP1	TWP_EYHCKQYNVA_000399	AACGGTATTATTTTCTTCAGAATACCATGAGAATAAATCGGTCATCCCCCAAAAGGTTGTCTTACATGATGGGACCTTAATCTTAGGGAAAAATACAGAGTTAAATGTGGTGTCCTTCGA	5	+	CAB_PMP1:7203-7322
CAB_PMP1	TWP_EYHCKQYNVA_000400	ATCCGCTCAGGAAATGCCGTGATCAAATTATCGGGATCTCCGCAAATTCATGATCCTGACAATATATTCTATGACAACCATAGTTTGGCATCCCAGCCATATCAGATGGAAATCATTTTC	3	+	CAB_PMP1:2043-2162
CAB_PMP1	TWP_EYHCKQYNVA_000401	TCAAAAACCTGGGTCTTTACTTGTGATGGGACCAGGAGCGGTACTTTCTACTCAACAAAAGACTGGATCAGGGGCAACTGGAGGCATAGCGATCAACAACCTCACTATTGATTTTAGTGA	1	+	CAB_PMP1:7323-7442
CAB_PMP1	TWP_EYHCKQYNVA_000402	GGGGTGTTAAATCTTAGCCCCGGATCGATGTTAACCAGTTACAACAGTTTGGGCAAAGATGTAGTCATTTCCAACATTAGTTTTGGTTTAGATACTGCCCACTCGCATCTTCCTGCTGAG	2	+	CAB_PMP1:1923-2042
CAB_PMP1	TWP_EYHCKQYNVA_000403	TATTGTCTCAGAAGATGGAACAGCCACCCCTCCTGCGTTAAAATTAGGTGTAGCTCCTGCAGCGGCAGCAGCAGGACCTAGAGCTCATGTTGCCAGCAACAACGTTCTTCCAAGAGCAGA	1	+	CAB_PMP1:7443-7562
CAB_PMP1	TWP_EYHCKQYNVA_000404	GATCGTCAAGATAAAACTAATAAAACGTCGATCTTTAACCAACCTGTCTATTTGCATAATGGGACTTTGTCCATTACAGGTGGAGCGATTCTTGCTGTTCAGGAATTCAAGCAATTTGGT	5	+	CAB_PMP1:1803-1922
CAB_PMP1	TWP_EYHCKQYNVA_000405	TGTATCCTCCCCAGACGTAAATCAAGAAAAAGTCTATTTAACAGGCACAATTACTCTTATCGACCCTGCGGGAACTTTTTACCAAAATCCTTACTTAGGCGAAGATCGTCAGATTGAGTT	4	+	CAB_PMP1:7563-7682
CAB_PMP1	TWP_EYHCKQYNVA_000406	ATTATTTTCTATGATCCCTTTCTTGCGACGTCACCAAGTGCACATCCTATAAATATCAACTCAGGTGACAATATTTTTCACTGTGGTTCTGTGATTTTCTCTGGGGAGAAACTCCCTTTA	5	+	CAB_PMP1:1683-1802
CAB_PMP1	TWP_EYHCKQYNVA_000407	GCTCAAACTCCCCGCAGAAAGCAGCAAAGTAGATATCTCTAACCTAACTCTAGAAGGAGATACCAAACCTCTAAAAGGGTATATTGGCTCTTGGACACTAGGATCAGGTGATCAAAACGG	2	+	CAB_PMP1:7683-7802
CAB_PMP1	TWP_EYHCKQYNVA_000408	ATATTTATAGGCAATGTGGCTAGGGTATCCACCAAGCACTCTTCAAGCCTACACAATAATGCGATTACGATCAAAGGTTCCCCTGAAAACATTCGGCTCGTTGCCAATGAAAACCAATCC	2	+	CAB_PMP1:1563-1682
CAB_PMP1	TWP_EYHCKQYNVA_000409	AACGCTCAAAGCCAATTGGAAGTTTGAGGAGTACCGCCGCTGGATTTATATCCCTCGAGACAACTACTTCTACGTGAACTCTATCCTTGGTTCTCAAAACTCCCTCATTGCTGTAAAGCA	1	+	CAB_PMP1:7803-7922
CAB_PMP1	TWP_EYHCKQYNVA_000410	CTTATAGCTTCCCAGCCCATTATCTTTTCTGAAAATTCTGCGGGGAATCTTGGGGGTGGTGCGATTTACTTAGGTGGGCCGCAACCTCAACTCTATTTACATGCACAAGCGGGAGACATT	1	+	CAB_PMP1:1443-1562
CAB_PMP1	TWP_EYHCKQYNVA_000411	GGGTATTGTGAACAACATGCTGAACAATGCACGTTTTGATGATGTAGCTTACAATAACCTTTGGTTATGTGGTATAGGCTCGTTCTTGCAAAAAGAACAAGGAGAAGAATCCAGATCCTT	4	+	CAB_PMP1:7923-8042
CAB_PMP1	TWP_EYHCKQYNVA_000412	GACTACTTTGGTGGGGCTATCCATTCCCATCAGACGATCGTGAAAAATAATGACGCGGCTATTTTCTTTAGCGAAAACTCCGCAGAAGGCGGTGGAGCTATAACGGCGAGCAGTTGTCAC	1	+	CAB_PMP1:1323-1442
CAB_PMP1	TWP_EYHCKQYNVA_000413	CTCCTATCATAGCCGAGGGTATTCATTGGCTATCGATGCTAAACCACGCCCTGAGTTTATCCTTGGAGCCTCGTTTAGCCAGGTATTCGGTCACGCTAAATCAGAAAAAGCTGTAGATAA	1	+	CAB_PMP1:8043-8162
CAB_PMP1	TWP_EYHCKQYNVA_000414	AATAGAAACACAATTACCTTCACAGAAAATTACGCTTTAGAATCTGGGGGCGCCATTTGTGCGAATCTTTGCAGTATAAATACACAATCTGCTCCGGTGTACTTCAGAAAAAATAGGGCT	4	+	CAB_PMP1:1203-1322
CAB_PMP1	TWP_EYHCKQYNVA_000415	TTACAAGCATAAAGGTTCTGACCACTCCTCCCAAGGGACGTTATACGCCGGCAAAGCCTTTTATTTGCCTTACAAGCGCGCGAAATCCCCTCGACCTATACTATTTCAAGGGGTGATGAC	1	+	CAB_PMP1:8163-8282
CAB_PMP1	TWP_EYHCKQYNVA_000416	AGCGAAGTTGCTGGATCTACTATTCTCTTTGACGGAAATCAGGAAATTCTATTTCAGAAAAACCAGGCAAAATTTGGTGGTGGCATTTACAACGCCCAAGGATCTGTAGAGCTTAGTAAG	3	+	CAB_PMP1:1083-1202
CAB_PMP1	TWP_EYHCKQYNVA_000417	CTATGGCTATATGAAGCATGATACAACTACCTATTACCCATCCATTCATGAGCGCAATCTTGGAAATTGGGAAGATCTTGGTTGGTTGTTTGATATTCGTATGATTCTCGACTTAAAAGA	5	+	CAB_PMP1:8283-8402
CAB_PMP1	TWP_EYHCKQYNVA_000418	ACAGGAACCCAACCAAACCGCTTAGTGTTTAGTGATCAACGCGGAGGGATTTCCTTCATCAATAACCAAGCAGAAGTAGTACAAAATATTTCCCATTCAGGAAATGGTGGTGCTATCAGT	3	+	CAB_PMP1:963-1082
CAB_PMP1	TWP_EYHCKQYNVA_000419	GCCTTCGCAAAGCTCTACAACAAGATTTTCTTTCTACTCTGAAGCAGAGTACACAGGAGTACGTCAAAAGCAATTTACAGAGCTTGACTATGATCCTAGAACATTTGACTCCTTCGCTTA	3	+	CAB_PMP1:8403-8522
CAB_PMP1	TWP_EYHCKQYNVA_000420	CAAAACAATCAAAGTACCGGAGGAGTGATTACTTCTAGGCAAGATATGTTTTTCACCAAGAACACGCAACTCCTCTTTGAAAACAATGTCAGCCGTGGTCCTGGAGGAGCAATCCTACTG	2	+	CAB_PMP1:843-962
CAB_PMP1	TWP_EYHCKQYNVA_000421	TAGAAATCTTTCTATACCTCTAGGTTTCATATTTGAAGGTGCATTAATGCAATATGATATTCTTATGTATAACAAATTATCCCTTGCTTATGTACCTGTGATTTACAGAAACAAGCCTAA	6	+	CAB_PMP1:8523-8642
CAB_PMP1	TWP_EYHCKQYNVA_000422	TTTACAGGGAGCTCTCCCTTAGCGGTATTAAACTTCACTAATTTACAACTAGGGAGTCAGGGAGCGGGCATATTTTCTAAATCCCTGCTGAACTTCGAAAATTTGAAAACGCTACGCGTA	3	+	CAB_PMP1:723-842
CAB_PMP1	TWP_EYHCKQYNVA_000423	ATGTAATTACAGAGTGAACTCTACAGGACAAACTGGGCAAGTGTATGGTGTTATTCCCACCAGAAACACTGGAAGAGCGGAATATAGCTCTCAACTCTATCTTGGCTCTTACTGGACGTT	2	+	CAB_PMP1:8643-8762
CAB_PMP1	TWP_EYHCKQYNVA_000424	ACGACATCGCCTCAAGGAACTCAATACACACTACGTGGTGAGTTTACCCTTAAAGATTTTCTAGGTCTCAGTATCCATAAACCTGGAGGAGCCTTCCGAAACTTAGAAGGAAATCTCACA	2	+	CAB_PMP1:603-722
CAB_PMP1	TWP_EYHCKQYNVA_000425	ATGCGGTACATACACTGTAGAAGCAGGCATGTCTTCATTAGTCCAGATGGCCAACTGTGGTGCACGTATGATATTCTAAGTCGCCAGCTCAGAGAAGGCGCGCTTTTTGTAGAGAACATG	1	+	CAB_PMP1:8763-8882
CAB_PMP1	TWP_EYHCKQYNVA_000426	TTTTGGAAACTTGTATTTCTTTCTTCACTCGCACCACTAACTCAATTATCCGCTACAGAAGTAGTTCTTCCTTTATCTGGAATACATACGGGTGAAGATCCTGAATTATTTACGATGTTA	5	+	CAB_PMP1:483-602
CAB_PMP1	TWP_EYHCKQYNVA_000427	TTGTGTAATTGAGAATCTAGATCGAGGTTCTACAATTACACAACTCAACAAGACTCAGTTCTCTATTTGATATAGCGTTTATCGATCGTAGTATTGACGCATCCTACTAAAGTCGGAAGC	5	+	CAB_PMP1:8883-9002
CAB_PMP1	TWP_EYHCKQYNVA_000428	TTAACCCAGGCTTGGGTCAACTTTTTATTTCCATGTATTTATTTTATTCTTCTATGTAAGTTAGATCTCTTACTCTAGACTGAGAAACGACTAGGATTCTGGAACATGAAGCAGACGTTC	5	+	CAB_PMP1:363-482
CAB_PMP1	TWP_EYHCKQYNVA_000429	ATACAACTCGTCAAGGAGATAAGCCTTAAACAATCCGGGGCCTTCACAGCGCTCACGAGCCAGCATGCCGCACAGAGTGAAGTATTCTATACCTAATTTCGTGGCTTCAAAAGAATCGTC	1	+	CAB_PMP1:9003-9122
CAB_PMP1	TWP_EYHCKQYNVA_000430	GATTAATTTCGTTTTATCTATCCCCCTATAGCCTCTAAAGAGAATGCTACCAGCATCTTTAGAGGCCTATTCTCAATACAGTGAAAAAAAATACCGTAGACTTTAACTGTTCCATGCTGA	5	+	CAB_PMP1:243-362
CAB_PMP1	TWP_EYHCKQYNVA_000431	TATGACCGATCTGAACGCAGCGAGTACTCCGGTTAAAGAACATCCCATGCCCACAACATAAGACATGAACGGATCGCCAAGTTCTACAGTTGTATGACGCTGTCCGTCAGTAATAAAATC	1	+	CAB_PMP1:9123-9242
CAB_PMP1	TWP_EYHCKQYNVA_000432	ACCCTGTTTAAACATTCTAAAGAACATACTAAAGCCTTTGCACAGCAAACAAAAACCTTAGCGAAAAATCTAACTAAAGAAATCAAGGATTTCACAAAAGCAATGATCGAAGAAACGAAA	6	+	CAB_PMP1:123-242
CAB_PMP1	TWP_EYHCKQYNVA_000433	TATAGCTCCAGAAACAGCAATAGCACAACCGCACAAACATTCTTTCGCTAGAGCGATGGCCACATCTTTAGCGTCTTGGGTAGAGTGAGTAGAATCTACACCACGTGTTTTCATCGTGAC	1	+	CAB_PMP1:9243-9362
CAB_PMP1	TWP_EYHCKQYNVA_000434	GGCGTAATCTTCGGAGGGTTTATCGCTACATTGCTGACTTGTTTATTCACTCCGAAAAGTGGTGTACAGTTAAGAAAAAAGCTCTCAAGAGTAAAAACCTCAGGAACCAAAAAAGGCAAA	4	+	CAB_PMP1:3-122
CAB_PMP1	TWP_EYHCKQYNVA_000435	ATCCCCGAAAGAAAGAATCTCACTAGCATTTCCTCGAACGATTGTCGCATGGGTCAGTAAGTGATGAGACACCTCTGTTCTAATCTTTGTAGCTCCTGCAGCCACAGGGTCAAAAATCAC	1	+	CAB_PMP1:9363-9482
CAB_PMP1	TWP_EYHCKQYNVA_000436	GGGGCGTAATCTTCGGAGGGTTTATCGCTACATTGCTGACTTGTTTATTCACTCCGAAAAGTGGTGTACAGTTAAGAAAAAAGCTCTCAAGAGTAAAAACCTCAGGAACCAAAAAAGGCA	3	+	CAB_PMP1:1-120
CAB_PMP1	TWP_EYHCKQYNVA_000437	CCCGAAAGAAAGAATCTCACTAGCATTTCCTCGAACGATTGTCGCATGGGTCAGTAAGTGATGAGACACCTCTGTTCTAATCTTTGTAGCTCCTGCAGCCACAGGGTCAAAAATCACAGG	1	+	CAB_PMP1:9366-9485
CAB_PORIN	TWP_EYHCKQYNVA_000438	CTCAAGGTGTTGTTGAGTTTTACACTGATACAACGTTTTCTTGGAGCGTAGGCGCACGTGGTGCTTTATGGGAATGTGGTTGTGCTACTTTAGGAGCCGAGTTCCAATATGCTCAATCTA	1	+	CAB_PORIN:831-950
CAB_PORIN	TWP_EYHCKQYNVA_000439	GTGCTTCTAATGGGTACTTCAAAGCTAGTTCCGCGGCATTCAACCTCGTTGGTTTGATTGGTGTTAAAGGAGACAGTGTAACTGATGCTCTTAACACGCAGCTTCCAAACGTAGGCATTA	1	+	CAB_PORIN:711-830
CAB_PORIN	TWP_EYHCKQYNVA_000440	ATCCTAAAATTGAAATGTTGAATGTAGTCTCCAGCCCAGCACAATTTGTGGTTCACAAACCTAGAGGCTATAAAGGAACAATCTCCAATTTTCCTTTACCTCTAACAGCTGGTACTGATC	4	+	CAB_PORIN:951-1070
CAB_PORIN	TWP_EYHCKQYNVA_000441	CTGCTGAAGATAGACCTAACATTGCTTACGGCAGACACCTGCAAGACGCCGAATGGTTTACCAATTCAGCTTTCCTAGCATTAAATATTTGGGATCGCTTTGATATTTTCTGCACATTAG	3	+	CAB_PORIN:591-710
CAB_PORIN	TWP_EYHCKQYNVA_000442	AGGCAACTGACACTAAGTCGGCTACAATTAAGTATCATGAATGGCAAGTTGGTTTAGCTCTCTCTTACAGATTGAACATGCTTGTTCCATACATTGGCGTAAACTGGTCAAGAGCAACTT	3	+	CAB_PORIN:1071-1190
CAB_PORIN	TWP_EYHCKQYNVA_000443	GCATCCGCGCAGGATACTACGGAGATTATGTTTTCGATCGTGTATTAAAAGTTGATGTGAATAAAACTATCAGCGGCATGGGTAAAGCACCTACAGGAGACTCTGCGCAAGACTTTAAAA	3	+	CAB_PORIN:471-590
CAB_PORIN	TWP_EYHCKQYNVA_000444	TTGATGCTGACACTATCCGCATCGCTCAACCTAAATTAGCCACCGCTGTTATGCACTTGACCACATGGAACCCTACTTTAGCTGGATCTGCTGGTCAACTTGACAACACAAACAAGTGGT	1	+	CAB_PORIN:1191-1310
CAB_PORIN	TWP_EYHCKQYNVA_000445	CCTTACAAGCCTTGCCTGTAGGGAACCCAGCTGAACCAAGTTTATTAATCGATGGCACTATGTGGGAAGGTGCTTCAGGCGATCCTTGCGATCCTTGCTCTACTTGGTGTGATGCTATCA	1	+	CAB_PORIN:351-470
CAB_PORIN	TWP_EYHCKQYNVA_000446	CTGACAACTTACAAATCGCTTCGATTCAGATCAACAAAATGAAGTCTAGAAAAGCTTGTGGTGTAGCTGTTGGTGCAACGTTAATCGACGCTGACAAATGGTCAATCACTGGTGAAGCAC	3	+	CAB_PORIN:1311-1430
CAB_PORIN	TWP_EYHCKQYNVA_000447	GAAGAGCAAATTAGAATAGCGAGCACAAAAAGAAAAGATACTAAGCATAATCTTTAGAGGTGAGTATGAAAAAACTCTTGAAATCGGCATTATTGTTTGCCGCTACGGGTTCCGCTCTCT	5	+	CAB_PORIN:231-350
CAB_PORIN	TWP_EYHCKQYNVA_000448	GCTTAATCAATGAAAGAGCTGCTCACATGAATGCTCAATTCAGATTCTAAGGATTTAGTTTATACTATCCTAACTTTTTGTCCCGCTATCAGAACCTAGGAGTCTCTGGGTTCTGATTTT	5	+	CAB_PORIN:1431-1550
CAB_PORIN	TWP_EYHCKQYNVA_000449	TTTCGAATAATGAACTGTATGTTCATGCTTAAGGCTGTTTTCACTTGCAAGACACTCCTCAAAGCCATTAATTGCCTACAGGATATCTTGTCTGGCTTTAACTTGGACGTGGTGCCGCCA	3	+	CAB_PORIN:111-230
CAB_PORIN	TWP_EYHCKQYNVA_000450	TTTTGCTCTCATCCTTTTGTATAGCTTCAAATCTCTTTTCTAAAATCCATTCGCATAAGAATTCACTGATTATCTAAAATTTTCTAGAAGCTTGAAACCTAGAGATTACAACCTTGCGTA	6	+	CAB_PORIN:1551-1670
CAB_PORIN	TWP_EYHCKQYNVA_000451	ATCTAATAGCTCTCTTATTAGCAAGTATAAGGAGTTATTGCTTGAAATCTGTTCCCGAAAACAGTCTTTTTTCTTATCGTCTTTACTATAATAAGAAAAGTTTGTTATGTTTTCGAATAA	6	+	CAB_PORIN:1-120
CAB_PORIN	TWP_EYHCKQYNVA_000452	CCTTGCGTAAAAAGCATTATTAAATTAACATCTCTATTCTTAGCACGCGCCCGTAGCTCAATGGTAGAGCTGTAGCCTTCCAAGCTACCGGTGTCAGTTCGATTCTGATCGGGCGCTTTC	1	+	CAB_PORIN:1662-1781
CAB_PZ	TWP_EYHCKQYNVA_000453	GCATACAACAGACTGCCGGGGGATACTATTCACTTTGATTGGCTCAATCCCGTAACTATTGGAGCCAATGATGTAACGCCTGCAGACGATAGCACTTGGTGTGGAATTAAAAATCGGGAT	1	+	CAB_PZ:15052-15171
CAB_PZ	TWP_EYHCKQYNVA_000454	ATTTCAGGCCCCGACTTGATTGTAAATGAAATGAAGAAATTTTTCCGTGAGCAAGGTCCTATAGGGCAAGATTTCCTAGAAGATGAAGGAAGAAAATTAGGGAAGGAGGCTTTCTTAGGG	3	+	CAB_PZ:14932-15051
CAB_PZ	TWP_EYHCKQYNVA_000455	CCTGGTGATTTATTGTTTTCTGATTCCTCAGAATTAAGTAGTAAGCCTGTACAAAGTATATCTCGGACTACGGTTGATGTGCAAGAATTCACCAAACTATGGTCTGAACATTCAAAAGTT	5	+	CAB_PZ:15172-15291
CAB_PZ	TWP_EYHCKQYNVA_000456	TCGGAATTAGATCGCATGTCAATAGTGGGGGGTGCATTAGTTAAAGATTATCTTTCAGGATCTTTGTTTTATGATTTCCGTCAAGACTCTATTATTCCTGGTGCAGTCAGTACTCTAGGT	4	+	CAB_PZ:14812-14931
CAB_PZ	TWP_EYHCKQYNVA_000457	ATCTGCTCTGTAGAATTGTTACAACGTTTTAACAAAGTTATTGTTAATCCCGAGTTAGACATTAGAGAAGTTGCTGAGCTAGATAGAAGTTTTTCTGAAGCAAAGCAAAATTTATCCCAA	6	+	CAB_PZ:15292-15411
CAB_PZ	TWP_EYHCKQYNVA_000458	CATAGAGGAAGTGGTATGACAGAGGCTGTTATTAAGGCTCAGCAGCAAGCTTATACAGAATTGAAAACTTTGAGACAGAATGTTCTAAGCGGTCAGTTCTTTAATGGTTTTGAAGACCTT	4	+	CAB_PZ:14692-14811
CAB_PZ	TWP_EYHCKQYNVA_000459	GACCGAATAGCAAAGGAAGGAGTATTTTCTTTACAATTACAATTAGCCGAGCTCGTTCGATCTGTAAAATTTCCAGTATCTAATCAGGTGAATTTTTTTCCTAATAGGCATAGTAATTTT	6	+	CAB_PZ:15412-15531
CAB_PZ	TWP_EYHCKQYNVA_000460	AAAGCCTTTTTTGCAAGAATGGCTCCAGACGTAGTTCGTGATTTTATGCCGATTTTACAACGATACCACAAATGGACAACAAAATGGAACGTTCGAGGATTGAATGGTTTAATGATGTCT	5	+	CAB_PZ:14572-14691
CAB_PZ	TWP_EYHCKQYNVA_000461	GAGCGTGATTTAGAGAAGGCAGTTAAACTATATCTAAACGCTAACCCGCAAACTAAAATTGTTCTTTGGGAAAGTCCCCTAAGTGATCGTGTCTTATTTCTTAAGGACATGATTTCTATA	5	+	CAB_PZ:15532-15651
CAB_PZ	TWP_EYHCKQYNVA_000462	CCAATTTCTCTAGGTGAGGTTGCTCAAGAGTTGGACATATCCAGAATATCGTCAGAAGACAAAACAAAACTTTCTCGATTAATTGACGAGCTACAAACATTCTCCCAGTCTCATGAGAAG	4	+	CAB_PZ:14452-14571
CAB_PZ	TWP_EYHCKQYNVA_000463	TCTGAAAGATTATTAGCGATTTCTAATTTTATTGACTCTGTAGATCAATCGCCTCCTTCTCACTCTGAGATTAATCTTTTGACTACGTACGGTGAACTTAAGGCAAAAGAAAGTTTAGAT	6	+	CAB_PZ:15652-15771
CAB_PZ	TWP_EYHCKQYNVA_000464	TATTCTTCAGAAATTATAAAGATAATTGATAGGGTTGGAGGAAACGAATTTTTCGAGAATCTCCAAATTCGACGGGCCATATCTTATTTTGTACTAAAGCTTGTTAACGACCGCTCTCAG	5	+	CAB_PZ:14332-14451
CAB_PZ	TWP_EYHCKQYNVA_000465	CTCTTATCTCCTTCAGAGCTTGATCGATTTTTACATGTTACAACTCAGATTTCTGAAAATGAAAGACTACAAAATAAAATTAAGGAGATTGAATACCAAATTACTTCGGGACATTTGTAC	6	+	CAB_PZ:15772-15891
CAB_PZ	TWP_EYHCKQYNVA_000466	TATAACTACAATACAGAGATGTTCTTACGATGGAATTACGCTGCTGCAACAGATCAAGTCAGAATGTACATGTTGAACGAGATCGGGGGAATCTATACTGACTTAGATATGATGCCAGCT	4	+	CAB_PZ:14212-14331
CAB_PZ	TWP_EYHCKQYNVA_000467	AGGGATTATGAAAGGCATTTATCTTCCTGGTTAGGTTTATCGGATAGTGAACTTAAGAAAAAAATTCTATCTTTTTCTAAGGACTTATCACAAGATGGTAGCCTAGGTAAGATTGAGCAG	5	+	CAB_PZ:15892-16011
CAB_PZ	TWP_EYHCKQYNVA_000468	GAGAAAAACAAGAAGAAAATCGAAGAGATAGTTTCAAAAGTTAATAAGGATATAGGAGAAAATAGGGTTTTTATTAAGGACATCAAAGAACTAAAATCTATGCATGATAGAACCAATCTC	6	+	CAB_PZ:14092-14211
CAB_PZ	TWP_EYHCKQYNVA_000469	AAAGAACTGGATCATTGGTACGTAGAAGTTTGTGAGAAAATATATGAGCAGCGTGTTACTGAATCTTCCTCTAGAATAAGAGAGTTTATGAAGAAGTTTCAGCAAAATGAACGTGTTGTT	5	+	CAB_PZ:16012-16131
CAB_PZ	TWP_EYHCKQYNVA_000470	TTTTTCAATTTTTGCAGTCTTAAGGGTGTAGACTCTATTTCTGATCAAACACGTATAGACTATCTTGAAAAAGAGCTGCTTCTTCCTAGGGAAGAAGTAGAGGGTTATAAGAAACTGATA	5	+	CAB_PZ:13972-14091
CAB_PZ	TWP_EYHCKQYNVA_000471	TTGGTAAGTATGGATGAACATCTATCTAGTCATACCTTGTTTGAAAGGATACAACGGGAAGGATACGCTTTCAAAGATTTTCAAAACATTGCAATGTTGATGTTAGCAAACTCTGGGGTT	5	+	CAB_PZ:16132-16251
CAB_PZ	TWP_EYHCKQYNVA_000472	CAGAATCAATATCTCAAAGACATAAAATCTATGAGGGAGACCTATGCTGGTCTACATAAGAGTGTTAAAGATGCTTTTAATTCCTTCTTTCTTCAAGAGACTGTAATTCAACAGGATAAT	6	+	CAB_PZ:13852-13971
CAB_PZ	TWP_EYHCKQYNVA_000473	TCAGGTATTTTTTCATCAGAAAGTTCATTACCAGCGCCTTCCAAGGAGCTAGTAAGTATTATGAAATCGGTTCTTGGAGAGGATTACGATGAGATTAGTAATAAGGCTATGCCTCTTGTA	5	+	CAB_PZ:16252-16371
CAB_PZ	TWP_EYHCKQYNVA_000474	ATTGCCTTTGATTCGGCAATTAAAAAGTTAAGGGCGAGTGTACCTAAAGCTAACCAAGAATTCATCAAAAAGTACGATGAATTGAAACAGAAATATCGATCAGAAAAAAATCGTAACCTT	6	+	CAB_PZ:13732-13851
CAB_PZ	TWP_EYHCKQYNVA_000475	TATGAACTCCTCGCTTTAGATAAGGACAGTAAAGAAGTTAAACAAGTTCAAGAACGTATACAACAGCAGGGATTAGAAGAATTAGGGGAAAAATTATCACCATACTCTGCTTCAAATTTA	6	+	CAB_PZ:16372-16491
CAB_PZ	TWP_EYHCKQYNVA_000476	CCAGATGGCACGAATGAATATATCAGATCATTCCTAGAAGCATACGATGATTTTAAATTTTATTTTTGGGTAGATGAAAAAGCATACGGTGCTGCTAAGTTTACTTCCATTATGAAAAAA	6	+	CAB_PZ:13612-13731
CAB_PZ	TWP_EYHCKQYNVA_000477	CTTGTTCCACCTACTGATAGTAGTGTAACAGCTTTAGGAGTCCGTTATGGGATTGAGTATGACAGGGAATCAGAACACGTAATCGTGAACATGGCTCCTGGGATTTTTAATCCTGCCGGT	1	+	CAB_PZ:16492-16611
CAB_PZ	TWP_EYHCKQYNVA_000478	CTTAAATTGCCCAAGGAGCATCCAGCTTCTCAGGTAATGGCAATGATCAAAAAAGAATACAAATCTCATCGAGTGCAAGTAGATAAGTTTCTCCACGGGATTTGGGTTGCAGGTTCACCT	3	+	CAB_PZ:13492-13611
CAB_PZ	TWP_EYHCKQYNVA_000479	TATACTATGGAGTTTTATTTAGAAGCTCTTTACGACATACACAGGGAGATTCATGCAGGGTCTTTGACAAAGGAAAAAGCTCAATCTATTCTTCAAGATAAAGGAGCAGACTGTTTTATA	5	+	CAB_PZ:16612-16731
CAB_PZ	TWP_EYHCKQYNVA_000480	GCTGTTAATAATTTAAGAAAAGCAACGAATCGTTACCAAACTCTTCGTGATAAGAACTCTAGGATTGGTCAAAGTTTATTAGTTCAGCAAGCAGAGCTTCTGGAAGAAATTCGAAAGATA	5	+	CAB_PZ:13372-13491
CAB_PZ	TWP_EYHCKQYNVA_000481	AATGAGCAAGGAATTGCTTCTCTGGTTAGATATTCGGACAGCATGTATTACTGTTCCTTAACTGAAGTACATCGGATATTAACAGGAGAGTCTTTCTTAGCAGAAGCAACTAAAAAACTA	5	+	CAB_PZ:16732-16851
CAB_PZ	TWP_EYHCKQYNVA_000482	AGAAGAAAGCGTGCAGAAGTAGATCCAAATCGAGGTACAGAACAGAAGTTTGATCTTACTGATAAGAATATTGTTAGTCGCCTTCAATTAAGTGATCAGCAGGTAAAATCTTGTCAGAAT	5	+	CAB_PZ:13252-13371
CAB_PZ	TWP_EYHCKQYNVA_000483	ATTGGTGGTTTTCTACCTGGAATAAGCACCATTATCGATAGCGATAAGAACTTAGGTCGACCATTATTAACAGCTATAACAGCCTCTCCTGTGGTAAATCCACATGATTATCGAGGCGTG	3	+	CAB_PZ:16852-16971
CAB_PZ	TWP_EYHCKQYNVA_000484	ATGTCTTCTATTAAAAAACTGGTCCCTTCACAAACGGGTAGTGTATCTTTTCCTACATCATCCTCTCTTACTAAAAAGATAAATAGGTCTAACAACAAAATACCGGGAAAGCGCGTGTCT	5	+	CAB_PZ:13132-13251
CAB_PZ	TWP_EYHCKQYNVA_000485	GGATTAAGCAAAGATTTATTGTCTGCTCCTCACGATGTCCCCTCAATACGTTCTATTGTAGAGGGTGCAAAATATACAGTATCCTCTTGGCCAGAGTTTTTCAATACGCATGCGGAAAGC	3	+	CAB_PZ:16972-17091
CAB_PZ	TWP_EYHCKQYNVA_000486	TCTCTTTTATACAATGCCTCTCGTCTTCTTGCGCATTTGTTTTCGATAACAATACAGCCAACTAGAATTACACATTCTACGCTCTTATCTCAGTCAGACAAATTCAAGAAGACATCTTCT	5	+	CAB_PZ:13012-13131
CAB_PZ	TWP_EYHCKQYNVA_000487	TGGTCAGATTTAGCTAATCGTTTAGGAGGTAAATCAATAGACGTTCATCCTCAAACTTTTTTGTACAAAGTGGAAGGTCGCTGTATTGGGGTCTCAATGTTATATCTGCTAGCAAAAGAT	5	+	CAB_PZ:17092-17211
CAB_PZ	TWP_EYHCKQYNVA_000488	ACTACAGAAGATGTTGTTAAAATTGGCGGGTTAATCCAGGAGAGTATTCGTAATGCTATAAAAAAAAAGTATGAGTTGGGGGAAGTAACTCCTTCCCATCATACAGGAAACTGGAAGACC	4	+	CAB_PZ:12892-13011
CAB_PZ	TWP_EYHCKQYNVA_000489	ACAACCTCTTATAGTCTTATCCAAGATAATCTCACGGTGATTTCGTCTTTATATCAGGAAAAGGAAAGAGAAAGGTTACCGTTAACAAAAACTGATCAGGACTTGTTAGATAGAAGTACT	5	+	CAB_PZ:17212-17331
CAB_PZ	TWP_EYHCKQYNVA_000490	GAAAATCAAAGTGAAACTTTTTCTTACAATTTTTATAACAAAAGTCTTCTCGCTTCCTCATCAGTGTTTAATAATCACAAAGATATAACCCTTTATAACTCCTTGATAAAACAAGATAAT	6	+	CAB_PZ:12772-12891
CAB_PZ	TWP_EYHCKQYNVA_000491	ACGTTAATTGACTGGTTACAATTTCAGGGAAATAAATATCTAAAGTCTCCAGAGGTTTTCTCTCGGATACCTTGGAGTCTTCTCACATTAAAAGACAAGTTTGAAAAAACACAATTAAAG	6	+	CAB_PZ:17332-17451
CAB_PZ	TWP_EYHCKQYNVA_000492	AGATGATCGAGAACTTATTGGTAGCTTTTTATGGAAAAAATATATATAGTCGAGCTTTTTCTAGAATGAATTTAATGCCATATGAGTCTTCCAGAAAAAATTAGCTCTTCCCGCTCTTCT	6	+	CAB_PZ:12652-12771
CAB_PZ	TWP_EYHCKQYNVA_000493	AGTGTTTTAATTACTACACCTAATCATAGTTTAACTTTGCATAAGCTAGGCAATGATGTGTATAGGCTTACGGACCCTAATTTTGGACATACTGATTTTCCATCCGTTGAGAAAGCTTTT	5	+	CAB_PZ:17452-17571
CAB_PZ	TWP_EYHCKQYNVA_000494	AATGTTGTTTTAATACTTCGGATATTTGTGTCTGTAGCGTGCATAAAAGCTATTCCAAAAAGCATGAGCGTGAGTAATCGGCTTGGTGGATTGTAAAGGTTTACAAATGAATAATAAAGA	6	+	CAB_PZ:12532-12651
CAB_PZ	TWP_EYHCKQYNVA_000495	TATTTTGTAAGCGGAATTATGGAAGAATCTTATGAAATAAAAACACGTTATGGTTTCTCTGATTACATGCGTACTCAAGATCAGATAAAGGTGTATGTTCCAAGCACTAATCTATTCGAA	6	+	CAB_PZ:17572-17691
CAB_PZ	TWP_EYHCKQYNVA_000496	AATAAGCCTAAAGTTCTACTAGATATTTAATAACCTCCACAAAATCAATGGATTAATTAAAATATGTTGTACCTCAATTAATTGTGTATTGTCATTAAAAATAAATTTTTAAGATTTTTG	7	+	CAB_PZ:12412-12531
CAB_PZ	TWP_EYHCKQYNVA_000497	AACACTTTATTCTCTGGAACTAATTTAGGATTAACTTCTAAACATCAATCTACTACTTTAGAAAAAATGACAGAGAGGGGAAAAGTTGTTATTAGTCAGATTGAAACCTCGTGGCGTACT	6	+	CAB_PZ:17692-17811
CAB_PZ	TWP_EYHCKQYNVA_000498	TAAGCAGAAACTCTGCGTCACTTGTTTATGAAACAGTATACTCCTCTTTGTGGTTTGTTAGTTTTCTTTTAGTCCTCACTTAAAACGCAGGATAATACTAGTAAACCTATGGCTGCACAT	5	+	CAB_PZ:12292-12411
CAB_PZ	TWP_EYHCKQYNVA_000499	CTATATCAAATTGGAGGTACTGTTGATCATAAAAGAATATCAGAGACTACAACAGTAGAAGATTTAAGTAGATTGAAGATAGACGGGAATGTTTTAGACAACTATCTCTCTAAGCATGTG	6	+	CAB_PZ:17812-17931
CAB_PZ	TWP_EYHCKQYNVA_000500	GTATCCCCAATCCCGTTTTGTTTTCATTGTTTCTCATTGTTACCTCTAATACGTGTTGTGCAGTATTTTTTATCATCTATAAAAGCCAACTAGTAATTCTTTGTAAAATTTCTATACCGC	6	+	CAB_PZ:12172-12291
CAB_PZ	TWP_EYHCKQYNVA_000501	TTGGATTTGGATATTTCTAGTTTGCTTCAAACTCTCTTAAAAACTCATGGTCTAGAACCCGGAACTAAGGGAATTAAAGGAAGAGCTATCGTGGATGTACCTAATGAAGTAGCTTCTCTT	5	+	CAB_PZ:17932-18051
CAB_PZ	TWP_EYHCKQYNVA_000502	TGTTGTTTTGATTCGAAGTATTTTATATTTCCCAGAGTTTTCCTGTATCTTAGTTCCATAACCAATATTACACGTGCTTTTAAGGTACTGATTGGTAGTGGCTGTTGGATAATCTTTAGT	6	+	CAB_PZ:12052-12171
CAB_PZ	TWP_EYHCKQYNVA_000503	ATCAAGACATCTAAGAACAAAATGGCAAAGATTCGATCCTCTTTGCAGGTAATGCTCGATCTGATTTCTAGGAAACTGAAATCAATATCTGTTACTGATAATGATCGAGCAAAGATCAAA	5	+	CAB_PZ:18052-18171
CAB_PZ	TWP_EYHCKQYNVA_000504	AGCTGCTAAAGACATTAGCGATAAGACGACTATATCGGTATCATAACCCTAGATATCCCTTGCATGCGCTAGGTATATTCTCCTTTTGGGTTGAATGATATTCAGTGAAGTAGGGAAGTT	4	+	CAB_PZ:11932-12051
CAB_PZ	TWP_EYHCKQYNVA_000505	AGTGTGCGTATCAATGATGATGATTTCCTAACGATAGAATTGGAAATCTCTAATAAACAATCCAAAACTATTACGTTTAATGGAGAGGGATTAGCTCATTCATTTAGACGTTTTAGTAAT	6	+	CAB_PZ:18172-18291
CAB_PZ	TWP_EYHCKQYNVA_000506	AGCTATTAAATATTTTATACGGATAATAGTAGTGATGGCGAATCCTAAGGCGATAGTCACAGAAACTCCAATACTAATAGGAGCAGCAACTATAGATAATCCTTCTCCTAAGGTTCCTAA	5	+	CAB_PZ:11812-11931
CAB_PZ	TWP_EYHCKQYNVA_000507	ATGCTTAATGAATTATCTAGCACCGGGGTTTTGGATTTGGATTTAGGCATGTCCGTAGTTTCTCTAGTTCAATATGCTCGTATGGTAGATCAGGGAAAACCTACTGATGCGTTAGCACAA	3	+	CAB_PZ:18292-18411
CAB_PZ	TWP_EYHCKQYNVA_000508	GACGTGTCCTCTCGGATAGTATAAGTTTTTTAATAAAAATCGGATTTATCTCGGTTATAAGGACGGAGATAGCTGCTTAAGAAAATAATTTCTTCTCTGTATTCGGTAACTAACTAATCT	6	+	CAB_PZ:11692-11811
CAB_PZ	TWP_EYHCKQYNVA_000509	TTTAATTTAGTGATGGGTGTGAAGGCAACGTCTGAATTAACTCTAGGGTCTGTGATTCAGGCAATGGGTAAGAAATTTATTACAGAATCAGGAGTGAATGCTTTTAGATTAGAAAGCGCT	5	+	CAB_PZ:18412-18531
CAB_PZ	TWP_EYHCKQYNVA_000510	GCTGTGCTATACAACATTAGGTATTTCCATTAGCTCCGCAATATGGGCCCTGAAATTTAAAATCTTACGCGACTCTTAGAGGGTTAAACTATTTAAAAATAATTTCCTATTCCGTTTGGA	5	+	CAB_PZ:11572-11691
CAB_PZ	TWP_EYHCKQYNVA_000511	TTAGCATCTAAATTGCAAACAGTTGCCCATAGGGTTGGAGGAAGTGCGGGCAGAGCTTTATCTAGTGTAGCGAGGGTTTTAGAACTTCCTGTATTAGAGACGGTAGCTGGAGTTTGGAAT	1	+	CAB_PZ:18532-18651
CAB_PZ	TWP_EYHCKQYNVA_000512	AACGCACTGATCTATCCCTTGAGTAAGAACTTCCAGTTCAAATTCCTAATTTTCCCAGATAATCAGCCGGAGTTAGTTAGTCCCGTGGAACTTTTCCCTAAATGTTCTGAAAGGGAAAAA	4	+	CAB_PZ:11452-11571
CAB_PZ	TWP_EYHCKQYNVA_000513	CTATACAATAGTGTTAGCGTTCTTACCCAAGAAACCTCCTACAGTGAACAGATGGCTGCAAGAGTTCAGGTAGCTTTTGACTCTATTGCTCTTGCTCTTACATTATCAGCTGTTGCTGCT	3	+	CAB_PZ:18652-18771
CAB_PZ	TWP_EYHCKQYNVA_000514	AGAAGAAACTATAAGTTTAAATACTGCAGCGTAGTAATGGGTTTTTCAATCTTCGGTGCAGTGTTCTGGTGAATTCAAATAGGTTGCCAATAACATATGTGATGCGGAAATAGGATAAGA	5	+	CAB_PZ:11332-11451
CAB_PZ	TWP_EYHCKQYNVA_000515	CCGTCTCTAATGTTAGCAGCAGGTCCGATTGCCGCTATTGGTATGGGAGCAGCATCAATCGCACGAAATGTGGCGTATCACGAATCTCGTCATGAAATATGGTTGAAATATAAAAATTTT	3	+	CAB_PZ:18772-18891
CAB_PZ	TWP_EYHCKQYNVA_000516	TATGTGATAGAATTTTTCCTGTTAGGATTGCTTAGGGAATTTATCTATATTTATTTGAAGAATGAGGAGAAATATTCATAGTTTCTAGGGATTATATTATCACAAGATAAATCTTGTTAA	7	+	CAB_PZ:11212-11331
CAB_PZ	TWP_EYHCKQYNVA_000517	TTGGAAATAGGAAGCGAAAACATCGTTGTTAGTTTACCCGAGAGAGGATTATTAGATTTTTCAGGTAACCAGGTTTTAGGGAATGTTTTTTTAGACTTAAGGAAGAATCCTCCGGTTTTT	5	+	CAB_PZ:18892-19011
CAB_PZ	TWP_EYHCKQYNVA_000518	CTATTAATTACAGTTGTCCTCATAGCAGGGCTTTATGGTAAAGGAAGATCCGAAAGCGAGTAGATTTTGCATTAATTCTAAATGGTCTTGGGAAAGGGGGATTTAATTTTTAATAAAGTT	6	+	CAB_PZ:11092-11211
CAB_PZ	TWP_EYHCKQYNVA_000519	ACAGGGGATCCTTCATACAATGCAAATAGATACGCAGGTCATCATCGAGAATTAACAGATAGGCAAGTTCGAGATATGTTATCCTATGCCTATAGTATTACACCTACGTACGCGTTGGCA	3	+	CAB_PZ:19012-19131
CAB_PZ	TWP_EYHCKQYNVA_000520	TTTAATAGTTGTGTTTTCTCGGGTTTAGTACTCATTGCTTAACCCTTCGAAGGAAGACTGTCAGAATGAGCTGTATTAAAAATCACAGGCTGATCATTGTTGTTGTCTTTAACCAACATT	5	+	CAB_PZ:10972-11091
CAB_PZ	TWP_EYHCKQYNVA_000521	CAAGGGCATGCTAATAGTTACTGGCCAAGAAAAGTGCCTTCCATACCTAAAGGAATTTATACTACGGTCATTTTAGGATACGGTATCCAATATAAAGCTGTTACTGAGGTGATATATCTT	5	+	CAB_PZ:19132-19251
CAB_PZ	TWP_EYHCKQYNVA_000522	GTTCTATAATTTCATAAATCAATCCTTTTCCGTGACTTCCTTTGCGATGCAATTGATATTCACAATGACTTTTAAACGTTTAATTTTTATTCCTGTAAATAAAAGATGAGCAATGTTTTT	6	+	CAB_PZ:10852-10971
CAB_PZ	TWP_EYHCKQYNVA_000523	TCCAATCAGATTGTTTGGAGAGAGGCTGTTATGGAGCCCGATTCACACTATTACCAGCCTCCTTTAAATCCTATATCAAAACAAACAAAAATTATAGCAGGGGATGCTCCTCTGACTGTT	3	+	CAB_PZ:19252-19371
CAB_PZ	TWP_EYHCKQYNVA_000524	TCCTTTTTGGCTACTAAGTAGTCGGGATGGTTTGATGGATTTTAGAAGAGCATCTGTGTACGGGTGCTTTGAGAACATGCAGTCCCAGGATACACGAAGTAACACAATTGAGAATTTTTA	3	+	CAB_PZ:10732-10851
CAB_PZ	TWP_EYHCKQYNVA_000525	ATACCGGTGCGGCTATTGGATGGAGATTCTAAGGAAACATTGCAAGCACATATGGATCAGGCAAAGTCTTATAAGGACTACAAGATCAGCATTCAAGGAGGATTAGGAGGATTAGTAGTT	3	+	CAB_PZ:19372-19491
CAB_PZ	TWP_EYHCKQYNVA_000526	CCGAAGTAACGGATATCGAGAGCTCGTCCTATCAAAGACACATTTCTCACTATAAGAGTCTGATTGAGCTACTAGCAGATGGTGAGGGGAGTTATTTTCTAACTCAATTAGAAACTGTAT	4	+	CAB_PZ:10612-10731
CAB_PZ	TWP_EYHCKQYNVA_000527	CAAATTGGTGGGGCTGGATTTTATGATTTAAAAGGAGATCCAAGAGCAGATAATGTTATTTCATTTCGTGCTATACCACAGCCATATTCTGTTGTTTTCGATCTTGGAAAAGAGGAGCAA	5	+	CAB_PZ:19492-19611
CAB_PZ	TWP_EYHCKQYNVA_000528	AGTTTAATCTCTGGTAGGGATGCCTAAATGTTCGTCAGATCTGGGGATTGCAGTATCTTCTGTAAAGAGTAATCTAGGATATTTATATTCCCTATAAGATATTAAGAATATTTGTGGGAT	6	+	CAB_PZ:10492-10611
CAB_PZ	TWP_EYHCKQYNVA_000529	GAAGTGAAAATAGTGAAGAACGATCAAGAATACAATATTCTCAAGATTAAGCAAGAAGGTTTTTCAACTATTTTCGGGTCCGAACGGGGTTATGATACTCTGAAAGGGAAAAATAATACG	5	+	CAB_PZ:19612-19731
CAB_PZ	TWP_EYHCKQYNVA_000530	GTTTCTGGTAAGCTATTAGTAATATAATTAGTGACTGTAGTAAAAGCTTCTTGTGAAAATGATGTTGTTTCTTCGAATATCGATTTGCTCACCGATATGCCTAGGTAGGGTTTAGGAAAG	5	+	CAB_PZ:10372-10491
CAB_PZ	TWP_EYHCKQYNVA_000531	AGATTTTACCTAGGATTAGGTGGTGGTGCTGTGTACTCTGGATTAGGGACATGTTATTATCATATACCCGATATCCCTCAACATACTTCCATGTTTTTACATTCTGCATCTACTTTTCAT	5	+	CAB_PZ:19732-19851
CAB_PZ	TWP_EYHCKQYNVA_000532	GATTGTTTCTAACATTTTAGGAGAATAGTCAGGGAATAACTGTTTTTTAGTTGCTAAAATTATAGTTTCAGTGGTTCCAAAGCTATTTCAAGTAATTTAGAACTGTCTAAACCAAGAGAA	6	+	CAB_PZ:10252-10371
CAB_PZ	TWP_EYHCKQYNVA_000533	ACTATCACTTTAGATAAGAAAATAGACAAGATCAAGATGATGGAAGAAGTTTTAGCGTTAATACCTTCTTACCAAACAGAAGATTCTACTGCTGGATTACATTTTTATTCTGAAGATAGC	6	+	CAB_PZ:19852-19971
CAB_PZ	TWP_EYHCKQYNVA_000534	TATAACACGGTTGCGCACTTGCATTTGGTAATTATGTTAGAATTTGACTTTTATCTTGCTTTCTCCACACTTTCCTAAGGTTTATTTTGTTTTAAGTATTTTAGTACTCATTGTATATTT	6	+	CAB_PZ:10132-10251
CAB_PZ	TWP_EYHCKQYNVA_000535	AAAGTAGATATGTCTGTTTGGGTAGGAAAGGTTAAAATACTCTTATTGGATGGAGTGCAATTAGGATTACTACAAAAAGAACATCATCGTCTTACTTTTGGAATCACGGGGTGCGATCAT	5	+	CAB_PZ:19972-20091
CAB_PZ	TWP_EYHCKQYNVA_000536	AATTTGGTAAATATGACAGTCATCTAAGTTCTATTGACAGTCGGACTTGATTTTGCTAATGACGTTTGTTATGAAGCAAGACGAATTTCAGATATTGGTTTACTAAATTAAGACTGAAGA	6	+	CAB_PZ:10012-10131
CAB_PZ	TWP_EYHCKQYNVA_000537	AGTAAATGGCAACAACAACATCCAGAAGAGCCAGGATATCCGGAAAGTATTCTTAAAGCTTTGCAAAAACTATCTTGGGAATTTGATGAAGAATTTACCTTGATTCGCAAGGATAGTTCA	5	+	CAB_PZ:20092-20211
CAB_PZ	TWP_EYHCKQYNVA_000538	AAATCTGCGTCTTTTGTTAGTTGTTAGGTCTTATTCATCGTCGTCACTTTCTTCGTCATTACTGCTTATGTTTCATAGGCTAATAGGTGCATGCGAAGGGCTGGAAGATTTTTTCAGACC	4	+	CAB_PZ:9892-10011
CAB_PZ	TWP_EYHCKQYNVA_000539	GTGGTATTTAGTTTTATAAATCAGCAGTTTACCTATTATCCTCATCCATATGCGGATGTTTCAGTCCGTACCAGTTCTCAATATGATGTAGTAGTTAAAGGAGAGGAGGGATGCACTTAT	5	+	CAB_PZ:20212-20331
CAB_PZ	TWP_EYHCKQYNVA_000540	AAGATCTTTCAGCAGAGTACAGAATATGTATAGAGAATGTGAAGCTATTATACAGGTTACTTTATTTTTAGAATTTTGTGTTTTTTGCTTTACGCGAAATCATAGGTGAAGCTAGCTGAA	6	+	CAB_PZ:9772-9891
CAB_PZ	TWP_EYHCKQYNVA_000541	CTCATCAAATCTCTCCCGAATATTATGTCGAAAAGTATCACGATACGACTAAAAGAAAGTTTGGTGACTTCTGCAATTCTTGATTTATATTCTCTCGTTATTTCTTCTATAGAAGGCAGA	6	+	CAB_PZ:20332-20451
CAB_PZ	TWP_EYHCKQYNVA_000542	TTATCAAATCTTAGATGGGCTTCGGTCAGGTGAGATATTAAGGTGCGCGCAACTTAGAAGAATTACAAAAAATGCTGTATTTATTCGGCTCACAATACACAAATTTTCTCTATCTAACAC	5	+	CAB_PZ:9652-9771
CAB_PZ	TWP_EYHCKQYNVA_000543	ATTCCATTGAATTTAGATAACAGATTAGAACTAAATATTTCGTCTCCTAGATATCACATTCCTGTGATTCTGGAATGGTCTGGAGAAGTGCCTAGAGGAACATTTATAGAAGTTACCGAC	5	+	CAB_PZ:20452-20571
CAB_PZ	TWP_EYHCKQYNVA_000544	CTCAGGGTGCTATGGAAAAGGGCAGTGCTGAGCGTTATTTGCAAGAACGTAGTGCTAAAAAGTTTGTTCCAGAATGAGTTGAGAACTGATGCCAGGCAAAGATTTCCTTGATGATGTGCT	2	+	CAB_PZ:9532-9651
CAB_PZ	TWP_EYHCKQYNVA_000545	GGCGTTCACGGTAATCTAGGAAAATGGTACGACTTGCTGATCAAAGACCGAGGAATTAAGCAATCTCTTTACAGACGGAGTATGTTAGTTGCCGATAGAATAGAAAGTGTATGGAGTTTA	3	+	CAB_PZ:20572-20691
CAB_PZ	TWP_EYHCKQYNVA_000546	ATTGCTTCTTGGGTAAATTGCGTTATGCTTAGCAGTATGTTAGCAGGAATCAAGGATTCCTCAGGAGATATTGTTATTTTTATGGTCAATCTTACAAAATGTACAGGGGAATGATGGGCT	5	+	CAB_PZ:9412-9531
CAB_PZ	TWP_EYHCKQYNVA_000547	AATGATGCTATTACTCTACTTAATGCTGAGGATGATCAAGGTGATAATCCCATCCAATTTTTAGGCATAGAAAATAAAGAAGATGCAGATTTACAAGTTGCTGGAAGTTTACAGTCAGGA	5	+	CAB_PZ:20692-20811
CAB_PZ	TWP_EYHCKQYNVA_000548	TGTGCTGTGGGTATTAGACCTGGGGCTTGCACAACACCGATTATTTCTGGCGAGAGAATGCCTCAATTAACAGCTATTATGAATTTTGTAGAGGCCCTGCACGGTTCTTCTGTTCGTATT	1	+	CAB_PZ:9292-9411
CAB_PZ	TWP_EYHCKQYNVA_000549	ATTTTCATAGGCAGCATGGAAAATTTAAGATGGGTTACTGTTGTCCCTTCCAAAGTATTTAACGTGACTATTCCTGCACGTAATATTAAATATTTGTCCTTCCAGGGGGGAGCAAGGTCC	4	+	CAB_PZ:20812-20931
CAB_PZ	TWP_EYHCKQYNVA_000550	CATAGCTAGAGGTATGGCAGTAGCTGTAGAGTTGGGGTTGTTCATAAAAATATAACTGTAAATGAGCAAGTTCGTATTGTAGAACAAATAAAGTTATAAGAGCCCTATTTTGCAGTTATC	5	+	CAB_PZ:9172-9291
CAB_PZ	TWP_EYHCKQYNVA_000551	GGGAAAAATATAGTATTCTATAGTAGGATATCACTGCCTGTTATCGAGGCAAGGCGACAACCTCTTGTTCTAATATCGAGAAATCAATGGAGATCTTGTAGTCGGATAGATGTTTACTTT	5	+	CAB_PZ:20932-21051
CAB_PZ	TWP_EYHCKQYNVA_000552	AACCTCAGTACTTATAAGTACTTCCATAAGAAATTTGTTTGTTTTCTTCTGTTTCAAAGTCTTTTTCCTTTAGCTATTCCTATTTTATCCGCTGCTACTGGATTCTATTACAGAATTATC	6	+	CAB_PZ:9052-9171
CAB_PZ	TWP_EYHCKQYNVA_000553	ACTTCCTTACAACTAGGAGATTTTATTCGTTATCGTGTGAGTGGCGAACAACAAGGACTTACTAGACAGTTGATGTATGCTCAGCGTTTAGTAAAAATAGTTGGGCAGGATTTTATTTTA	5	+	CAB_PZ:21052-21171
CAB_PZ	TWP_EYHCKQYNVA_000554	TTAGGCAGACTGTCTATTTTTAGTGAGAAGCGTTGGTTCTTTAACTATGTACTAAACTTGATTATCCGTACTTTGAGAACTATATGCGCGAAGCTCTGACTTTTGATGGTGTTATATTAA	5	+	CAB_PZ:8932-9051
CAB_PZ	TWP_EYHCKQYNVA_000555	AGGTTCTTTTATATTCGTGGGGGAGATGGAATCGGTAGTATTGATCTTAGGTTTAAGGATTTCTTTAACAAGTCTATTGAGAAAGATGAAAATATAGATGATAAAAACCTATCAATTAAT	6	+	CAB_PZ:21172-21291
CAB_PZ	TWP_EYHCKQYNVA_000556	TTGGATACATCTATCATAATTTCTTATTAGTGAATTTTTACTCAATTTTGTAATAACCCCTTGAGATTATCACAAATAAGTACTAGTACCCTCCTAAACTACAATGCTTTTACCTTGATT	6	+	CAB_PZ:8812-8931
CAB_PZ	TWP_EYHCKQYNVA_000557	GAGCAGTATAGAGAGCATTTAAACCTAAAATTAGGGTCAGAAACTTTTAGCTTAGCCATTTTAGCAACTGAATTCTTATCAACCCATCATGTAATTAATTTAGTACATCATAGGAATGTC	6	+	CAB_PZ:21292-21411
CAB_PZ	TWP_EYHCKQYNVA_000558	AGTTTTGGTGAACATATTTCTGAGGATTATTCTGTTTAATTTGCTTAGTTATATGCACTAGCGCTAAGAAAATAGTCTTAGTTAGTTTATTTGATTTTGTTTGGAATTTTTTGAATGGTT	6	+	CAB_PZ:8692-8811
CAB_PZ	TWP_EYHCKQYNVA_000559	AAATATCAATTGGAATTCCCATACCCCCTTCTTCGGTTTCCCGATACTAATGTTTTTGTTTATACGGTAAATCCTGACCATATTTACAGTTCTTCCGAGGATCTGCGTTGGCTACCAATA	4	+	CAB_PZ:21412-21531
CAB_PZ	TWP_EYHCKQYNVA_000560	TGCATAGTACAGCTTTATTCTTGGATCGCTGGTGACCGGGCTTGCGCCTGTTATGTGCTTCCTATAAAGGGGTACTATTCTATGGTCTTGGAGGGAATAACATTAGATAATGTTAGAGAG	2	+	CAB_PZ:8572-8691
CAB_PZ	TWP_EYHCKQYNVA_000561	GATTCCTCTATGAAGAAATACGAACTTACTGGTTTAGCTAAACAAGGAGCTTCCTATTACCTAGACCCTGAGTCCGGAGACTTATACTTAACTCGAATAATATTATTCGGGGAAACTAGA	5	+	CAB_PZ:21532-21651
CAB_PZ	TWP_EYHCKQYNVA_000562	ATAATGAATCACGAAGGATTTGGAAGGAGATACATACAAAAGTGCAATTAACAACTCCCTATATTTCCTATGGTCGTTTATGTGAGTTTAATGAACTCTATCTCATTTCAGTACAATGTA	6	+	CAB_PZ:8452-8571
CAB_PZ	TWP_EYHCKQYNVA_000563	ACAGAGGCTCTCCTTGTGAAATTCCCTAGATATAAGTGTAAATGGAGGGAGTTTCAGAAAGTAATAGTGACAGGAAGAGACCTACTCACCATTGCAAATAGTGAGACTATCTCTCTATCA	4	+	CAB_PZ:21652-21771
CAB_PZ	TWP_EYHCKQYNVA_000564	TTGAACAGGTGTTTTGTATTAAATTACCCGTTTCTGATTTTCTATCATATTCTGCTACAGACCTACCTTCTTAATATCTATCTAAAGAACATATTGATCCTAAGGTTAGCGAACGAGTCG	6	+	CAB_PZ:8332-8451
CAB_PZ	TWP_EYHCKQYNVA_000565	GGAACAACATTTTCCGGTCCTTCTGTACAGCGTATCCGATTTGATTATAACAAATGGTTGAGAGGAATTTCTAGTCAACCCTCTATTACTTCAATAGAGGTAGGAATAAACTCAAATAGC	5	+	CAB_PZ:21772-21891
CAB_PZ	TWP_EYHCKQYNVA_000566	CTTCTACTCGTTATCACAGAGGATTTTATGCATAAATTATAATATATTTATTGGAATGTGTTTTACTCATTCTTAGTGGTTGTTCCCAATCTATTTCTTCAAAAAATAGTACTGGTACTC	6	+	CAB_PZ:8212-8331
CAB_PZ	TWP_EYHCKQYNVA_000567	GATCAGGTTATTCATTATGATTTTATGAAAGGCGGAAAACATCATTCAATGGTCGACGTTGATTTATGGGATTTACGCGATAGGTCCAAACAATCTGTTAGATCTAGGGTGTATGACGAT	5	+	CAB_PZ:21892-22011
CAB_PZ	TWP_EYHCKQYNVA_000568	GATGTTTAATGCTATATTGCAAGTTGTGAGAATAAATACAACGTTCTTCATGTTGAAAAGCTTAATGAAAAATTATCTTGTGCAGAAGTTAGTTAAGGATACTCGGATTATATTAATTGT	6	+	CAB_PZ:8092-8211
CAB_PZ	TWP_EYHCKQYNVA_000569	TATTTATTAAAAGAAGCCATTCATCTATGCGAGAGAGAGCAACAATGGAAAGTTCCTGAAAGCGTGTTAGAATACGCTGTTGGTTATTATACTCAAGTCACTTCGACATGGATCAAACAC	5	+	CAB_PZ:22012-22131
CAB_PZ	TWP_EYHCKQYNVA_000570	AATCTGGGTTTCCTATTGTTTTTAACATTTTTTTATACAACATGACTACGATTGACAAATTAATGCTTGTTTAGAATTTAGGGCTTTATTTCTATAAATATTTCGTCTTTCTTTGAGGAG	6	+	CAB_PZ:7972-8091
CAB_PZ	TWP_EYHCKQYNVA_000571	CAAGTAACGGCGGGTATAAAATTATCATTACCAGCAAATTCTACAACAATATCTCTAATAACATCTCAAGGGATGATGTTTACCAAGCAACAAGAACGGTCAGGCTATTCGGTACACTAT	5	+	CAB_PZ:22132-22251
CAB_PZ	TWP_EYHCKQYNVA_000572	TCTCTAATGGGTTCAATTAGTTTTGGTTGAATAGGATATATAAATTTTTTTTAATTTCACTGGCATGCTCTTTATCTTTATTTAGATTTTTATTGAAAATTTCAAAAAAATCTAAATGAG	7	+	CAB_PZ:7852-7971
CAB_PZ	TWP_EYHCKQYNVA_000573	AGATTAGGGGGGCTACATAAGGTGGCTAAACACGTGGTTCTAACCCAGATCCCAGGTAAAATGTTATGTAGTATCAAAGCAGACGTTATTGTTCTTATAAAAAAAGTTGACGTGTCTCAA	4	+	CAB_PZ:22252-22371
CAB_PZ	TWP_EYHCKQYNVA_000574	GTCGTTTAAGCGTTTTCTTAATATGACTGAGAGTCTATCCTCTAATCGACAAAGAAAAGAACAACCACGCTTATAAATATGATGCCTATAAGCATCAAAACTGAATATAAGATAACCGAA	6	+	CAB_PZ:7732-7851
CAB_PZ	TWP_EYHCKQYNVA_000575	TACAACAGTAGGAACATTTATGTGGTTGCCGAGATTATCGGAGAGGATTTGGGAGAGACTACATTATTTTGATTATTAAAATAGCGTTTCTTTTTGATAACTTTATTAAGTTTATTAAGA	6	+	CAB_PZ:22372-22491
CAB_PZ	TWP_EYHCKQYNVA_000576	CAAATCGCTTCAGAACTCTTCTCTATGGGTTCGGAATGTTTTATAATATTCGAGGGAAAACTCTAGGTTAAGTTAATACGTCTGGACTTGGCTTTGCAGTTCTGTTATTTCAGACTCTCT	5	+	CAB_PZ:7612-7731
CAB_PZ	TWP_EYHCKQYNVA_000577	TTTTTTTATAATACTTGTTGATAGAAAAGTATGGTTGGAAATTTACAAAAGGAGTAAAATGTTTTTATATTATTGTCTATAAATAAACGAATAATAGCTCCGGATAAGCGCGTAGATTTC	7	+	CAB_PZ:22492-22611
CAB_PZ	TWP_EYHCKQYNVA_000578	GGATTTTTAATCATGAGAACAAGGAGGAATCTAAGCCATTGATTTTTTCGCATGTTTTTCATGTTTTATAGGCATTTATTTACCTTAATCATGATTCTAGAACCAATTAAATGAACTTCT	6	+	CAB_PZ:7492-7611
CAB_PZ	TWP_EYHCKQYNVA_000579	TTTACCTCAATTCTGTTTTCTCAAAGCTGTTTAAGTGAAATAGCTTAGGCTCAAAAATTTACTATTTTTTGTTTTGAGAAATTATCCAGACGTTTAGTATTAGTATGGGTGATATAGAAA	6	+	CAB_PZ:22612-22731
CAB_PZ	TWP_EYHCKQYNVA_000580	TATTTGCCCCATTCGCTTTATTTAGTTCAAAAGCAAAATGCCCTAACAACTTACAACTTTGTTTGCGATAAAAAATATTAGATAAAAATAAAAGACACTGTTCGGGTAGAGGTCATGTGG	6	+	CAB_PZ:7372-7491
CAB_PZ	TWP_EYHCKQYNVA_000581	TAGAATCTTTAAACGTAAACGGAGTCTTAATGAGAAATATCTTATAAAATACGAAATGGTAAAGCTATATTTTTGTGCTTCAATATCATTTTCTCCTAGATACATAGATAAGAAAATGTC	6	+	CAB_PZ:22732-22851
CAB_PZ	TWP_EYHCKQYNVA_000582	GATTTATCAGCAGTGAATGCGTCATGTGTATCATGTCCTGTAAGTAAAACAGAAGGGGAATCTAGACATAAAGTACCCAATAATCTGATTTTTGAAGGAAAGAAGTTTTGAGTTCTCATA	5	+	CAB_PZ:7252-7371
CAB_PZ	TWP_EYHCKQYNVA_000583	CTCTGGGCAGTCGGTGTTCTTAGAAAAAATGATGGAGTTTGTCGATGCCTTTCTTTGTATTTCTGGTTCTAGAATTCAAGTAATAGATCGGGTGGGAAGGGAGGAATTACTCTTTAGGTT	3	+	CAB_PZ:22852-22971
CAB_PZ	TWP_EYHCKQYNVA_000584	TGGTTCATATGCTCAGATAGACTCTAGTCTGCTTTGATAATGTCTCGTATACTGTCCGCATCTTCGGTATTTGTGAAGATAGGAGCTGAATTTTAGTTTCTTATAGCTTCTTGAACTATA	5	+	CAB_PZ:7132-7251
CAB_PZ	TWP_EYHCKQYNVA_000585	GGTTAAACCGGAGTTTTCTTGCACGCAAAGTTGTATGAAGATGCTAGGATACCTTTTAGTTGTTCCGGTCATTATAGCTCTAGTTGTTAAACTTATTGCACATATTTTATTTTTTAATAA	6	+	CAB_PZ:22972-23091
CAB_PZ	TWP_EYHCKQYNVA_000586	TTAGACCGAGTTTTTTTATCTTTACGTGAATCCTAATTAAAAATGCGTTGCATTGGGGATATTCCTTGGCTTTGGAATATAGAATGATTCATGAGATCATCGAAAAGACTAATAGAAACA	6	+	CAB_PZ:7012-7131
CAB_PZ	TWP_EYHCKQYNVA_000587	GTATCAGTTTAAACAAGTAAACTCTTGCGATTCTGTTGAGACGAGTTCTGTTGAGACGAGTTCTGTTGAGACGAGTTCTGTTGAGACGAGTTCTGTTGAGACGAGTTCTGTTGAGACGAG	2	+	CAB_PZ:23092-23211
CAB_PZ	TWP_EYHCKQYNVA_000588	TAGTGATTGCATAAAGAAACGCATATGTCTTTTTCTGTGCCATATAACGTGGCAGATGCATGAGCGTCTTTTTTCAGAATTTTGTAATCGAGGGCGATAGCATTAAGATCATCGTAGTGT	5	+	CAB_PZ:6892-7011
CAB_PZ	TWP_EYHCKQYNVA_000589	TTCTGAAACTGCACAAGTATCGGGAACTTCGCAACCGCAAGAAGTAGTTGCCTCGGCGATAATGTCGGAGGAAGAGATACAGGAAACTGAGGCGGGCGAAAGACGTACAGCTATTTCTCA	1	+	CAB_PZ:23212-23331
CAB_PZ	TWP_EYHCKQYNVA_000590	GTAGAGCCTCTTGAGGAGTTAGTAGAGTAGGATTAGTTACCGAGAACATAAATCCAAGGCTGTAGACAGTGCCATTATTGAGCTGTTTGGATATGATTGGGGGGTAGGCTGTGTTGAGGG	1	+	CAB_PZ:6772-6891
CAB_PZ	TWP_EYHCKQYNVA_000591	AGATCTACTAGCAGTTTTTCAAGATAATTTTCCAAAAACTATAGGAGATCTATTAGTAGAGCAACATCTGAGCTTTGAAGAATTCCAAGTGTTTATAAATAAGCTTATTGATATTAAATA	6	+	CAB_PZ:23332-23451
CAB_PZ	TWP_EYHCKQYNVA_000592	AAAGAATTAAAAGTCTTGCCTTTAGCAAATACCGTTATATTAAGTTAGTCACCTGGAAATTCCTTGCCATAGAGTCCAATGATTGCCTAAGAATGATAATTTGATAAATTTCTGAAAGAG	6	+	CAB_PZ:6652-6771
CAB_PZ	TWP_EYHCKQYNVA_000593	TTCTGGTTCATTGAGTGTTCTACCGCCTTCTCTAAGTGAAAAATTGGCAAGGTTCGGTATAAGTAGAATTCTCGAATTTCTTAGTATGCGAGATACAGAATTTCTGTTTCTGTGCCAAAA	5	+	CAB_PZ:23452-23571
CAB_PZ	TWP_EYHCKQYNVA_000594	AAGTTTCTATAATTGAATAGGCTCGGTGGTTGAGTAGAGCGTTTGCAATAAAACAAAACCTCGTTACTGCGAGTTTTTTTAATAACTAGATTAAATCTATATCTTTATTCTGGCGGAATT	6	+	CAB_PZ:6532-6651
CAB_PZ	TWP_EYHCKQYNVA_000595	TAAGTTGGGGGACATTCTGCTGTCTTATTGCCCCTTTATGTGGTTGTCAAGATTTTGTGATGAGTGTGCTCTAGAAAGACATCGTTTTTTACTATCCCCTGTTCCCCAAGTGGCTTGGAA	2	+	CAB_PZ:23572-23691
CAB_PZ	TWP_EYHCKQYNVA_000596	TTAACATAGTTCACCAAATCTTTTGTTGAGGGAAACATTTTATCATAAATCATTAGAATCAAACCAGACTTATTTTAATAGAGGACACACCTATACGAGGGGAGAAGAATTTTTATTTGA	6	+	CAB_PZ:6412-6531
CAB_PZ	TWP_EYHCKQYNVA_000597	ATCCAGGGCGTCTCTTTCTGCATACTGGGTTTCTCGATTAGGTTTTTCAGATGAGGAGACAACTATTTTTTCTCCTGTTTTCTGGATACTTGCCGAAATGATATCAGATTCCGAGTACGT	3	+	CAB_PZ:23692-23811
CAB_PZ	TWP_EYHCKQYNVA_000598	CTCTATCATGTATTTGAATAATTTCCCCGTTGGAGCCTTTGCGAGCAAAAGCACTCTTAATTAGGTAGGGAGCACTCGTAGTTTGTTCTATAAAGTCGGCAGGTGTGTTATAACTTTTAA	4	+	CAB_PZ:6292-6411
CAB_PZ	TWP_EYHCKQYNVA_000599	AAATCTTGTTTACTACGCAAGCTCAGACAAGTGGGGCCAAAGTCAAGAAATTGTAGACGCGCTGCTAGTTCGTCATCGTCAATATGTCCGTAGTCGCTCAGAACCCAGTCTGAGAAATCT	1	+	CAB_PZ:23812-23931
CAB_PZ	TWP_EYHCKQYNVA_000600	CTGTATCCAGGCTTCTGTTTTTAACAGACCAAAGACTGTACATACGTGCTAAGCCTCGGATTGTACCTAAAATGGGTATAGAGCTTATCAGTACAGATAGCATGACTTCGTTAATAGATT	4	+	CAB_PZ:6172-6291
CAB_PZ	TWP_EYHCKQYNVA_000601	TAATCTTGACAGAGAACTTTATGCAAAACATTTGCTTTTGTTTGCAAAACACGGGTTTTCGTTACCTGGGCTACGTCTTTTGAGATGTCTTACTTTAGATCAGGTTCTAACTTTACAGGA	5	+	CAB_PZ:23932-24051
CAB_PZ	TWP_EYHCKQYNVA_000602	AAATAGTAAGTACTAAGATTGATGTTACGGCCATTGAAGAGATCTGTAAAGCGAGTAAAAGAGGAGCTAGACCTAAAATTTCAAAAATAGCGATGGTAGAGTGTTGACCTAAATCCCTAG	5	+	CAB_PZ:6052-6171
CAB_PZ	TWP_EYHCKQYNVA_000603	TTTGACAACGGGATTGCATGGAAATAGGTTGTCGAAATGGATGACGTCCTTTGGAAATGCCATTTATGATAAAGAGCGCTTCTACGCAGTATGTTTGCCTTGTGATTTCGGTCGCAATAC	3	+	CAB_PZ:24052-24171
CAB_PZ	TWP_EYHCKQYNVA_000604	ATATTCTCCCACTCGTTGAGACTTATCTAGAACAGCAAGATTTGTTGATACATTCAATGAGTTTGGTAATGGAGCAATAGGCGAGGAATCCTATCCCACCAATGGTTAGGACCACGAGCA	3	+	CAB_PZ:5932-6051
CAB_PZ	TWP_EYHCKQYNVA_000605	GTCTTTTTCTCAGGAGATACTGTTGCTTACCTGGTCAGAATTAAGAGCACGCGGGGTTGGTAGGAGTGAGAGCGAGTTTGCTGAATATCTTAGTAGGGTCAGTGGCCGCCCTATTGTTAT	1	+	CAB_PZ:24172-24291
CAB_PZ	TWP_EYHCKQYNVA_000606	AATCTCGCTAAACTTCTTCTAAGGGTTACGTTGTTACTTATATAGCGCATGTTTCGGGTAAGTTGGGGGGTAGAGTTTCTAACTAAGTCAGAGTGGGAGACATTACTGAAATAGAATACA	4	+	CAB_PZ:5812-5931
CAB_PZ	TWP_EYHCKQYNVA_000607	TTCAGATTCTACTTTTGATGAAGCTGAGGAGCGGAAAGTAAGGAAATTTGATTTGACCACAGGAGAGCTCTTGCTTAATCTGGAACCAAGAGTTGGGTTAGCTTCACAACAGTTAAAATG	4	+	CAB_PZ:24292-24411
CAB_PZ	TWP_EYHCKQYNVA_000608	CTGCCTTCTTAAGGCGAAGACACTCGCTCCTATGGGTGATGGGACCTGAGCAAATAAAGGTGTTATTGAGGAAGAAGATTTGGTTCTTGGAACTAAGGTTATAGACGGGTTGAAGGAAGC	1	+	CAB_PZ:5692-5811
CAB_PZ	TWP_EYHCKQYNVA_000609	GACTAACTGGTCCCGGTCCGTATATCCCAAATACTCCTATTCATAATCACGCGTGGTAGTGCTCTCACTTGTTTGTTGCTAACGTCTGATAATATCTATTATGTTGAATTGATTAATGCT	4	+	CAB_PZ:24412-24531
CAB_PZ	TWP_EYHCKQYNVA_000610	ATCCTGTTTTCACAATGAAGGAAATAATTTTATCCAGGAGGAGAATTAATATTCCCAATCCCATGGTTTCTAGAATTCCTGTTGTTATATGGATTTAAGGTTTTCTTTATCGATGAGAGA	6	+	CAB_PZ:5572-5691
CAB_PZ	TWP_EYHCKQYNVA_000611	AACAGAACCTTACACTCATTAATATTTCGAACCAGGTAATAGAGAAAATAATTTTTCGAATAAAATTTTATTTTCAAAAAATCTTTCGATCTTTTTAACGTTTTTTGTCTTAGTATAATC	7	+	CAB_PZ:24532-24651
CAB_PZ	TWP_EYHCKQYNVA_000612	GAGAAAGTTCTCGAAGGTTATTCAAATAAAGATTAGAGTAAGTCGTTTGATGTTAGGCGAGCGATTTTCTAGAAGATGCATCTAGGTGTGATTGTTATTGTGTATTTTTCTCTTGGATTC	5	+	CAB_PZ:5452-5571
CAB_PZ	TWP_EYHCKQYNVA_000613	TATAAATCCCTTAATATAAGTGATTCGGATAAAAACATTATCTTCTTGTTAAAACTTCACCTTCAATAATTTTAGTTATTCTAATTGCTTGAAGATGTACTTGCAGTGCTTGTTTTAGAC	6	+	CAB_PZ:24652-24771
CAB_PZ	TWP_EYHCKQYNVA_000614	GAGTAGATTTATAGATCTAGGATTCATAGACAGTAAAAATAAAAAGGCATTCTGACCAGGAAACGACTTACAAGTATAGAAAAAAGGTCTTAATTTGTATCGATTTTTCTTGAAAGTTCA	6	+	CAB_PZ:5332-5451
CAB_PZ	TWP_EYHCKQYNVA_000615	TTTTCCATTTTCAGAATTGACTTGAAAATATATTGATTATTCTAAATTTTATTTTAATCTTTTAACAGCCCTAGACCTTTATATTTTCAGTTGTAAGAATAACTCCCCTATTAAAGATTA	7	+	CAB_PZ:24772-24891
CAB_PZ	TWP_EYHCKQYNVA_000616	GCCAACCAGCCCGTTAACCAGCCTGTACTTTTAGAAGAAAAAAATATACCCGTAAACACAACAAAAACCGTTTGTGTTATGAAGATTATTTCGTTATGCATAACAGCATCTCCGTGGATT	5	+	CAB_PZ:5212-5331
CAB_PZ	TWP_EYHCKQYNVA_000617	AACTTTCTAAGAAATCACTTTGAAGAGAGAAGACTCAAGCTCTTGGCCTATAGGAAATAGGTAACCTATAGAAAAGACACCTAACTCAAAGAGTCTGAAGACATTAATAAAAAATTAAGC	6	+	CAB_PZ:24892-25011
CAB_PZ	TWP_EYHCKQYNVA_000618	TCTCTAGAGAAATTTAAACAAGACAGGATACCAATCGTATAAACATCAGCTGAGGTAATTTCTAGATTGCACAGAACAATTTGTTTTAACACAAAAATGTTCATAATCACTGATAGGGCA	6	+	CAB_PZ:5092-5211
CAB_PZ	TWP_EYHCKQYNVA_000619	AGAAAGCCCATTTTCAATTTGCATTTAAATAAACCAAGGTGGAAAACGTTACGCTCGTTCCTTTCTTTTATCCAAATGGGTAAAATATGATCAATTTAAGCAGGCTATGCAGTTACCTGA	5	+	CAB_PZ:25012-25131
CAB_PZ	TWP_EYHCKQYNVA_000620	TGGGTAGTATCGTTAGGAGAGGGCTTCAGTGCAAGATGTAACTGGGTTAAAAGAAGAAAGGCTATAGTTATTACCCAAGAGCCAACCATAGCTTCGTTTACTTTACTTTGTCCGTAAACT	3	+	CAB_PZ:4972-5091
CAB_PZ	TWP_EYHCKQYNVA_000621	ATCTAACAAAAAATAGTGAAACAAGTCAAGGAGTTTGTCAGTCTAAGTCATTGACAGTCAGTCTTGCTGTTCTAGAAGTCGCTATTCCTATAGTTCTTATGGTAGTCGGTGGCTTAGGAC	4	+	CAB_PZ:25132-25251
CAB_PZ	TWP_EYHCKQYNVA_000622	TTGAACAAGGTTTTTAGGTAGGAAAAGAGTTTAAGGTCTATAATTTGTACGAGGATTACTGTTACTACAGAAGCTAGGGTTAATCGTAGTGTTGGTGAGAAAAGTGCGATAAAATAGTTT	6	+	CAB_PZ:4852-4971
CAB_PZ	TWP_EYHCKQYNVA_000623	TGGCTGGAAATGCTAGTTTAGGCTTATTAATTTTTGGCGGTATTTCTCTTGCTGTACTGGGTTTAGTTGTGGCTACCCCTTGTATCAGGATCAAGACAATCTGTTCCTATGTTGTCAGAA	3	+	CAB_PZ:25252-25371
CAB_PZ	TWP_EYHCKQYNVA_000624	AGAATGACATGAGTAATGTTCGCTACAATTCCGTAGAGGCCTAGAAAAGAAAATAACAATGTGTCTATGATTTGAGAAGAAACTAAAGATATGGCTGATCTGGTTCCGAATGCTTTATCT	5	+	CAB_PZ:4732-4851
CAB_PZ	TWP_EYHCKQYNVA_000625	GAAGTTGGATTTATTCCTCGGGAAAAAGAAGAAAGAGAGCCACAACCTTGTCCCGAATTAACTGCTGAAGGAAGAGTTGCTTTAAACAATGCCATGGAGAAGCCTAATGAAGAGCAAGAT	3	+	CAB_PZ:25372-25491
CAB_PZ	TWP_EYHCKQYNVA_000626	CAAAAATTCCTATGTACCAACATTACCTTTTAGGTAGCGCTGCACTTTCTTAGACGTTTGCCAAAGACAGCAACGGGGACAGACACGGCGATTACACACATTTTGGTAATTAAAGAAAAT	4	+	CAB_PZ:4612-4731
CAB_PZ	TWP_EYHCKQYNVA_000627	ACGTTGCCTCTTTATGATTGGGGAGGTTTGCGTGATCCAGTTAATCCCGTCTCGTTTACTTACTTTAAAAGGTAGGAAAAATAATGAGGTCTTAGAGTTATTGCATGTAGATCAAAACGG	4	+	CAB_PZ:25492-25611
CAB_PZ	TWP_EYHCKQYNVA_000628	GATAGGAACCTGAAACCGTTACCTCAAGAAAACATTTCTGCTTCGAAAATGATAGAACTATTTTATAGAGCTCGTATTTTCTTGTAAATAGAATTTTAGGCTGCAAGCTCTTTGAAATAG	6	+	CAB_PZ:4492-4611
CAB_PZ	TWP_EYHCKQYNVA_000629	TCGATTGGCTTTCCCTGATGATAAAGCTGCTAGCGATCCAGTTCTCGTAAATGCCATTACAGAGTTAATGGAACTATCTTTTGCTGTTAGTATGAGCTTCCTCAGAGATTTAGAAGCCTA	3	+	CAB_PZ:25612-25731
CAB_PZ	TWP_EYHCKQYNVA_000630	ACCATTTGTTGCCACAGGAACAAAAGCCGGAGTATCTATAACTCCATGAGCAGTTTCTATTTTGCCCACACGTGCTCTAGATTTTTTAGATTGATGGAGGACATGAAATTTCAATGCCAC	3	+	CAB_PZ:4372-4491
CAB_PZ	TWP_EYHCKQYNVA_000631	TAGGGAGAAACCTAGAAGTTACTTCCAATTTAGAAGCTTTGGCTAGACAAAATTCTGCTTACTATCGCACATTTTATCACATGTCAAGTTCCTACACTTTAGTGAGACACTTACATAGAT	5	+	CAB_PZ:25732-25851
CAB_PZ	TWP_EYHCKQYNVA_000632	AATAAACTTATGTAGGCCTCCCATAGCGGCGATAACTTGTGCGCCGGGGTGGAGAAGAAGGTGGTAGGTATTGCAAAACATTAACTGGATATTGCTGTGGTCTACTACACCCTTCAGGGC	1	+	CAB_PZ:4252-4371
CAB_PZ	TWP_EYHCKQYNVA_000633	ATAGCCAAAATAACGTTCCGAGTGAAGAAGCTGCACATAGACAAGCAAGATTCTATCAAGAAGGAATTCCTGAATCTCAGTGGAGATCTCTATACAATTGCTTCTGCGAGCAGGCTCTTG	3	+	CAB_PZ:25852-25971
CAB_PZ	TWP_EYHCKQYNVA_000634	TAAGATGGATGACGATCCCTTTTTTTTTCCACAGCTTTTAATTTCTTCGGCAACGGAGCCGTAAGCAAGGCTAAAGATTTGGAATCCTCCGGAATCTGTGATTATGGGGGCATTTCTATT	3	+	CAB_PZ:4132-4251
CAB_PZ	TWP_EYHCKQYNVA_000635	GTATATTGGTGATGAGCAAACAGCTGCTCAAAGAGAGATTCGTTTAATTAGGCATACAACAGCTGACACGAGTTGTGATGACTTCCGATACCCAGGAACTATTCCAACTTAAAATTATAT	5	+	CAB_PZ:25972-26091
CAB_PZ	TWP_EYHCKQYNVA_000636	TAGAGGAATGATAATATCGGCACCTAGGTCTTTTTGTGCCTGTACAGAAACTTCTGGGGATAAGAAAAACTGGCTGCCATCTCGGTAGGACTTAAACCAAACCCCCTCGTCAGTAACTTC	1	+	CAB_PZ:4012-4131
CAB_PZ	TWP_EYHCKQYNVA_000637	CTATGTTATACTTCTCTATAGCGAAATATGGGTATTCTGTTAACCAAGATACCTATTTTTTAGAATACGAAGTCAGTTTAATGACTCCTGTATTTAAGAATAGATAGATTCAGGTATTTC	6	+	CAB_PZ:26092-26211
CAB_PZ	TWP_EYHCKQYNVA_000638	CATGGATTGATATCCAGGGTCTTTTTTATGGTAATCTAAGGAGCGCTTTTCCCATACGTAGGTTCGTGCACATGAGGATAAGAAATCTGCTGTGTTGGAGTGAAATGGTAAAAGTTCATC	3	+	CAB_PZ:3892-4011
CAB_PZ	TWP_EYHCKQYNVA_000639	TTAGTTTAAAGTTTACCTAGCGATACAAATACTCCCCGATGTACTTCTGTAAATCTTGCAATGATATGCATATCTTCTAATTGCATAAGTATGGAGCTTATCAAACTGTTACTTGTTGCA	6	+	CAB_PZ:26212-26331
CAB_PZ	TWP_EYHCKQYNVA_000640	TTCGTTTCTATTTCTTCCTAGGCTTCCCCCAATTGCAAATCCGTCAAAAGGATGATCTTCAACAAATTCACAACCAATTTTTCTTTGTTTGAGATCTATACCGCCGTGAATTACACCATA	5	+	CAB_PZ:3772-3891
CAB_PZ	TWP_EYHCKQYNVA_000641	TTAGCAAGACATCCCCAGACTGTCATACTAGATAGAGAGTTTGGAGAATGTCCTTCTCTGTAAGGAATGAATATTTCTTCGCTACTTGGATGTGTGGGAAATAAAATTTTTTCAATGAAT	5	+	CAB_PZ:26332-26451
CAB_PZ	TWP_EYHCKQYNVA_000642	GAAAGAGTCTATACCAAAACTAACAGTCGCCTGTATAGAGGGAAGGTCTCCTATTCCTAAAAGGTGTATGGGACGTTCTTTGGACAAGTAAGAAGTTGTTATTTCAACAATAGGGACCAT	4	+	CAB_PZ:3652-3771
CAB_PZ	TWP_EYHCKQYNVA_000643	TCCATAGCTAATTCTAGTTTAATTTCTTTATCAGAAAGGCCTCGTAATAGAGGATTGTAGCTAAGAATATGGCTTTTTGGAATCGTAACTTGATCCAGATTTAGAGACCGGGCAATTTTC	5	+	CAB_PZ:26452-26571
CAB_PZ	TWP_EYHCKQYNVA_000644	TCTGCACTCTGGATCTATAGGAGAGAGATCGTTAGTATAAGCTTGATTGGTGATTTTGATAGGGCCTTGAGAAGATAGGATTAATCCGTGTCTTGCGGCTTTAGTTGGATAGGAACTATC	3	+	CAB_PZ:3532-3651
CAB_PZ	TWP_EYHCKQYNVA_000645	TTAATATCCAAAGACGGTAAAGCAACAGTAACTTCTTGTGCGGTTGCTTCTCGTAATACATCCTTAAGGAAAGCGCTGGGAACTTGTCTTAAAAAGGCAGACATGACTGTTTTACTTTGA	4	+	CAB_PZ:26572-26691
CAB_PZ	TWP_EYHCKQYNVA_000646	CATAAATTCCTGCATGTAGTGAAGATTGTGGATTGAGGACCAAATTCCTGCGTTAGGCTCGTGAACTTTGAAAAGATGTCGCAGATAAGCTCTAGAGATCTTTGAGGTACATGTTAGGCA	3	+	CAB_PZ:3412-3531
CAB_PZ	TWP_EYHCKQYNVA_000647	TCTGCATCTGTAACAAGTAGACGACTGCCAGATTCATTCATAATCAGTTGGTATCTATTTTGATCATGTTTAAATACGGCGTTCTGTCCTAAAACATAAGGAATAAGGTTTCTTTTTTTC	6	+	CAB_PZ:26692-26811
CAB_PZ	TWP_EYHCKQYNVA_000648	CAAATTTCTCTTATTTGTTTTTCGTTTAAAATTATCTTAAATATCTCAAGTTAAATAAAATAATTCGAAAAAAACAAAAAACTAAATCGCATCATTTAAAATTTGTTTGCGGATATTTTT	8	+	CAB_PZ:3292-3411
CAB_PZ	TWP_EYHCKQYNVA_000649	ATAGTATGATAGCACTCTACAAAAGACTTTGAAGAGAAGTATCTAAGATTAGTTGTCGTATCCCCTTCCGGGCTTGAGATGATAATCTCCTTATGTTTCTCCTCGTCATCGAGAATAACT	5	+	CAB_PZ:26812-26931
CAB_PZ	TWP_EYHCKQYNVA_000650	AAATTCAGTTGTTTTTTGTATTTCTAGTATTAATTGAGAAATAAGGATTCTTGTGGTTTTTTGGCGATATTACATAGAGAAAACTAAGAAAAGCAATTTAAGATAATTTTAAATAAAAAT	7	+	CAB_PZ:3172-3291
CAB_PZ	TWP_EYHCKQYNVA_000651	ACCCTGGCGCCCATTTCACAACCCACATACTTAGGCCAAGATATGTGGGAGCTATCTCTTTTTTCTAAATAGCGTGCTTCTAGAACGTTTTTCACAAATGTAGCAATAGCAGATTCTTCT	3	+	CAB_PZ:26932-27051
CAB_PZ	TWP_EYHCKQYNVA_000652	TTCCTAATCTATCTGTCAGTAACCAGTGAGCGTTTCAGTTATCATAAAAGAAACCCGTATTATTTTTATACTTATAGAAAAAACATTCCGTATTTATTAGGAGATAAAACCCTGGGTTAA	6	+	CAB_PZ:3052-3171
CAB_PZ	TWP_EYHCKQYNVA_000653	AACTCGTCGGCATATGAGTTTACTATCATACGAATACTAATGGAACTATCCTTCAAGGTACAAAGATAATTAGGATAGTTATCAAAGCGGAATTCTGCTTTGAGACCAAGGTACAGCGCT	5	+	CAB_PZ:27052-27171
CAB_PZ	TWP_EYHCKQYNVA_000654	AGTTTCAGGATTTCTGGTAGACCACAGGCCGTACAGCTGCCCATAACCCAGGATATTACCTATGATAGAGTTGCACCTGATGAAGAGTTCTTTAATTTTATTAGAGTTAGTTATATTAAT	5	+	CAB_PZ:2932-3051
CAB_PZ	TWP_EYHCKQYNVA_000655	TTATTTTGTTTGGGAAGACTAGTAATTTTTGCCGTAATTCCGAATCTGTCTTTTAAACATATTTCTATAGAATTCTTTATATTTTTACTTGTGACTTCATGCCCAGAAATAAAATTTCTT	6	+	CAB_PZ:27172-27291
CAB_PZ	TWP_EYHCKQYNVA_000656	GAGAAATTCTAAGAAATAGAAATCTGTAGTCAAGGTTATTTCTAATATTAGAGCTACTTACACCTACTCCTAGAGTTTCTAATACTTTTAGAGCGGATGAAATAGGGTGTCTTTGTATCG	6	+	CAB_PZ:2812-2931
CAB_PZ	TWP_EYHCKQYNVA_000657	CCTAATTGAATTAGATTGTAAAGATCTAAACCATGAGCGTCAATTTTATCTCGGCGTCCTAGAAGATAAAAGGTATGAGATTCACGAGAATTTAGGTAAAATCTTTCCGGGAGCACAGTT	5	+	CAB_PZ:27292-27411
CAB_PZ	TWP_EYHCKQYNVA_000658	TAATGGTTATAGTTTTTTTGGTTAATACGATTTGTTGGATATTTAGAGGAAAGAAAATCTTTTTGGGAATTGTGGCTATTAGGAAGAACTAAAGAAGCTAGTATATACATTTAGGAATTC	6	+	CAB_PZ:2692-2811
CAB_PZ	TWP_EYHCKQYNVA_000659	GAGAATTCTTTTTGAGGCTTGAGTAAAGTAATACCTTCATTAGATAGTTCTAGGTAAGCATCTGCTTCTGTTGTGAGAATAGTTTTTGTGTTTAGGGTATGGGATATTTTTTGACATGTA	6	+	CAB_PZ:27412-27531
CAB_PZ	TWP_EYHCKQYNVA_000660	GAATATTGAGAGGGAAAAGGTTTATTTCTGTTTGTAAAGTATTTCAATTATAAATATAAAACAATATTAAACTTTTTAAATCAGTTATTTTAAGTATTTTTGTATCCTGATTTAATTAGT	8	+	CAB_PZ:2572-2691
CAB_PZ	TWP_EYHCKQYNVA_000661	GCAAAAATATCTTTCTGGAGCGCTTCTGGTAGAGCCGTGTCAAGATATATACACGGATACATGATATGTAGATAGAGATGTAGAGATATGTGTAGTAACCAAGCCGTGATAGTAATAGGA	4	+	CAB_PZ:27532-27651
CAB_PZ	TWP_EYHCKQYNVA_000662	AAATAGGCGATAGGCTTAATTGAGTCTGCAAGAAAAACCTGAAATATAAGAAGGTTTAGAATGTCAAAACAAAGAATATCCGGAAGTTTTGTCATCAAACATTGCTACATCCTTACTATT	6	+	CAB_PZ:2452-2571
CAB_PZ	TWP_EYHCKQYNVA_000663	ATAAAGATCCAAGAGAATATTTTTAATATTTTTTCAATGGTAGACACGGCTCTTGTGTCATGTTGAGTAACAAGTCTGAGCCCTAGTTCTGATGATTTATCTATAACTTTTTTTTGCTTA	6	+	CAB_PZ:27652-27771
CAB_PZ	TWP_EYHCKQYNVA_000664	GTTACAATTTCCTTATTATTTGTATTTATCATCGTGTAGACAAAAGACTGGTCTTTAGAAATTAAGATAAGAGCTATGATTCCAGAATACTCTCGCATGTCTTGTATTTTTTCTATAAGG	6	+	CAB_PZ:2332-2451
CAB_PZ	TWP_EYHCKQYNVA_000665	CCTCCTAGATAGAAATATGCATCTAGAGCAGCAGAGAACCTTTCTAACCGGCTGGGAGAATAGAGTGGAGAAAATGTTACGGAGTTTAACATGATATTTCTGGGGGTTTTTGTACTTTTG	3	+	CAB_PZ:27772-27891
CAB_PZ	TWP_EYHCKQYNVA_000666	CAATATCCCAAGATTTTAAACCAAATTGATGAAGGACAAATCCAAGTCTAAAAAGTATTAGGTAGTTTTTTTGGGGGTGGTTAATTTCTGTATTATCGTGATCTTTATTTATGAATATAA	6	+	CAB_PZ:2212-2331
CAB_PZ	TWP_EYHCKQYNVA_000667	TATTTTTAAAAGTACAGCATTCATTCTTTGAGTTGTCATAGTTGCTTGTTTTTCCCTTGTGCAGATCTAATCAAAGTAAGCACAAACGCTGGTTTCGGTGTTTTCGTAACTAGAGAAGAT	5	+	CAB_PZ:27892-28011
CAB_PZ	TWP_EYHCKQYNVA_000668	CCATACACTGTAGATTTTTCCTATCCCCAGAATTGCTCCTATAAAATGGGTAAAGCTTGTAGCACTTGAAAACCACACTATCTGGATCCAAATCATCAATTTCACCGGAAAATATCCATT	5	+	CAB_PZ:2092-2211
CAB_PZ	TWP_EYHCKQYNVA_000669	ACCTATAGCAATAAGCTGATCTACAAGGCTCTCTCCTAGACATTTTTCTTGAGTCTCTTCAGGTTTATAAAACATGGATCCATAGTTATTATATTGATTCATGAGGGCACCCTCTCCTCC	4	+	CAB_PZ:28012-28131
CAB_PZ	TWP_EYHCKQYNVA_000670	GATGTTTGCTAGAGCATTGTAAAAGATCTTCATAATTAAACCACAAATTTTGATAATTACCTTGGGTATTAGGATGAGGATAATTTTATCTCTTCTGTTATCTTCAAGAGTATCTGTAGA	6	+	CAB_PZ:1972-2091
CAB_PZ	TWP_EYHCKQYNVA_000671	TCCAAGATAGCTTTGATCGTGCTTATCGAAGACTTAAAAGAACTTAAACAGAAATGAAGAGCTACTCTCATAAAGACGAAAACAATGTTAAAAAACTAAGCAATTGTAGCATGAAATGCT	6	+	CAB_PZ:28132-28251
CAB_PZ	TWP_EYHCKQYNVA_000672	GAAGTCTTTGTTTTTAGCATTTTATAGTCAGAAGTTGAGTTTAGTAATTAGATATTCTCTGAAGTTTTCCTTACCATTTCTATCTATTCTATAAACAAGGCGGGTTAGGCATAATATGAG	6	+	CAB_PZ:1852-1971
CAB_PZ	TWP_EYHCKQYNVA_000673	GATTTCTAGAATCACTTCTGTTAATTTTTATTAACACTGTCTTTATCAACTCATGAGTCTAGAGAGGAAATCTCTAGACACAAGAATTGAAAAAAATTCTTAAAATAAGGAGTTGCCCTG	6	+	CAB_PZ:28252-28371
CAB_PZ	TWP_EYHCKQYNVA_000674	CGTAAGAACTCTTGATTATTAGGATATTTATTAGTAAATATAACTATATTTTCAATTTTAAATATAATTGTTAATGTCAAGTTGTTAATTAATAATGGTTTATTATTTTTTTTGTTTCTT	8	+	CAB_PZ:1732-1851
CAB_PZ	TWP_EYHCKQYNVA_000675	GGAAAGAAGATGATCAACATAGTTGATATCATAGTCTGAGTTAATGAATTTAGGGTTGTCTAGCATGAATTGATGAAAAGGAATTGTCGAGTAGACACCTCCAATATGAAATTCTTTCAG	6	+	CAB_PZ:28372-28491
CAB_PZ	TWP_EYHCKQYNVA_000676	TTTTGGATAGAACATCCGCGTGTATTGCAAGATACCATTCTCGCGTGCGCTATAGGTTTGATATCGGTAGAATTGCAGACAAATTTGGAACGGAATAGCGAGCAATCTTCTCTTTTTGCA	3	+	CAB_PZ:1612-1731
CAB_PZ	TWP_EYHCKQYNVA_000677	AGCACGCTTCATAATTGCTATAGCTTCTTCGCGATTCTTTCCCTTAGAAATCACTTTGGCGATCATAGAATCGTAATAAGGAGGAATAGCATAGCCACTATAGCAAGCTCCATCTAGACG	3	+	CAB_PZ:28492-28611
CAB_PZ	TWP_EYHCKQYNVA_000678	TGCAACAGTAGTTCCTTTTTATCGACTATATTGTCTTTAGTTGAGCATATGCTATACAACCTTCCTAGTCTCATAATTGTTCCGAGAATGGTGTAGCTTTTTTAATTTTTGGGATATTGC	6	+	CAB_PZ:1492-1611
CAB_PZ	TWP_EYHCKQYNVA_000679	TATAGAAGGGCCTGCAGGTGGAAGATAGTAGTCTAAACGCCCTGGAGAAGGTGCGAAATTGTTGCTAGGATCCTCAGCATTAATACGGCATTGTATGACGTGCCCTTTGAAAACAATGTT	1	+	CAB_PZ:28612-28731
CAB_PZ	TWP_EYHCKQYNVA_000680	AGGACGCATGTACTTTCAGGTTGGTTATGATCGAAATTCTCAGAAATTGTTGGAATTAGTATCTTCGCAATAAAAAGAATAATTCCTAACCCTAAGGTTTCTATCATCTCTGTTAAGGTA	6	+	CAB_PZ:1372-1491
CAB_PZ	TWP_EYHCKQYNVA_000681	TTTTTGTTTCCAAGTCAGTTTATTCCCCATAGCTACATAAATTTGCTCTTTCAGGAGATCTATGCCCGTAACTTCTTCAGTGATCGTGTGCTCTACTTGGATACGCGTATTCATTTCCAT	4	+	CAB_PZ:28732-28851
CAB_PZ	TWP_EYHCKQYNVA_000682	GGTTGTGACTTATATCATGCTATCTATTATTTGTGGATTTACAGTGAGCGATACAGTTACTGGTTCTCTTTTAGAAGGATCGCCTTGTGTGCTGGTGGAAAATGCGTTCTCAAATTATTC	5	+	CAB_PZ:1252-1371
CAB_PZ	TWP_EYHCKQYNVA_000683	GAAATAGAATTTCTTATCCTTATCTAATAGAAATTCTACTGTACCTACAGAGTGGTAGTTTGCACTTCTTGCTAAATCGACAGCGACTTTCCCTACTTTTGCTCGGAGTTCTGCGGTAAG	4	+	CAB_PZ:28852-28971
CAB_PZ	TWP_EYHCKQYNVA_000684	TACTCTACGCATTTAGCTCCGTAGCATACCTTAACCTACTATGTTTCCGAACTGAGATATACTTATTTGTATACCTTCTTCGTCATCTTCGTATAGATTTTGAATATTTGAGAGTAATTT	6	+	CAB_PZ:1132-1251
CAB_PZ	TWP_EYHCKQYNVA_000685	TATAGGGCTTGGAGTCTCTTCAATGAGTTTTTGCCTACGTCTTTGTACCGTGCAATCTCTTTCGCCCAGATGCACATAGTTCCCATGTTTATCTCCAAGGATTTGGACTTCTAGATGTCT	2	+	CAB_PZ:28972-29091
CAB_PZ	TWP_EYHCKQYNVA_000686	GTATTTTGTATTCTCAGGATAACACAGAGAAGAGCAGGAAACTTAGACTAATGTATTGAGTGACTCAAAATGGACTCCTTCCTCTTCTTCGTAAGAAGGTAGTTCTTATAAAGTCAATTG	5	+	CAB_PZ:1012-1131
CAB_PZ	TWP_EYHCKQYNVA_000687	AGGGTTTTCAATAAACTTCTCAATATAGACATCGGGATTATTGAATCCCGCTTCTGCTTCTGCTCTTGCTGCTGAAAAAGCTCTGAAAAACTCATCTTTTTCTTTAACGATACGGATACC	5	+	CAB_PZ:29092-29211
CAB_PZ	TWP_EYHCKQYNVA_000688	TTATTACTATTCCTATGGCCTCCGCATTAGCATTTTGTGCGATTTCTTGCTTATTGATTTTGTCAGAAAGTAAAAAGAGATAGTGCCCGAGACGGGAGCATCAAAAGAGTCTCTTCTCTT	4	+	CAB_PZ:892-1011
CAB_PZ	TWP_EYHCKQYNVA_000689	GCGACCACCTCCACCAGCAACAGCTTTGATGACTATTGGGAAACCTATCTTCTCTGCAACTTTTAATCCTTCAGCTTCATCCTTAATAATGCCTTCAGAGCCAGGAATGACAGGACATTT	2	+	CAB_PZ:29212-29331
CAB_PZ	TWP_EYHCKQYNVA_000690	CTTTGTCTATCATGGGGATGCTCATCGCTGTTTATCAGATTTGTCTACAAGAAATTGCCGGAATGACTATAGATATTTGCGGTCGGGTATCTTGCTCAACAAAGCTATTTATTTTTGGAT	5	+	CAB_PZ:772-891
CAB_PZ	TWP_EYHCKQYNVA_000691	CACTTTCTTAGCGAGTTGTTTCGCTGCAATTTTGTCTCCCATTACCGCTATAGATTCTGAGCTAGGACCAATAAAAGTCAGACCACAGCTTTCGCATATGGAAGCGAAATTAGCATTTTC	3	+	CAB_PZ:29332-29451
CAB_PZ	TWP_EYHCKQYNVA_000692	TGTTAAATATAGAGCCGTGTGTTTTGTGCTATTATCAAAGGATTTGCTTATTTCCTTTATCGGTTATTCTAGGGATAGCTACGTATCGAGAAGATGATTTGGTAAAGATGTATGCTTTAC	6	+	CAB_PZ:652-771
CAB_PZ	TWP_EYHCKQYNVA_000693	ACTTAAAAAACCGTAGCCGGGGTGAACAGCATCTGCTCCTGTAATTTCACAAGCAGCGAGAATATTCGATATTTTTAAGTAGGATTTAGCCGCCTGAGGCTCTCCTATACACACGGCTTC	1	+	CAB_PZ:29452-29571
CAB_PZ	TWP_EYHCKQYNVA_000694	AATCCGCTATTTGCAAGCTACGGAGGAAGACAATGATTAGATCCCTTCGTAACTATGCTTTATATTTTGCATGGTTAATTAGTTGCACGGGAACGGTAATGAGTATTTACTACAGTTACT	5	+	CAB_PZ:532-651
CAB_PZ	TWP_EYHCKQYNVA_000695	ATCTGCTAGTAGCACGTGTAGAGCTTCTTGATCTGCCAGGGAATATACCGCAACTGTGGCCAATCCCAGATCATGACAAGCACGTATAATACGCACTGCAATTTCTCCGCGATTAGCGAT	1	+	CAB_PZ:29572-29691
CAB_PZ	TWP_EYHCKQYNVA_000696	AAAAAATAACATTTATGGCTCGCAGGTTCTTGGAGGTCAGTTAGCCACACCAACAGCTGTTGTTGGGGATTATCTCATAGAGGATCCTACGTTTGAGGAACTAGAGCGTGTGATTCGACA	2	+	CAB_PZ:412-531
CAB_PZ	TWP_EYHCKQYNVA_000697	TAAGACTTTTTTCATTACTCAGCTTTAACTATACGAAATAACTTAGATCCAAATTGTACTGCGTCGCCGTTGGCGATGAGAACTTCAACAATGCGACCAGACATACCAGCTTTAACTTCA	5	+	CAB_PZ:29692-29811
CAB_PZ	TWP_EYHCKQYNVA_000698	GGCAACTCCTCAAGTATTAACTAAGCTTACTGAGAATTTAAAAACGCATTCTGGTCGTAGCATTAATCCTAGGGGGTTGATGCAATGTATCGATTCTCAACGTTATGAAGAGCAAATTAA	5	+	CAB_PZ:292-411
CAB_PZ	TWP_EYHCKQYNVA_000699	TTCATCACTTTCATAGCTTCTACGATACAAACAATGGTATCTTCAGAAACGATATCACCAGGTTTAACAAAAGATGGAGAGTCTGGAGAAGGAGAACTATAAAATGTGCCTACTAATGGA	5	+	CAB_PZ:29812-29931
CAB_PZ	TWP_EYHCKQYNVA_000700	GCCTGCGGCTCAAGCATTACTTTGTGTTTATCATCATGATCCCTATGAGCCAGATATAGAAGCGTATATGGAGTATTTTCACAGGTTGCTTATTCATCCTAAAGAGAAGGGTAAGCATTG	3	+	CAB_PZ:172-291
CAB_PZ	TWP_EYHCKQYNVA_000701	GAGCTAATAAAATCTCCAAGAGCTTGTTGAGATTCAGTTTCTGTTTTTTCAGGAGCCACATCTTTAGCGATTGTTTTATTAGGATCGGTAGGAATAGGGCGCTCCTGAGCAAAACCTGCG	3	+	CAB_PZ:29932-30051
CAB_PZ	TWP_EYHCKQYNVA_000702	TTCATGTTTGGCATGTGCAGAATTTAGCACTGAAGTTTTTCCCTTATTAAAAAAGAACTACATTGATACAGGAGAAGTGTCGTTTACCTTGATTCCCGTATGTTTTATTCGAGGTTCGAT	5	+	CAB_PZ:52-171
CAB_PZ	TWP_EYHCKQYNVA_000703	AATAACCTACTGTCGTAAAACACGGATTCTTGATTAGGTTTATCTCCTGTGTCTCTTTCCAATTCAAGCTCTAGCCCTTCACGTTTTATCACAAAACGCTTCATGCTATTACGTCCCATA	4	+	CAB_PZ:30052-30171
CAB_PZ	TWP_EYHCKQYNVA_000704	CACTCTTGGTAATCGTTACGCATCAATCAATATCACGGTATTTGAAGAGCCTTCATGTTTGGCATGTGCAGAATTTAGCACTGAAGTTTTTCCCTTATTAAAAAAGAACTACATTGATAC	5	+	CAB_PZ:1-120
CAB_PZ	TWP_EYHCKQYNVA_000705	TCTCTTTCCAATTCAAGCTCTAGCCCTTCACGTTTTATCACAAAACGCTTCATGCTATTACGTCCCATAGCAATCATGAGCTTTTCTATTTGCTTTAAATCCATATTTATTTTCTCTTAT	6	+	CAB_PZ:30103-30222
CAB_SEQ1	TWP_EYHCKQYNVA_000706	ACCCTCTATTCCGCAAGGTTTTGCTTCTATAATTCAACATGAATTCCCTTCGGTTATTCATGATTTCGTTGTTAGGGAAAGGGTATCTCTACAAGAGTTGCGTGCAGTAATATCGGGACT	3	+	CAB_SEQ1:2948-3067
CAB_SEQ1	TWP_EYHCKQYNVA_000707	AACTTTGATGATTTGTGGATTGACTCAGCCTATGATTATCCTGGGTTTGGTCATCTCTATCATTCTTTTAGGTGTCTCTTTCGGCTTATGGATTTATCGTAGGGATACGTTCAAGCTTAA	5	+	CAB_SEQ1:2828-2947
CAB_SEQ1	TWP_EYHCKQYNVA_000708	ATCTTCTGGAGAGTTTGTATTTCCATCACACAAGTGTCAAGAAAAGGTAGAGAAGTTTGGTCTTGAGCGTTTACAAACCGCTTGTCAGGGAAGACATCTTCCTGATTTAGAGAAATTATT	5	+	CAB_SEQ1:3068-3187
CAB_SEQ1	TWP_EYHCKQYNVA_000709	ATGCTGCTGCCCTATTAGTAATACAAGAACGTAAGGCACAGACTTGTATTGCGGATAGTTTACGTAAAATGCTTTAGCTATAGGGAATAGTGTTTTTCTTGCTTTAGTTACTACTTTCGC	5	+	CAB_SEQ1:2708-2827
CAB_SEQ1	TWP_EYHCKQYNVA_000710	ATTAAAGAATTGTCCTTTGTACTTTCTGGGTAAGTTTATCGATTTGGGTTCTAGAGAGTTTCCTAGTGCCGAGGGCATGGAACCCGAAGTGTATAGGGTATGTCGTACAGGATTATCTAG	3	+	CAB_SEQ1:3188-3307
CAB_SEQ1	TWP_EYHCKQYNVA_000711	AAAAATTCTAAGATTTATCCATTGTTTTTTGTTTCTAAACAGGCGTATATTTCCTCAAATGTATTTTCATTGGATAGTATAGCGTGCGTCCTTCACAGTCACCTTCGCATTTGGGATCTA	6	+	CAB_SEQ1:2588-2707
CAB_SEQ1	TWP_EYHCKQYNVA_000712	TTGCTTAGATACTGTTTTTCATCATTATACTTGGCTTTTTGCTCGAGTAGTTACTGAATCTGAATACCAAAGTTTATTCAATCATGCTCACCACGGGACTTGGAATGAAGCGCAGCCTAT	5	+	CAB_SEQ1:3308-3427
CAB_SEQ1	TWP_EYHCKQYNVA_000713	TTGAGAAGACTGTTGTGTGAAACCATGTATTTTTTCCTTAGTATGGCCAACCTTACATTGCTATGTGGTTAAGAGTCATTCAATTGTATTTCAGAGTTTGATTCTAGTTATTCTACACGT	6	+	CAB_SEQ1:2468-2587
CAB_SEQ1	TWP_EYHCKQYNVA_000714	AGTTGAAAGCATTCGTTCTCGACTTCTAGGTATTCTTCCCCATGAGTTTGTTGATAGTTTTCATGTTGATCGTGGTTGGGTGTCCTGTTGTTTAACTACCTACCCATTAGATTGGTTACT	4	+	CAB_SEQ1:3428-3547
CAB_SEQ1	TWP_EYHCKQYNVA_000715	TAGTGTGTTGCACAATGCACGAACAGAATTTTAGGAATGTATTCTTCAACTTGCTATGCAAACATCGCAGAGGCTGGACACTATGACCTCTATTGAGAAGGAAGGATCCATTTTCTAACT	4	+	CAB_SEQ1:2348-2467
CAB_SEQ1	TWP_EYHCKQYNVA_000716	GTTCTTATGTAAACATGGTGTTTCTTGGGAGCAATTACAGTTACTTCAAGAGGTAGAATGTCAACATATGGTCTTCCTTTCTTTATTTAATGAGGAAAATAGAGGCATGAATTTGTCACG	5	+	CAB_SEQ1:3548-3667
CAB_SEQ1	TWP_EYHCKQYNVA_000717	TTAAATCGTAGACGGGATGAACGAGAGCCTTTACAAGCCATCTCCATGGATCATGAATTGTTGCTCGAACAACCGTATTATGATTATGACCTGAATACAGGAGCGAGAGCGAAATCCGAC	2	+	CAB_SEQ1:2228-2347
CAB_SEQ1	TWP_EYHCKQYNVA_000718	CCTTATGCTGGCTACATACCCGTATATGCATCAAGAAGGCCCTGAGTTTGATTCTTCATTGGCTTTACTCACTTGGGACGAGTGGATTCACGATTATGAGAAGAATAAAGAGAGTCCTAC	2	+	CAB_SEQ1:3668-3787
CAB_SEQ1	TWP_EYHCKQYNVA_000719	GCGGAAACACACTTTGATCCTCATGTGACATTATTTACATGGGAGGAATGGATAGAAGACTATCAGGATAGCTCTAGGAGAAATCAGAGATGGAGAGCTCATGAATCAACGGTCACGTTG	2	+	CAB_SEQ1:2108-2227
CAB_SEQ1	TWP_EYHCKQYNVA_000720	ATGGCATTGTTATAACCAGACGCTATCCTTCTTCAACCAGAGAAGCACGAAAGGGCTTGTAGAGAGACGCAGTCTATCTCATATTCCTATTTACTCTTTAAATCGCACGACAGGAGAAAG	3	+	CAB_SEQ1:3788-3907
CAB_SEQ1	TWP_EYHCKQYNVA_000721	TTACAGTTGTTTACAAAATTAGATAGTCGTTATGTCGATTTTCTTTGCGAAATTGAATCGCAAAGTCGAGGGGGACATCTATGTAGAAATATACTTGCCACTTCTAGGTATATCCAAGAA	5	+	CAB_SEQ1:1988-2107
CAB_SEQ1	TWP_EYHCKQYNVA_000722	AACGCTGAATTAGCATCTTTTTCCCTCACGTTGCCTTTCTATATCTTCATCATCTTTTCTTCTCATTTTCTTGTATTCTTCATTTTAGTTTCATTGAGGAATAGCTTTAGAAGAGATCTG	6	+	CAB_SEQ1:3908-4027
CAB_SEQ1	TWP_EYHCKQYNVA_000723	AATTGTATAGATGACGTGTATCAACCAAGTTTCTCATTGAGAAATTTTCATGCAAAATGGGAGGTAAGGAAGTCTAGTCCCTTCCTGTATTTATGTAAACACGGATTCACTTGGGAGCAG	5	+	CAB_SEQ1:1868-1987
CAB_SEQ1	TWP_EYHCKQYNVA_000724	TTTTTTTATTGTTTTTAATTTTGAATATAATTAAAAGCTTTTGGGCTTTGCTCTGTTTCTTAAAAATATCATCATAATAGGAGATGTTATGAGTGTCGATAGTATCTCCCTGGATGAGCG	6	+	CAB_SEQ1:4028-4147
CAB_SEQ1	TWP_EYHCKQYNVA_000725	GTTTGGATTTTATCTCAAATAGTATCTAAAGAAGAATACCTCATGCTTCTTCACCATGCTGAGAATGAAACGTGGTCCGAAACTAAGGCTCTAATTGTTGAACTGCAAAATCGTATAATC	5	+	CAB_SEQ1:1748-1867
CAB_SEQ1	TWP_EYHCKQYNVA_000726	TCTTCGGAGTTCTTTGATTTCTCCGAGTTTGAGAAGTAAAGAGCGTTGTCCGTTAGATAAGTTATCTCACCATGCTACGGCGATTATGAGTATGGTCTATTCTGTCTTTAGTGGCGTTTT	3	+	CAB_SEQ1:4148-4267
CAB_SEQ1	TWP_EYHCKQYNVA_000727	AATAGATTGATTGCCTTGGGAGATAGGAAATTTCCTGAATCACAAGGATTATCTCCTGAAGTTTATTGGACAAGCCGTAGGAGATTTTCGAGTTGTTATGATACAATCTTCACGCCTTTT	5	+	CAB_SEQ1:1628-1747
CAB_SEQ1	TWP_EYHCKQYNVA_000728	CGTATTTTTACTTGCCTATGGATTTTCTCATCCCTTGATTATTCTCGGCATGGTGTTCTCTTTGTTGATTGTAAGCATAACAGCGATTTTGGTATTACGTCGTTGTTGGCATGAGTTCAA	5	+	CAB_SEQ1:4268-4387
CAB_SEQ1	TWP_EYHCKQYNVA_000729	AATCACCTAAAAATAAAGTTGCAGAATTTTTCCTTTCCCAATTTGCAAAGCACATGTGTTCATGCTGGATTACTCCCTCTGGATGATGTTTTATTAAAAGAATGTCCTTTTTACTTTATC	6	+	CAB_SEQ1:1508-1627
CAB_SEQ1	TWP_EYHCKQYNVA_000730	CCATCCTCTTCCTTCAGGATTCCGCTCCGTATTGGAGAAAAACTATCCTCGAGTTATTTGTGATTTCGTTTTTGACAATCTACTCACTCTTAAAGAATTGCGAGAGCTACTCTTGTGTTT	4	+	CAB_SEQ1:4388-4507
CAB_SEQ1	TWP_EYHCKQYNVA_000731	ATTGGTAGACATTACCCTGAAATGATTCACCAATTGTGTGTTCAGGAGAATCTCACAATTCAAGAATTCCGTCTTCTTATAGAAGGACTCAACCAAGGAAACTCTATGGAAAGTTACCCT	5	+	CAB_SEQ1:1388-1507
CAB_SEQ1	TWP_EYHCKQYNVA_000732	GTCTTCAGGGAGTTTGGATATGTTGCCTGAGGATTGTAAGGAGAGATTGACAGCCTTGGATTTTGAGCGTGTACAACTTGCTTGCCGTGGAGTGCAGATCCCTGATTTGGAAACTCTATT	1	+	CAB_SEQ1:4508-4627
CAB_SEQ1	TWP_EYHCKQYNVA_000733	GTAGACTATGATTGAGGTTTGTTGTTTGACCCTGCATTGACCATAGATACGGAAGCTACTTTTGATGCTGAGGGTTATGGCAGAGCAGAAGCATTCATTCCCACTAGCTTTCACGGCATA	2	+	CAB_SEQ1:1268-1387
CAB_SEQ1	TWP_EYHCKQYNVA_000734	ACTAAGGAATTGTCCTTTATACTTCATAAATAAGTTTATACAGCTTGGTTCTAGAGAACTGCCTGCAGCAGAACAGATCGAGCCTGAGATATATTGGGTGAATCGTCTGGGGTTGTCCGA	3	+	CAB_SEQ1:4628-4747
CAB_SEQ1	TWP_EYHCKQYNVA_000735	GATTTTCATATTGCTAGAGAGGAGTCTAGAGATGAGGAGTCAACTTCTATTTTAGATACTGCCTTTCAATTATCTTATTCTAGTACGGATGCCCCCTCTATTACAGAAGCAACTGACGCA	4	+	CAB_SEQ1:1148-1267
CAB_SEQ1	TWP_EYHCKQYNVA_000736	TGTGAATCTCATAGCTTTCCATCCTTGTGTTTGGCTATTATCTCACATTGTTTCTGAGGAAGAATACACAACATTATTAGAACATGCAAGATACTTGACTTGGCATAGAGTGCAGGATCT	5	+	CAB_SEQ1:4748-4867
CAB_SEQ1	TWP_EYHCKQYNVA_000737	TCTGAGACTACTTTTACATTAGATTCTGATGTTATTGGAGACGTATTGGAAGAAGAGGTGTCTGTAGTTTTAGATAGAGTTGAGGACACATCGTTAGTAAGTGTTGCTGAGGTTGCGTCA	4	+	CAB_SEQ1:1028-1147
CAB_SEQ1	TWP_EYHCKQYNVA_000738	TGTGCACTCGATACACTTGAGGATGAGGCAGTCATTAGAGGAAATGACCGAAGATGAGAACCGTACATGGTTATTAGAATCTCTAAATCAAGCTCCTACGGCGTGGTTGTTGGCATTGTG	1	+	CAB_SEQ1:4868-4987
CAB_SEQ1	TWP_EYHCKQYNVA_000739	TTAGTAGTGAATGTCTATTATTCTAGGTGCTCTCATGCTATCGTGTCGCAGATAGTGGATGCAGAAATGGATGCGGGTGGGGTTGGCGGCTCTAATCAAGAAATGGTGGCAGGCTTAAAT	1	+	CAB_SEQ1:908-1027
CAB_SEQ1	TWP_EYHCKQYNVA_000740	TAAACACGGAGTTTCTTGGGCACAACTGCAGTTATTTAGAGATGTAGATTGTGATTTGTCAATTTTTCTTCAAGCATTTGATCGGGCACGAGTTAGTGGGGTGCTTATGGAGTTAATGCT	4	+	CAB_SEQ1:4988-5107
CAB_SEQ1	TWP_EYHCKQYNVA_000741	ATCTCTAACATTTGTTTCGCGATTCCTACTCTTGTTTGCACTGCTTTTCTTGTTAGTGGAACTTTTGTACCGATAGTGATTTTAGGTTTAGTTATTTCTTTAGTACTTTGTGGAATTCTA	6	+	CAB_SEQ1:788-907
CAB_SEQ1	TWP_EYHCKQYNVA_000742	TGTTGTTTCTCGCTACATTGATGAGGAGAACGTAGAACATTTCGATCCCCAAATTGCCTTGCTTACTTTGACTGAGTGGATGGACTACTATTATCGAGATGACCAGCGCATTTATGGTCT	3	+	CAB_SEQ1:5108-5227
CAB_SEQ1	TWP_EYHCKQYNVA_000743	AATTGATTAGGGAGAGGCATGACTTGCTTTAGTACTTCTTTTTGTTGTTCTCAATCATCTGTAGTTGATGATTGTTCATACACCGGTAATTCACAGCGTTTATGTAAATGTGTTTTAGTG	5	+	CAB_SEQ1:668-787
CAB_SEQ1	TWP_EYHCKQYNVA_000744	CCATAAAGGAGTGCTGCAATTCTTTAACAAACGTAGTAGGCATACATTACAAAAACGCAACCTTTCACGGGCGCATCTCAATTACTCTATCCTCAATAAAGATACGGGAGATAGGTTTCT	4	+	CAB_SEQ1:5228-5347
CAB_SEQ1	TWP_EYHCKQYNVA_000745	TTGAAATATAGATTTACTAATTAATCGATTGTCAATATAGTGCTTCTACCAATGCATCAGGGCTTGTTATATAACTTGTTGTCCTCCCTGTACTCAAGAGAAAATTATTCTTGATGGTTA	6	+	CAB_SEQ1:548-667
CAB_SEQ1	TWP_EYHCKQYNVA_000746	CAAGTGGGTCGATGCACAATAGGTGCCTGTTAACTTCTCATTCATCTTCATAAATCGTCGATATTCATTAGCATTGTAGAAGTAGGGGGGTATCGAGCTCCCTATAGTGTCTGGAAACAA	3	+	CAB_SEQ1:5348-5467
CAB_SEQ1	TWP_EYHCKQYNVA_000747	TAGTGTGTATTTGCGTTCTCGGATTTTTCAATCTATAATCGTTATTATATCTGTATTTTTTTTTAACGACTTTGTTTGTTAATGATTTACATTATGGGGTGAGGAAGAATACTTGTTTAA	6	+	CAB_SEQ1:428-547
CAB_SEQ1	TWP_EYHCKQYNVA_000748	AATGCCGATGTGCTCAGTAGATAACGTCTTGGTAACACAGTCTTGATCTGATGTTTATAGGGTGTTGTGTTAGCTGCATGTGGGTTGAGAGACTTTCTCGTTAACTACAACGGCTAAATT	3	+	CAB_SEQ1:5468-5587
CAB_SEQ1	TWP_EYHCKQYNVA_000749	ATCAACGACTTTCATGTACGATAACAATAGTTATAAGAATTCATTTTTATTATTAATTCACAAATGAAAATTCCTGACAATCTTTACTCAGTGCTTGGGTTTAGGGTTGAACATACGATG	6	+	CAB_SEQ1:308-427
CAB_SEQ1	TWP_EYHCKQYNVA_000750	TTTATTTAAGAATCTTCGTGACCACCAAGGTCAGTACTTACATACATTTTCAGAAAAATAGATTTGGCATCGTGTTTTAGATTCATTATAGATAGGGATGGTATGGATTTTCTGTCTAAA	6	+	CAB_SEQ1:5588-5707
CAB_SEQ1	TWP_EYHCKQYNVA_000751	AGCGGTGACGCCAACGGCTATCTTCTGAATATCAGAATTTGGGCTACCTACTTGCAGTCCATTAGGACAGTAATCAGGAAATGTTTCCGGAGAGAGTAGATCGTTTAAGTAGACGAGAAG	1	+	CAB_SEQ1:188-307
CAB_SEQ1	TWP_EYHCKQYNVA_000752	CTTTCTTATACAACTTGGGGAGATCTTCGCCAGGGGTATGTTATGCTGTTGAGATTTTAGGGAAACCTGGCTGTGTATTTGATCTTTTTGTTAGAGAACATCCTCATTTGACCTCACAAA	4	+	CAB_SEQ1:5708-5827
CAB_SEQ1	TWP_EYHCKQYNVA_000753	TTGTATTCGCTCATGGAGCATGCCTATGATGGGATACGGCATGCCTTTCCAGAATAGGCCGTGATGCACAATCAAGACATTCGCTTCCATTTCAATCGTGGCGAGTATCGTAGACAAATC	1	+	CAB_SEQ1:68-187
CAB_SEQ1	TWP_EYHCKQYNVA_000754	GACAATTATATTAGTATGATTTAGGTGGTTAGTTTTTGTGTGAAAATACGAAGACTTTCTAGCTAAAGGATAGAGAAAGGTAAAACACATAGAGGTGTTGTGAAAAAAGATCCCTATTTA	6	+	CAB_SEQ1:5828-5947
CAB_SEQ1	TWP_EYHCKQYNVA_000755	CAATCATGCGATGAGCATCCAGGGGGAGGTGATAGGCTAATAATTGTATGTCATGTTTGATCAAGTATTGTATTCGCTCATGGAGCATGCCTATGATGGGATACGGCATGCCTTTCCAGA	1	+	CAB_SEQ1:1-120
CAB_SEQ1	TWP_EYHCKQYNVA_000756	GATAGAGAAAGGTAAAACACATAGAGGTGTTGTGAAAAAAGATCCCTATTTAGAAGTAAAAAAACAGTTAGCTCTTGAAGCGGCAAACTTGGTGGAACCAGGAATGCTTTTGGGATTAGG	5	+	CAB_SEQ1:5896-6015
CAB_SEQ3	TWP_EYHCKQYNVA_000757	TATTAATTACAACTTTTATTAGTTATATAATTGAAGTTTAAGAATTTTTAACTCAACAATTGTTCGTGTCTTTTATAAAGATTTTTTATAATTCTATTTATTAACAGAATGTTGAACAAA	8	+	CAB_SEQ3:9315-9434
CAB_SEQ3	TWP_EYHCKQYNVA_000758	TGTTTTCTAGTGACATAGAAACTTACCTGAATAAAAAATAGTTGGGCTAAAAAACTCTCCCCGATGGGATCTATTTTCGCGCCTTTTTATGAAAAGATAAAGCATTATAGAAGAATTTGA	6	+	CAB_SEQ3:9195-9314
CAB_SEQ3	TWP_EYHCKQYNVA_000759	GTCGTTTTTTTATTTTTTGAGCGGTTGTCTCTGGATTTGATCTTTAGGATCCTCAACCTGAGTAAGGTGAACGTAATCCGAGAGGTATTCAGATCAAGCGGTCAATAGAAGGGGGTTAGA	3	+	CAB_SEQ3:9435-9554
CAB_SEQ3	TWP_EYHCKQYNVA_000760	TATTTCTTAAGGCATTAAATATGGATAGAAAAGAAATCTTTTGATTGGCGGTTTTTATTAAAGAGGTTCCGTGTAATGCCGAAGCAGGTTGCGAGCGTGCAGAGGCAGCCCAGAAATTAT	4	+	CAB_SEQ3:9075-9194
CAB_SEQ3	TWP_EYHCKQYNVA_000761	GAAAATTTCGTTTTCGGGGACTCTTAATGTTCTCATGGTTTCGCATAGATATTATCATAGATACAGTGACAGAGAGTTTTTTAGATCTTGAGAAGATTCGGAGATTTGATAGCGGGTGTG	5	+	CAB_SEQ3:9555-9674
CAB_SEQ3	TWP_EYHCKQYNVA_000762	TCAAAGGGAGGAGGATAACACAGAGCAGAACCGTAATAATAGCAGATAAAATAAAGGCAAAGATCTGTCCTGCTTTATTAGAACCGGGCTCTGGATTTAAACAAAGACAAGAACTAATTT	5	+	CAB_SEQ3:8955-9074
CAB_SEQ3	TWP_EYHCKQYNVA_000763	GGGTATTCAATAAGGTTTGATGCTGAATGTCTGTAACTAGAAATGAATCTTTTATAAACGCAGTCATATAGGCTTTGTTTTTTTAAGACAGGATAGTCTGAAAATTGAATCCGTGCAAGG	6	+	CAB_SEQ3:9675-9794
CAB_SEQ3	TWP_EYHCKQYNVA_000764	TAGCTCGTCTTCTTGCAGGCGAAACTGGGAGTCTTGAGGAAGATGTAACTTGGGTCGCCTCAAACCTTGTTGTAGGTTTAGATAAGCAAGGGCAGCAGCTTAATCCTAGAAGGATTAACT	1	+	CAB_SEQ3:8835-8954
CAB_SEQ3	TWP_EYHCKQYNVA_000765	GAAACTATGTTCATCCTTAGGGAACACCTGTGGTAGTTTTTAAAGCTGGTTATGTAGTGTCCGGTGAAGAACGGTTCGTAATAAACTGCGGCAATTTTCTTGAACATTTGTACACACAGT	4	+	CAB_SEQ3:9795-9914
CAB_SEQ3	TWP_EYHCKQYNVA_000766	CTTGAGAACCTACTCCTCCTAAGGATTGAGTTAAGGGTGGACTGAGAGGGGAAACAGGAATAAAGGAACCAGGAGAAAATCTAGACGCATCTAGTCCTGCAGCAGATGAAGAAAAGGCAC	1	+	CAB_SEQ3:8715-8834
CAB_SEQ3	TWP_EYHCKQYNVA_000767	AGGAAGTAGTTTACACTAGTTTCTTGTTTCTTATAGATCCTGGTCAGTTCTCAAAATATTACTTCTATTGATGTAGGAGGGTATGCATAAGATCCAAATATAGTTTAACAGCTGTTCTTT	6	+	CAB_SEQ3:9915-10034
CAB_SEQ3	TWP_EYHCKQYNVA_000768	GAGTATTTTCTTCTTGAAGATCTTCTGATGTTAAAACGTTGATTCCTAAACTGTCTAGGGTAACAGTATTTAAGTCGATTGTGGGGAAGTTTGCTTCCAAGAACTCTCTAAGAGTTATTT	5	+	CAB_SEQ3:8595-8714
CAB_SEQ3	TWP_EYHCKQYNVA_000769	TCTTTATCTTGCGATGGATGGGTCTTGTAATGCTGCTGTAAGTTTCTGTAGAACGGAATAATAAAGAGATTCTTCTAGGGAGTCTTGTTTGGCTAGAAGAGGAGTCGTTTTTTTTTGTAA	5	+	CAB_SEQ3:10035-10154
CAB_SEQ3	TWP_EYHCKQYNVA_000770	GAGACTCGGGTAGAGAATCAGCTAAAGATGCAGAAGACAAGTCAGCTTCATGACCTCGGAAGAGGGGGAGTTCAGATAGGTCACAACTACCAAAAAATAGAGATGCAGGGAGGTCAAGAA	1	+	CAB_SEQ3:8475-8594
CAB_SEQ3	TWP_EYHCKQYNVA_000771	AACTTGGTGTTTACGTGGTTAAGAATTTTGGATAGGGGATCGGGTATACCGGAATATATTTTGCTTATCTCACTTTACAATAGGCATAACTTCAAGGATTTTAAAAAGGGAGAGGACTCA	5	+	CAB_SEQ3:10155-10274
CAB_SEQ3	TWP_EYHCKQYNVA_000772	GACTGTGGTTAACTTCTACAGCAGAAATAGCTTCAGACGTATCATTGACTAGAGAAGTTCGTTCAGTAGCTCCGCCACCTCGATTGTGAAAATCTTCTAGATCATCTTCTGAGCGTTCAA	3	+	CAB_SEQ3:8355-8474
CAB_SEQ3	TWP_EYHCKQYNVA_000773	GGAGTTACATGAAGGGTATAGGAATTGATATACAGCGTTTCATTACATATATCCTGTAAATGACAAGAAAAAACCTTTATAGGGGATATTGTAGCTGTTTTAGCATCTTTTAAACATAGG	6	+	CAB_SEQ3:10275-10394
CAB_SEQ3	TWP_EYHCKQYNVA_000774	CATCGTCATCACTGAGAGGCTCAGGAATGCCTTGAAGTCTTAGGTTTACACGAGCACTGCTAATAAATCTTGAGTGATCCATATTAGGATACAATCTATTTAACAATTCTCTGCCAGAGA	4	+	CAB_SEQ3:8235-8354
CAB_SEQ3	TWP_EYHCKQYNVA_000775	CTGACTCCTAAGAGAGTGAGCTTTAACGGATAGAGAAATACGAAAAGAACACTACTGACAACTACAGAAAGAATAACAGTAAGAAGTATTACGCGCATTCACTGGATTTGCAGTATACGG	4	+	CAB_SEQ3:10395-10514
CAB_SEQ3	TWP_EYHCKQYNVA_000776	CAGGTTCTACTTCTAGAGAATCACGGGGCAATAGTGTGTCACTGAGAGTTAAGGAGGAAGGACGTGCAGGTTGTCCAGCAACTAGATCTGGGAAAGTAGTGACTGCGGAAAGATTAAGAA	1	+	CAB_SEQ3:8115-8234
CAB_SEQ3	TWP_EYHCKQYNVA_000777	GTGACGGCTTCAACAAGGTAGTTGTGATGAAAAAGTAAAAGACGTAGTAATGGATGTTTCCTACACATGTCTGTAAACGCTGTTTTAAAGATAATTCAGCAACGGGACTGGTGGAGTAGT	4	+	CAB_SEQ3:10515-10634
CAB_SEQ3	TWP_EYHCKQYNVA_000778	AAGCTAGTAAACTAATGTGTCTGCTGTAATATTCAGGTTTTAGATCAGGAAAGTGTTTCTGTAGGAAAGCATATCGAGGGTCGTTCGGTGAAATTAGTTCTTCACTAGGAGGAGGCGAAA	4	+	CAB_SEQ3:7995-8114
CAB_SEQ3	TWP_EYHCKQYNVA_000779	TAGGAAAACAATTCAGAGTGATGTTTGCTATAGAGATAGCTCAGTCTTACAAAATTCATGAAGTGGTCATTCAATATTGTATTCACACATGCGTGGTTAAGATTAGATGAGGAGCTCATT	5	+	CAB_SEQ3:10635-10754
CAB_SEQ3	TWP_EYHCKQYNVA_000780	ATCTTTCTTGCAAATCCTCTGAAGAAATCGGCTCATAATCTAGATTGGGTGTCGTATAAATAAATGCTTCCAAAGGTAATTCAAGAAGATTGAAGCTTGCTTCGTCCAACCCAGAAAGTG	5	+	CAB_SEQ3:7875-7994
CAB_SEQ3	TWP_EYHCKQYNVA_000781	CATAGGCAATGTATGATTTGTGACTAAAAAGTAATTTTGAGGTGCTGTGTTTAATTACAGATCTCGGATATAGAAAGGGAGCGTCTAAGCAATAACTTTACGGATAAAGGAAGTCGATAT	5	+	CAB_SEQ3:10755-10874
CAB_SEQ3	TWP_EYHCKQYNVA_000782	AGTTAGTAATATTGGTTCTTAGTCTATTTAGAAAAGACCAGTGATTAGGCGTGTTTGCTAGGAGATTCTGAATAAACTCGTTATTTCTTCTTACATATTCTTCAGGAGAGATATCCCCCA	5	+	CAB_SEQ3:7755-7874
CAB_SEQ3	TWP_EYHCKQYNVA_000783	AACTATAAAAAGAAGTAATTCTAATTAAAAACATCTGAATGACAAATTATGAAAATAAACAAAATAGCGATTAAACAAAGGAATTTCCTAAAGATTAGTGAGATAATGTTTTTTCTGAAA	7	+	CAB_SEQ3:10875-10994
CAB_SEQ3	TWP_EYHCKQYNVA_000784	TGAACAGGTAAGCACGAGCAGTATTACTTACATCTTCTATTTCAAATTCTGGACTGGTCTTATTAACAATCATGTCTATTATTGAGAACCATTGTCTACGTAAGTCTGCACTTTGAGTAG	5	+	CAB_SEQ3:7635-7754
CAB_SEQ3	TWP_EYHCKQYNVA_000785	GTATCTTCCACTTTTCTTTTTATACTTAGTTTGTTTACCTTCCTCAATTTCGCATTTTCCTTCAAAGTATGTAATTTTCTCAATGATAGCGCTTTTTCTTTTGATTTTAAATGAGTTGCA	6	+	CAB_SEQ3:10995-11114
CAB_SEQ3	TWP_EYHCKQYNVA_000786	CTTGCATAGCTACTAAACACATTGCCACAGAGTTTGGATCGTAATGAGAGGCTATGTATTTTAATATGTCTGCTTTTCTTTCAATGGGAACCTCATTATTTTTTAAAATATAGTGAATTC	6	+	CAB_SEQ3:7515-7634
CAB_SEQ3	TWP_EYHCKQYNVA_000787	TAATTTCATCTAATCATAAAACCAGATTTTTAATAAGAGTTTGAAATAAAATAGAGTGGAAAATACCATGCCCCAGCCATTTGTAAATTGGATTGATTTTATATGAAATGTATTTCTCCT	6	+	CAB_SEQ3:11115-11234
CAB_SEQ3	TWP_EYHCKQYNVA_000788	TTGCTTGAGTGGCTAGGGGAGGAAGAATTCGATTAGCAGGTGAGCCGATGCCCCCCACTGCACCCTCGGTATCATAAAGCATTAACTCAGGTGTTATCTCATTTTGTAAAGCAATTTCTT	1	+	CAB_SEQ3:7395-7514
CAB_SEQ3	TWP_EYHCKQYNVA_000789	TGTTTCTATTTGAAATTGGGGAACTCTGAAGGTTGCTACTGTAATTTTTCTGCTTCTCGAGTTCATTTTCTCATGACGATTGTATCATTAACAGCAAGTTTATTGATTACTACTAGATCT	6	+	CAB_SEQ3:11235-11354
CAB_SEQ3	TWP_EYHCKQYNVA_000790	TTAATGAGGTTAGGTAGTGATCGTTTTCCGGAGCAAGGTGGACATTATCCTCCTCTATGAACATAGGGCTTGATAGAAGGCTTCTTAACAGTTGGATATATCCATCTACTTCTTCAGGAG	3	+	CAB_SEQ3:7275-7394
CAB_SEQ3	TWP_EYHCKQYNVA_000791	CTGTACTATAGCTGCTGTGATTCTATTCGGGAAGTAGTTAGGAGTACTGTATTCTACCACAATTATCGGTATATCTGTTGTTATTGGGGTATTACTTTTCAGCGCTAGTTTACAATGTTT	5	+	CAB_SEQ3:11355-11474
CAB_SEQ3	TWP_EYHCKQYNVA_000792	TTCGAGATCTAGGGTTTTGTACTTGTTGAAGAATACGACTGTCCTCAATATCTAGAACCTGTCTGATGTGATCTTCTAGTGGTTGCCGGATTGGTTCCCAGGTATCAGGTACTTCTCTTG	2	+	CAB_SEQ3:7155-7274
CAB_SEQ3	TWP_EYHCKQYNVA_000793	TTCCTGTCACGTTGTAATATCTCACTCTCAGCGTTTTTCAGAAGATAATTCAAGATCTCGTAATCAATGATTATAGGCCATCACTCAGAAGTTACTATACTCATATAGGAAAGTGTAGCA	5	+	CAB_SEQ3:11475-11594
CAB_SEQ3	TWP_EYHCKQYNVA_000794	TAGAGCGGGAAAGAGCTTGGGCCTCGTATGAAGAAACTGATTCCTCCCCACCTCTAGATAGAGCGAGCAGTATGCTATGCCAACTATAGCGTATCTGTTGGTTCTGTGCTAATCGTAAAG	1	+	CAB_SEQ3:7035-7154
CAB_SEQ3	TWP_EYHCKQYNVA_000795	ACCATAGAAAGAGAATAATGAACTTTTTTGTCAGAATACGAGCAAGAGAGTCTCGCCTGCCAATGTTGTATCAGTCAGAGAGACCTATTAAAAATCAGCGTGGGTAGGCGCTAGGGAGGA	2	+	CAB_SEQ3:11595-11714
CAB_SEQ3	TWP_EYHCKQYNVA_000796	CAACTCGGACCCAAGTAGGAGGACACCGATCACTGTATGAAGCTACGTTGCTTATAATGGATAATTTCTTTTCGTGCGTTATGTTCGAACTACTTATGAGCTTAAGCATTTGATACATTG	4	+	CAB_SEQ3:6915-7034
CAB_SEQ3	TWP_EYHCKQYNVA_000797	GCTTGACAACGCTATATACAGGTTCCCAAAGGTTCTAAGGATTGCTTATTATAGTCGAGGACGTTAGTAATCTCAACAACGAATGTCAATAGAGCTTGCCTAGATACAGAGAAAGAAGGA	4	+	CAB_SEQ3:11715-11834
CAB_SEQ3	TWP_EYHCKQYNVA_000798	ATTCTCTTTGGTTCCTGAAGATTTCTGATAAAAGCCCTTCCTTAAATATTTGTACCCAAACAAGCACAATATTTGCTGTCCGATCGTTAGCATTAAAGATAGCTTGTAACTCCTGGCCAG	5	+	CAB_SEQ3:6795-6914
CAB_SEQ3	TWP_EYHCKQYNVA_000799	TCAACCATGTACGTTTTATAAGGAGTTATGAAGATCTTCTTCAGCAAATTCACTCTCATCAAGATCTTATTGATTTTCGGAAAATTGTCCCCCCCCATTATACACATCAGCAAGTTCGTA	5	+	CAB_SEQ3:11835-11954
CAB_SEQ3	TWP_EYHCKQYNVA_000800	TATGCTGATTAGTGTATTGACGACCAGCTAGCATGGTTGTATACGGATCTAGAATAATACCCACATTGTCTAATCCCAATTCAGAACCGTAAATTATCTTGAAGGCTGTCATCATGTGCC	4	+	CAB_SEQ3:6675-6794
CAB_SEQ3	TWP_EYHCKQYNVA_000801	TTTTAGTGCAGGAAAAAGATGAGTCGCAAACGCGTATACGTTTTTAGAAGATGCGTTCAGTCTAGGGTGATAGGGATTTCGCTGTCTTGTCTAGTATGAAAAGAGATTCGCACAGTTCAA	3	+	CAB_SEQ3:11955-12074
CAB_SEQ3	TWP_EYHCKQYNVA_000802	TGGTGTTGGTTAGAGCTTGTATCTGATCATCAGAGCCTCCAAGAGCCTGTTCTAGAGCAGAGTTAATCAAGTCTTCACCACTATTTCGGTAAACACTTAGGAATCGTGAGAAATATTGGT	3	+	CAB_SEQ3:6555-6674
CAB_SEQ3	TWP_EYHCKQYNVA_000803	TAGAAAAACTACAGAAGGAGAATATTGTGCACTTGTGGCTATTTTTAAGGCCTGGCGTATGTAAGGAACTCGTTCATTTCAGTAAATATTAGTCCATAAGTTATTTGTCTATATTTTCAC	6	+	CAB_SEQ3:12075-12194
CAB_SEQ3	TWP_EYHCKQYNVA_000804	GTAAGTAACAGATAGCCTCTCTCGAAGGTTTGTAGTCATTTTCTTCCGGGAAGAAGACTTCTTCCATAATTTGAGCACGACATCCTTCAGGAATACCAGCAGCCTCTAAGTCTGCTAGGA	2	+	CAB_SEQ3:6435-6554
CAB_SEQ3	TWP_EYHCKQYNVA_000805	TTAAGTTTTTTATTTATCTTAACTCATAAAATTCTTGTATTTAAAACGTGATGACTGCTTCAATGTCCTGAGTTATGTTATTAAAAATGAGTGGTGTATGACAACCGGCCCTGTAAAGAC	6	+	CAB_SEQ3:12195-12314
CAB_SEQ3	TWP_EYHCKQYNVA_000806	AGGCAACACAACTGTGTGGTGGTTATGTTGCCTTAGCTTCGGTGGGATATGTTGTGCTGTGAACTATTTCGATATTTTATTCGTTATAGTTTTGAGTGGTAATAACGCCTTCTTTAAGTA	5	+	CAB_SEQ3:6315-6434
CAB_SEQ3	TWP_EYHCKQYNVA_000807	TAATCCCATTGCGATTGCGACACATGTACCTATAGCGCAACACATATTCTCCAGCAAATCGCCGATTAAATATCAACGAATTGCGACTACTATTGCTTTATCATCAGGCATGGTGCTTGT	3	+	CAB_SEQ3:12315-12434
CAB_SEQ3	TWP_EYHCKQYNVA_000808	GAGAATAACCACTCCGTATTGTGGGTTTTAAACTTGAATCGAGAATATACGAGCAGCAATATCGGAATTATATTTTTAGAATGTACAATGGTACCATTTTTTGTTTGGGGTAAAAGATAG	6	+	CAB_SEQ3:6195-6314
CAB_SEQ3	TWP_EYHCKQYNVA_000809	CGGGACTTTAATAGGTGCTTTGGTTTTCTTCGCCTTACCTACATCTATAACTCTAGTCGCTCTTGTATCTATTGCTTTACTAGCTAGTGTTATTCTTCTCTCCATGGCTATGTATAATTT	5	+	CAB_SEQ3:12435-12554
CAB_SEQ3	TWP_EYHCKQYNVA_000810	GATGCTAACCTAAACTTTGTTAGTGAAGTGCTTTAACTCTAGTTTTAAATATTAATTAAAATATACGGAACAGCCTACTTAGGATTGGCCTTAAAGAAGGAACTCAGCGATTCAAGCCAA	6	+	CAB_SEQ3:6075-6194
CAB_SEQ3	TWP_EYHCKQYNVA_000811	AGTTTCTCAATCTCGAAGAGTTTCTAATCATGCTCAACTTTGTGAAGAAAATACACGTCTACAGGCAGAAATAATTGAGCTAAGAGAAAAGCTTAGTTTTGAAGTGCAGTTTGCAGAAGA	5	+	CAB_SEQ3:12555-12674
CAB_SEQ3	TWP_EYHCKQYNVA_000812	ATAAGGCGGTGTCAGCCGTGAGTTGCTTGGGTTAAGGTAATAAGGAACACGCTCATAGAGGTATTCTCTAAATATTAAAAATAGTTTAAGGTTTTTAATACCCTATCATCGTATTAATCT	5	+	CAB_SEQ3:5955-6074
CAB_SEQ3	TWP_EYHCKQYNVA_000813	ATAAGAATATTATAGCGAGTTGTCAATGAGGTTAGTGTGCGTGCCATAGGTGATTTAGCACAAGCTAATTGAGAAAAAATTTCTTTAGAATCTAAAGTTCTCGCACTCCAGGAATTAGCA	5	+	CAB_SEQ3:12675-12794
CAB_SEQ3	TWP_EYHCKQYNVA_000814	GATACCAGATAGAGACTATTTTTGACAAGATGGTTGAAAATAAGGAACACAGAAATACGCCTCTTTTATGCAAGTAAGTGATATGTTGGCAACACGATAGGTGAGGAAAAGAATAGAGAA	5	+	CAB_SEQ3:5835-5954
CAB_SEQ3	TWP_EYHCKQYNVA_000815	GCGAGCTATCTAGAAGTGTCGAAAGAAGTACAAAAAATTCAAGAAGAGTTGGGATAGAAGACCTCAGAGGTTGCTTCGGTCTAGAAAAACATAAGTGATTTAGAGAAAAACGTACAAAGT	5	+	CAB_SEQ3:12795-12914
CAB_SEQ3	TWP_EYHCKQYNVA_000816	TTACTGCGGCAACTACTAATTTAATTGGAATAAGTAGCACACGAAGTATTAGAGAAGTAAGAACCAGGGGTAAGGTACGCTAGAGCAATGGCGAGTTAACCAAAAAGACTCTAGATGTTC	4	+	CAB_SEQ3:5715-5834
CAB_SEQ3	TWP_EYHCKQYNVA_000817	TTACAGGCGCAATTAACACAATTGGAAAAACGAATTCAAGTATATCAAAGCAAAATGACGAGCTGGAAGCTTGTTTGCAACAATTACAAGATGAGAGGGAGTTAGTACAGTAGTAGAGTT	5	+	CAB_SEQ3:12915-13034
CAB_SEQ3	TWP_EYHCKQYNVA_000818	GAATGGATCGTTTTACCTCTTCAACGAAGGCTTCTTGTATTTCTGTTAAGGGTATAAGGACCTTTGTGAGGTTTCGGGAACTAAAGAGGTTCTCTGGGTCTTTCTGCAGTGGGGAAAGAG	2	+	CAB_SEQ3:5595-5714
CAB_SEQ3	TWP_EYHCKQYNVA_000819	GCAAGGTAAAGTCATAGATCTTGTAAAAGAGAAAAATCTTGAATTTTATGATGAGAGTATTGGGAACCTTATAAGTCAAAATGTAGATCTTGTTACTACGGTGCAATGTCTTGAATCAAA	6	+	CAB_SEQ3:13035-13154
CAB_SEQ3	TWP_EYHCKQYNVA_000820	CACGAAATTTTTTCACAAGATGCTGTCTCTAATGAAGTTAAAAATGGCGAAAGAATAGGAGTTAGGGACAAGATATCTTTGGACATCTATTAATTTCAAATTCATTAGTTAGATTTTGAA	6	+	CAB_SEQ3:5475-5594
CAB_SEQ3	TWP_EYHCKQYNVA_000821	GAAGGACAAGGATCGATAGAAGATCTTGAAGATCGAGTTTCTTTGTTGGCTTATATGATAGATGGATTAACGGAGGAGGTGAGAAATCTCTACTGTGATCTGGATACCCAAGTTGCAGCC	3	+	CAB_SEQ3:13155-13274
CAB_SEQ3	TWP_EYHCKQYNVA_000822	TCAGCATCGGAATGAGAAGGATCTTCCGATAATACAATAGTAAGATAATTCATGATGTTCTCCCAACCAGAATCCCAGCAATGCAAGTTATGAATTGGTCGTATTAACTTTTTGTAGTTA	5	+	CAB_SEQ3:5355-5474
CAB_SEQ3	TWP_EYHCKQYNVA_000823	AAGCTGTCTCTAGAAAAGAGAGTTCAAGAGCTGGAATAGGAAAAGAAAAAAGTAGAATAGGACTTCCTTAAGATGCAAAATCAAATCAAGGTACTAGGGGCTTCTGTACCAAGTAAAGTT	5	+	CAB_SEQ3:13275-13394
CAB_SEQ3	TWP_EYHCKQYNVA_000824	AGTCGGTCGGCACATATTTGCATACGAAGAAATTTCATTAAGAGCGGAGAGTTTTTTCCGCAGAAATCGTGCGATCTTCTAGAGATAGAATGAGGTGGGTGCATCATGACAGGAAATGTC	2	+	CAB_SEQ3:5235-5354
CAB_SEQ3	TWP_EYHCKQYNVA_000825	AATGTAACAACAATGCAGGAAACAGCACGTCTCTTAAGTAAGGTTGCAGCATTAAATGATCGGCTTGACGAGAAGCAACAAGGAGATTAAACTTTTTCAAAGTGAAAAATCTAATCTGAT	5	+	CAB_SEQ3:13395-13514
CAB_SEQ3	TWP_EYHCKQYNVA_000826	GAGTTGTTGTTGTGTGAGTAAGTGTTCTTTAAACATTTGCAGCCACAAGAGTATCTGGTCTCTTCCAGAAGTTCTTGTATTGTACAGATGATTAATAGACCTGCAAATTGCTTCACCCCA	4	+	CAB_SEQ3:5115-5234
CAB_SEQ3	TWP_EYHCKQYNVA_000827	AGCTAGGATAGACAGGCTGCACGCACATCTAGATCAATTACAAGAACAATTGGCAATGAGTGCTTCTAGTAGTATAGGTGATACAGCTCTCTCTGAGGCAGATAGTAGCGAAGTATCGGC	1	+	CAB_SEQ3:13515-13634
CAB_SEQ3	TWP_EYHCKQYNVA_000828	GGTTTGTCTTAGGGTTAGACTAGCAAGATTCTGATTTAGATGATGAATGGCTAAGCCAAGTTGTTTCTCATAGATATGTTTTAAGCCATTAATTTGATGCCATTCCTCTTCATGTGTAAC	5	+	CAB_SEQ3:4995-5114
CAB_SEQ3	TWP_EYHCKQYNVA_000829	TACAGATGATTATGTAGGCGGTTCTAGAAATTAGAACAATTTTGAGGGATAATTATAGAAAAGACTATAAATCAGATCTATAGTCTATTTAAAATAGTGTAATCTTTGCCCCATTGGGTA	6	+	CAB_SEQ3:13635-13754
CAB_SEQ3	TWP_EYHCKQYNVA_000830	TGTTGATGTTATAAATGCGTTGTGTAGATAGGACACAAGTGGAGAATACTATGCTGTATAGGCTTGTTTGAAACTCTTTTTAAAAGCCTTGTATTTTTCTATGTTCTGAGGTAGTATTGG	6	+	CAB_SEQ3:4875-4994
CAB_SEQ3	TWP_EYHCKQYNVA_000831	AATAGGGTCGGGTTTTTATCCATTCTTTTGATTCATTTATGATCTCATTTATATCTCTAAGTCTATATTTATCTGTATATCTTGTATAGTGAGCTGGATTACTTCTTCATCAGTAATAAA	6	+	CAB_SEQ3:13755-13874
CAB_SEQ3	TWP_EYHCKQYNVA_000832	ATAATTTTCATTATAGAGACGATCAAGTACAACATTAATGCGAGCTCCTGTTTCAGGAAGATTGATTGTGTTAGTTACCATATCCAGTAGGTAGTTATAAATTTACGCTTGTATTTCTGG	6	+	CAB_SEQ3:4755-4874
CAB_SEQ3	TWP_EYHCKQYNVA_000833	CTCTTTATTCTTCTAAGAAAAATTTAGAGAGTAAAATGCAGTCTCGATCATGCTTACATCCTGGGTAATTGTATCGGGATCGGGATAACAGTTAACCAACATATACTGGATTTTAAGTAT	6	+	CAB_SEQ3:13875-13994
CAB_SEQ3	TWP_EYHCKQYNVA_000834	AAGCGTTGTGAAATCTCTCACAGCGCTTTTTTATTGTTTAGCCTGACTATTTTAGGTGCTTTGAGGAACTATGATGTCCATAATGTAGAGTGGGTAGACGATTCCTTCGGGTTTGAGTTC	3	+	CAB_SEQ3:4635-4754
CAB_SEQ3	TWP_EYHCKQYNVA_000835	AAGCAAAGCCTTGTGTTACCTACATACGAAACTTTTGTGTTTCTCAATAGAGATGTTTTTTCATTTTGTTCTAGAGCAGGTATGAATTTAAACAGGATTTCTGTTCGTGGATTCCAAGGC	5	+	CAB_SEQ3:13995-14114
CAB_SEQ3	TWP_EYHCKQYNVA_000836	ATTTCAGTACTTTCTTAGGATTTACCTACGAATGGAGAGAGCATACTATAGCCTATGATTTGAATTGTGGTATGCGTTTGATCTTCTAAGGCGTATTGTTTAAGACTTGTAAAAGCAAAA	6	+	CAB_SEQ3:4515-4634
CAB_SEQ3	TWP_EYHCKQYNVA_000837	CATTTTCTGTGGATAACCTTGAGTATAATCATCATTGCTGCGCAAACTATTATTTGTGTAGCCTCTCATATTTAGGTGGGATTTCTTTACATCATTGTTCTGACTCTTACCTTAATCGCT	5	+	CAB_SEQ3:14115-14234
CAB_SEQ3	TWP_EYHCKQYNVA_000838	AGGAATCCACTGTTCTTATTCACTTGCCAGAAGCTTCTTATTCATGGAATGGCGTTGGTTCTAGTCTTTCTAGAAAGTCTATGAAAGCTCAGTTTAGTAATGATACAGAGTGGAATTCGT	5	+	CAB_SEQ3:4395-4514
CAB_SEQ3	TWP_EYHCKQYNVA_000839	TCTATTTTCATTATTTGTGTCGCTGTTTACAACCTTTTTCATCTTCATGCTACTATTATGCAGTATAGCCGCGAAGAGTAAGAGAGATTATGTCAGTATATACAGAATCTAGAAGCGGTC	5	+	CAB_SEQ3:14235-14354
CAB_SEQ3	TWP_EYHCKQYNVA_000840	AAGGACATTTACAGAATATAGCAATCCCCTTTGGTGTAACCTTAGAACATAACTATTCCCTAGGGCAGCGTTCAGAGGTTAATAGCGTGAGTTTTTCTTATGCTATTGATATTTATCGTC	5	+	CAB_SEQ3:4275-4394
CAB_SEQ3	TWP_EYHCKQYNVA_000841	GAGACAGAGTTGAATAGACAACTATAAGAATAGAGTTAGATTATCTTAGAGAGGAAATGGTCTCTCAATTGAAGAAGAAAAAGAAGATCTAGAACAATAATGACTCGTTATCAAAGGTGA	6	+	CAB_SEQ3:14355-14474
CAB_SEQ3	TWP_EYHCKQYNVA_000842	ACTCACGTAGGTTGATTTCTTCTATTATTTCTGCGGTTGTACCCTTCGTGGAAGCGGAATACGTTTATGTGAATTTTCCTAAATTTACAGAGATAGGTAGTGAGGCAAGAACATTTGACG	4	+	CAB_SEQ3:4155-4274
CAB_SEQ3	TWP_EYHCKQYNVA_000843	GGTGGTTAATCTTTCTCTATAATTAGATTCTAGATTAGCAGATGCTATTTGTGGATATAGAAATACCTTCGATTAATGAAGAAGATGATGATAATGCAGATTGGTTTGAAGCTAATCACG	6	+	CAB_SEQ3:14475-14594
CAB_SEQ3	TWP_EYHCKQYNVA_000844	GTAACGTGCATAATGACTTAAACACGCAATATCCTCAGCCGAATTTAGGTCGATCCAAAGGATCTTGGGATAGTCGTGGTATCTTGGCAGATGCTCACGTAGATTATCGTTATATTCTAA	3	+	CAB_SEQ3:4035-4154
CAB_SEQ3	TWP_EYHCKQYNVA_000845	TTATAGGATCCTTATGTCAGGAATCCGGGAATGGTTTATATGGTGATAGAAGATAGTAATGCTGATGATGAGGAAAGTATATCTTCTAAACATGAATTTTCTAGATAATTTTATAGTTAT	6	+	CAB_SEQ3:14595-14714
CAB_SEQ3	TWP_EYHCKQYNVA_000846	TCTTCGGTTACACCGATAGTCAATCTTATTCATCACGTAGTGATCAAAGTGGTTATTTAGGTTCAGGATACTTGGGTATCTTCACTGGGTCGTGGTTATTTAAGGGTATGTTGATTTATA	5	+	CAB_SEQ3:3915-4034
CAB_SEQ3	TWP_EYHCKQYNVA_000847	TACAAATCTTAAAAAAGCCACCTTGCTTGTATTTAGAACTTTTTTGTGTCATATCCAGTCAGTGTCCCATTTTCTTAATTCTAGAAATAATTAACTTGCTAATAAATACATTACATATAT	6	+	CAB_SEQ3:14715-14834
CAB_SEQ3	TWP_EYHCKQYNVA_000848	TCACTAATTGTGCAACAATTGGTAAAGTGGATGGCTTTACTCACCGTGCCGGTGGCTATGCTTTAGGATTGGATACTCAATTAATAGAGGACTTCTTAATTGGAGGAAGCTTCGCGCAAT	3	+	CAB_SEQ3:3795-3914
CAB_SEQ3	TWP_EYHCKQYNVA_000849	TCTCCTAACTTATTCTATTTAGGATTAGTTGTTTATCATACTATGTTTAGGCGAGAAACTTATGAAACTTCTCTATCGCTTAGAACTTGCTAATGCGCAGCCATTAGGTTCTAGTCGTTA	5	+	CAB_SEQ3:14835-14954
CAB_SEQ3	TWP_EYHCKQYNVA_000850	TATGGGGGCATTGCGGAGATTTACGATCTTTAAAACAACAACAGTTAGCTCACAATATTACCGCACAAAGAATGGAGTTAGATTTCTCAACTAATATTTGGGGATCTGGGATGGGAACTT	4	+	CAB_SEQ3:3675-3794
CAB_SEQ3	TWP_EYHCKQYNVA_000851	TCATATTAATAAACCGCACATTGTTCTTATTACTTCTATACTCGCAGTTATTGCAGGTTTAGCCGTTATAGCGTCTGTGATAGCGTTACTTGTGATATACCATGCTCAATCTTCTGCAAT	5	+	CAB_SEQ3:14955-15074
CAB_SEQ3	TWP_EYHCKQYNVA_000852	ATGGACATATGGGAAGGTGGTCTGATCCAAAAGTAGTCGATGGAAAATTGATGATCAATTGGAAGCCGACGAGTTATAAGTTAAATCCTGAGAAGAGTGGGGCTATCGTATTAAATTCCT	4	+	CAB_SEQ3:3555-3674
CAB_SEQ3	TWP_EYHCKQYNVA_000853	TTTTAACGGAATTCTTATTAGTATAGTTCTCGGAGTTATATTGATTCTCTGCATAGGAGGAAGGCACTCCTGTATTATTTTGCAGTTAGCTCGTCTTCATAGTCCCGAAGTTTCGGGGTC	4	+	CAB_SEQ3:15075-15194
CAB_SEQ3	TWP_EYHCKQYNVA_000854	CGGATATTACTTTACTTTCGTTTAAGAGTGCCTCCTCGGTATTAGATACTCCTGATCTGGATCACGCTTTAGAAGAATTACGTGTTAAAGTTTCTGTTCCAACAATAACAGAAGACACTT	5	+	CAB_SEQ3:3435-3554
CAB_SEQ3	TWP_EYHCKQYNVA_000855	TGAAAGTGTCATTCAGAAGTTACAAACATATTCACAGGATTTACAGAATCGTTTATCAGAAGAAGACTGTCTTCTCCAAAATCAACGGAATCATGAGATTGAAGAGGCTTTGCAAATGCA	5	+	CAB_SEQ3:15195-15314
CAB_SEQ3	TWP_EYHCKQYNVA_000856	CTTTACCTCCTCAGATTATTGTGCCTAAGGGCATGACAATTGGCTCAGGATCTCTAGATTTAAATCTTTTAGATTCAGCAGGTGCCGGTTATGAAAACCATGCTTTACTAGGTAAAGAAA	4	+	CAB_SEQ3:3315-3434
CAB_SEQ3	TWP_EYHCKQYNVA_000857	GACTCTCTTAAAGAGCAAGCAAAATGAATTAAATAGCCTCACACATAGGTATGCTGCGATGGCTCAAGAGCACGCTGATTTAGAGAAGATGGTTTCTCGTTTACGTAAGGAATTAGTAGA	4	+	CAB_SEQ3:15315-15434
CAB_SEQ3	TWP_EYHCKQYNVA_000858	CATCTAAAGTGTATTATAGTGCGTACGAGTCTGTTAAACAGCCGGAAAATAAGACTTTGGCAGATATCAATTCTATTGGAATTGACCTAGCTTCATTTGTTTCCAGTGATGACGAGACGC	4	+	CAB_SEQ3:3195-3314
CAB_SEQ3	TWP_EYHCKQYNVA_000859	GTTGAAGCATACTCTAGAGGGAAATCAAGTTGCTTCTCATATAGTTATAGAGAGACTCCAGGCTAGTAATGAATTGCTTAAGAAAGAATCTATAATTGCTCGTCAGTCTGAACAGGCGGA	4	+	CAB_SEQ3:15435-15554
CAB_SEQ3	TWP_EYHCKQYNVA_000860	CTCAGTTATGGCTATGCGGCTTAAAACAAGAAAAAGGTAGTGAGATCTTACTTTCTGCAGGAACAGTTTTGCGTATTTTTGATCCGAATGCAAAGCCTACTGAGAAGATAAAAAGCCCTA	4	+	CAB_SEQ3:3075-3194
CAB_SEQ3	TWP_EYHCKQYNVA_000861	AAAACTTATATCTGGTAGTCTTAGGTTTTGCTTCTTTAAACAGAACTCCGAGCTCCAAGGACACTCTGCGTTAATTTTTCTGAAAGATCAGACAATTGAAGAATTAACAAACAAAGTTGC	5	+	CAB_SEQ3:15555-15674
CAB_SEQ3	TWP_EYHCKQYNVA_000862	CTAAAGCTAAAGATGATGCAGAAATTGCCCATTCTGGAAATGTACGTTTTTCTCATGCCACATCTAAAATCCCTCAGGTTGCTTTGTTAGAATCAGGAACTCTGATGTTATCTAATAAAG	5	+	CAB_SEQ3:2955-3074
CAB_SEQ3	TWP_EYHCKQYNVA_000863	TGAATTAAGGGGAAGGATTTCTAGCCTACAGCTTTTTCTTACAGATAATCTAGAGTCCAGAGAACAAAACCGGGGATTTTTTCTAGAGTTGAGTCAAAAACTTATCACATTGAAAAGTAA	5	+	CAB_SEQ3:15675-15794
CAB_SEQ3	TWP_EYHCKQYNVA_000864	CCGCTGCTGGAGAGACTTCTGTGATTTTTTCCGACGCTATTGTTTTTGAAGATTTGACCTTAAGAAAGGGCACAAAAGATCATGAGGATGCGTTAAATGATCCTACGTTGATATTTAATT	5	+	CAB_SEQ3:2835-2954
CAB_SEQ3	TWP_EYHCKQYNVA_000865	GTTACAAGATCTCTTGTTATTGATTACTGATAACACAAAAAACGATCAAATAACAACTCCTACGGGAAATAGCTTAATAGAATTTGTTAACGCATTGGATGTCTATGCCTCTGGTATTCA	6	+	CAB_SEQ3:15795-15914
CAB_SEQ3	TWP_EYHCKQYNVA_000866	AAGGCAGCGTGGTTTTACAGGCTTTAGGAGGGGATATAGTTTTCCAAGGCAATAGGAATTCTGAAGATGTCTCTAATGGGATGTACTTTTCAGGAAAAGAGTCGAAATTAGTTGAGGTTT	4	+	CAB_SEQ3:2715-2834
CAB_SEQ3	TWP_EYHCKQYNVA_000867	AGAATTCATGAATAATGCCTTGTTCTAAGAATAGAAAAGAGTAAGACTTACCTATATTTTTTATTTGGAGTGTTTGAGATTATGCATAATGTATCTTTTCCTAAGCGTTTAGAGCAAACG	6	+	CAB_SEQ3:15915-16034
CAB_SEQ3	TWP_EYHCKQYNVA_000868	ATAATTTATTTGGTGGTGGCGCTATTCATACTCAAGACCTGATCATTAAGAACAATGAAGGTTCGGTAGCTTTTTATAATAACTATGCTCCTACAGGGGGAGCTGTTCGTATTAGTGAAA	5	+	CAB_SEQ3:2595-2714
CAB_SEQ3	TWP_EYHCKQYNVA_000869	TGTGTTGATACCTTGACCACATATTCTTGTGAAAAGCAGTTATTAGTTTATACTACTTTGATAGCTATAAATGTTGTTTTCATTCTTTCTAATGTCATTGCAGTAGCTGCTTTTGCTTCT	6	+	CAB_SEQ3:16035-16154
CAB_SEQ3	TWP_EYHCKQYNVA_000870	AATCTCAAGAGCGTTTTGCCGCTAAAGTAGAGAGCGATAATACAAAAGTCGTGATTACCGAGAATACCGGAGATGTGATTTTTTCAGGAAATAGTACCACGGCTTCTAAACACCCTGAGC	3	+	CAB_SEQ3:2475-2594
CAB_SEQ3	TWP_EYHCKQYNVA_000871	CTACTGCCTTCTTTTGTTGTTGTACTTTCTGTAACTTCAGTAATTTTAGGGTTGGCTTTATTGGCGTTAGGAGTGAAGCACATTTTTGCTTATCCTAGGAAAATTAAAACTGTAGATTTT	6	+	CAB_SEQ3:16155-16274
CAB_SEQ3	TWP_EYHCKQYNVA_000872	GAGCGATTTTTGCTAAGACATCAGTAGTTATTCGAGGCAATGACAATAAAGTGCTTTTCTCAGGAAATTCTGCAGGATGTTTTGGTGGGGCCATTTTAACAGGTTCATTAACCTCAACCG	3	+	CAB_SEQ3:2355-2474
CAB_SEQ3	TWP_EYHCKQYNVA_000873	GGTAAACATAATGAGTATCGGTCCACGATACAGAAATTGCTTTTAGAAATACAAGGTCTTCAAAATAAAGTTCTTGATTATAAACGCGGTGCACTTGAGATGAAAAAGGAATACGATTCT	6	+	CAB_SEQ3:16275-16394
CAB_SEQ3	TWP_EYHCKQYNVA_000874	TGTCTATTTCTCAAAACCTAGGGAAAGTGGAGTTTAAGGATAACTTTGTTTTTGGGGATCCTTATATTGAAAATTTTGAGGAAGGACAGATCAATTCAGAAGGGCATCATAGCGGAGGAG	5	+	CAB_SEQ3:2235-2354
CAB_SEQ3	TWP_EYHCKQYNVA_000875	CTTGTACAAACTTGTATAGAAGACAAGGCTGCCTACATTGACAGTGAAGAAACTTGGCGCTTTGAAAATGATGAACTAGAATCCTGTATCGACAAGCTTAATGAGCGTATAAATGATTTG	5	+	CAB_SEQ3:16395-16514
CAB_SEQ3	TWP_EYHCKQYNVA_000876	GGGGTGCTGTTTGTGCTTTAGGAGATACATTACGTATTGAGAATAATGAGTCTACTGTATCTTTTGTTGGAAATAGAACAATTGCTGCTGGTGGAGCACTAGCAAGTGCCGCAGGCGCTG	1	+	CAB_SEQ3:2115-2234
CAB_SEQ3	TWP_EYHCKQYNVA_000877	CAACAAATAAACGAAGATTGTGAGAATCGACTTCAAGAAGAACAGCGAATGCATTTTGAAAGTATGGTAGCTTATGAAACAGAGCTTTATAATGTGGAAGTAAGGCTCCAAGAATCTAAT	5	+	CAB_SEQ3:16515-16634
CAB_SEQ3	TWP_EYHCKQYNVA_000878	CCTTTAGCAATAACCGAGTTTCTGGGGGAAATAGTAGTGGAGGAGCGATTCTATCTAAGGAGGTTGCCATTGCCCACAACGGGAAAGTTCAGTTCACTCGTAACTGTGCGAAATTTCTTG	1	+	CAB_SEQ3:1995-2114
CAB_SEQ3	TWP_EYHCKQYNVA_000879	AATATAATTGAACGGCAACGATTACGCATACAGGAAATGAACAGGAAATTAATACAATCAAAAACAAGATCTGAAACATAGCTTTAAGATGGCATAGATGTCCATTTCATTAAATCGTTG	6	+	CAB_SEQ3:16635-16754
CAB_SEQ3	TWP_EYHCKQYNVA_000880	TGTCGTTCTCTGAAAACTCTGTGGAAATTAGAGATAACCAGGCGCAAAAAGAAAATCCTTTGGGAGGAGGAGCTTTGTTTGGGCTTGATTCTGTTGGTTTGAAAAATAACGTGGATCTTG	3	+	CAB_SEQ3:1875-1994
CAB_SEQ3	TWP_EYHCKQYNVA_000881	TAAATTTGCATGTTTTTCCATTACCTTGTTCCAATCTAATTAGGAAGAAAGGCAATATCTTGTTTTAGTCAAACACAAATCATTGAAAGTTTTAAAGACTAGTCCTGATATCCTTTTGGA	6	+	CAB_SEQ3:16755-16874
CAB_SEQ3	TWP_EYHCKQYNVA_000882	CCGAAGAATCCAGTACCTCGAATGCTCCTATAGAATCTTCTACACCAGTAAATTTAGGGGTCCGTGGTGGCGGAGCGATTTTTGCTAAGAGTATAAGTGTAGAAGATAACTCTGCATCCG	1	+	CAB_SEQ3:1755-1874
CAB_SEQ3	TWP_EYHCKQYNVA_000883	CATAGTTTCCCAAGTAATCATTTTCTGTATGAAAACGACTTTTTAATGAGTGTATAGTTTGTAAACATTCTTGAACCGTTACGACATTTGTTTCCATTGTTTCAAGAAGTGTCTGACACG	6	+	CAB_SEQ3:16875-16994
CAB_SEQ3	TWP_EYHCKQYNVA_000884	ACATTGGTGGCGGAGCGATTTTTGCTCATGAGGTGGTTACACTGTCCGGGAACTCAGGAGAAGTCACCTTCTCTTACAATAAAGGGCAAATTCTTCCCTTGCCTTTATCTCCAACACCTG	1	+	CAB_SEQ3:1635-1754
CAB_SEQ3	TWP_EYHCKQYNVA_000885	CACGTTTTTGTTTTTCTCTAGATTTGGGATTAGCAAGGATATCAATAGCTGCTGCTACTTCTTCAGGAGTAAAGTCAGATTTACCTCCTATAAATTCTGGGAAGATAATGGATTTGGTAA	5	+	CAB_SEQ3:16995-17114
CAB_SEQ3	TWP_EYHCKQYNVA_000886	AGACTCATAGCTATCTCGGTGGTGGGGCTCTTTATGGATCCAATGTGTTAATTTCTGGAAACATCGGAGCGATTACTTTTTCTAAGAATCAAGCGGGTCAATGTGAATCTTCTAGTACAC	3	+	CAB_SEQ3:1515-1634
CAB_SEQ3	TWP_EYHCKQYNVA_000887	TGATATTGGGGAGGGAATATGCAGGCATAAAGATCTTGAAGATATACTTTGCTAAAAAGATATCAAAAGGTCGAAGAAGACAGGTGACAATTGTAGGTGTTTGATTTAAAGCTGCTTCCA	5	+	CAB_SEQ3:17115-17234
CAB_SEQ3	TWP_EYHCKQYNVA_000888	TTCCTGCGCAACCTGATACAGATGCTCAAGAGCCACGTATTGGATCTGGTGATATTAAAATAGTCGATAATGTTGGAGAGGTTCTCTTTACATCTAATGCGAACCTTCTAGATTCTCAAG	3	+	CAB_SEQ3:1395-1514
CAB_SEQ3	TWP_EYHCKQYNVA_000889	AGACAATAGTTCCACATTTCGCTAAGGCACAATCGCAATCTCGCATAAGGTGATAACGGTACATCGCTGGGACAGTTTTACCACAACAACCTTCCTTTTCTAAGAGATCGAGGATGGTCT	2	+	CAB_SEQ3:17235-17354
CAB_SEQ3	TWP_EYHCKQYNVA_000890	CCGAAGTCACTGGTGGTGCGATTAGTTCTCAGCATCAAGTAGAAATTGATCAAAATTTTGGAAACGTTACCTTTGAAGGTAATACCTCTAAGTTCGGTGGTGGGGCTATTTATTGTTTGC	3	+	CAB_SEQ3:1275-1394
CAB_SEQ3	TWP_EYHCKQYNVA_000891	GATCGTGTTTCGGGTTGTAAGAAGATACCAGAAGTTGATGTGATTCTGCTAATGATGAGGCAAGAAATGCACGAATTTGTACTTGTAAATTTCTGAGAATATCCCGAGGTCGGCTACCCG	3	+	CAB_SEQ3:17355-17474
CAB_SEQ3	TWP_EYHCKQYNVA_000892	TAAATAATCATGGAATACTGTGTTCTAAAAACACTGCGAAGTGCCGTGGAGGAGCTCTTTTATCTAGAGAGGTAAGCATCGTAGAGAACGTTGGCAATTCTTTGTTTAAGGAAAATACAG	5	+	CAB_SEQ3:1155-1274
CAB_SEQ3	TWP_EYHCKQYNVA_000893	GAAACAGGGCGACAATAGGTTGATCAGAAATAGCGAGTGTTTGTTTCCAGGATTTGCAATGTTGGAAATTCGATACCGTCTTTACTAAAGGATGTCCTAGATAGATTGTTTTTAAAGGGG	4	+	CAB_SEQ3:17475-17594
CAB_SEQ3	TWP_EYHCKQYNVA_000894	TGGATTTTTGCGGAAATTTGGGATCCATAGAGTTTCTAAATAATCAGGCCTTGGCTTCTTCTGAAGGTTCTCCGTTCTTGGGAGGAGGAGCTTTAGCTGCTGGAGAGAGAATTAGTTTTC	2	+	CAB_SEQ3:1035-1154
CAB_SEQ3	TWP_EYHCKQYNVA_000895	AGTTTATGAAAAGCTCATTTTCAAAAGGAAGTACGAGCAAAAGGGTATCTAAGTACTTTTCTAGGATCTTTTTTCTTTTAGGTCGCCATGCCCAAATACTCGGACAGACATAGTGAACGA	5	+	CAB_SEQ3:17595-17714
CAB_SEQ3	TWP_EYHCKQYNVA_000896	ACAAGGCTAACGGAGGCGCTGTAGCTTGTGGCAGTTTTATTTGTTCTGTAAACCATAGTGATATCCATTGCCTCGATAATTATGCTTTATCTGGAGGCGCTGTATCTTCTTCAAAATCTA	3	+	CAB_SEQ3:915-1034
CAB_SEQ3	TWP_EYHCKQYNVA_000897	TTTTTCCTGTATAACCGCATTTTCTTAGCTTTTTAATAAGGAAAAAATGGAAGTCTGGGAAATCTATGCAGAAGACTATCTCAGGATTTTCTTTAAGAATAGCTGTGTATAGCTTTCGGT	6	+	CAB_SEQ3:17715-17834
CAB_SEQ3	TWP_EYHCKQYNVA_000898	TAGGGGGCGGTGCTTTTAACGCTAATCAAGTACATCCAGTGCATAAGTCTCGATTTGCTAGTGGAGACGTTGTATTCTTAGATAATCAGGGATCTGTTCTCTTAAGTGGGAATCATTCTG	3	+	CAB_SEQ3:795-914
CAB_SEQ3	TWP_EYHCKQYNVA_000899	ATTTCTTAAGCAGAGTAAAGATAGAGGTGAGGATTTCTAAGAATCCTGACACCTGAAACTCTTCCATGTGGATTAGAGGTTCAAAACCTTCTTTGCGCATTAAAGGTCCTCCAACGCCAA	3	+	CAB_SEQ3:17835-17954
CAB_SEQ3	TWP_EYHCKQYNVA_000900	GTGGTGGAGCTGTTTCTGGACGTAGTATCGCTATACATGGTTGTCATGCTGTTACAATAGCGAATTCTAAGACAGATTTAGAGCTTACACCTGCTTCTGGAGAGAGTTCGGATTTTTCCG	2	+	CAB_SEQ3:675-794
CAB_SEQ3	TWP_EYHCKQYNVA_000901	AACAGCGCTTATCGGGGTGAAGAGCTTTGATATGGCGAAGAAGGTCGCTGCCTAAAGTGTCGCCACTAGCTTCTCCAGCAGATATGAAGTAGCTGGGGTTGTGAAATTCCGAAAGACGTG	1	+	CAB_SEQ3:17955-18074
CAB_SEQ3	TWP_EYHCKQYNVA_000902	GCCTATCTCTCACTAACTTAAAATCTACAGCTGCAGGAGCAGCTGTGTATTCTGAAGAAGACGTCCTGTTCGAAAGCTTTAAGGAAAAACTCGTTTTTGATGGTTGTGAGTCTCAAGCAG	3	+	CAB_SEQ3:555-674
CAB_SEQ3	TWP_EYHCKQYNVA_000903	ATTTCTTATATATAATACGTAAATTGGCTATGGAGGGAAACAATCCACAACCATAACTCAGAATATTTACGGGATCTCCTGTGCGTATAAAATAAAGAAAGGCCAGGAAACCTCCCACAA	5	+	CAB_SEQ3:18075-18194
CAB_SEQ3	TWP_EYHCKQYNVA_000904	CTGTAGAGGATCTCCAGCAGGGATTAGCATTCTGCTATAAAAACGCACCAGAGCATCTTGTAGACGCAAATACTCCTGGATTCTTAGGCATAGCCCTAAAGGGAACAGGAATGAAATCGG	1	+	CAB_SEQ3:435-554
CAB_SEQ3	TWP_EYHCKQYNVA_000905	AACCTACCTGCCAGAATAGCTTCGGTAATGTCGATTGATTATTTATTTCTAAGTGGCACCATTGAATAAAGAATCTACACGAAAAAGTGAACAATCCTAAACAACCAATCATATGCCAAT	5	+	CAB_SEQ3:18195-18314
CAB_SEQ3	TWP_EYHCKQYNVA_000906	GACAACATTTAGAAAATACGAGCACCATATTTCAAACATGCAATGTTTTATCTTGGGAAAATCTAGATACCAGGTCTACAAATGCTGAAGCGGAGCAAGAGAAAACCTTTCCACAATACG	5	+	CAB_SEQ3:315-434
CAB_SEQ3	TWP_EYHCKQYNVA_000907	ACATATTCGGTGGGGGTAGAGGAAGGTGAAAGATATTAGGAGAAGCCATCCACTGCATGTTAGGATGATAGTAAGCTTCTAAGGCAAAAGGTAATGCAGTGAGAAGCAGTGTTACAGCAA	2	+	CAB_SEQ3:18315-18434
CAB_SEQ3	TWP_EYHCKQYNVA_000908	AGAAAGAAAAACCTATCCATGCGCAAGAACCTAAAAAAGGAGAAACGGATCAAGAGACTTCTCTTTTAGATAATACATCTACATGTGTGTACAAAGTTCTAGTTGCAGAGGATGAACAGA	5	+	CAB_SEQ3:195-314
CAB_SEQ3	TWP_EYHCKQYNVA_000909	GAATGATCAAAGTTGTTTTTAAAGAGAGCTTACGGGAAGAGGAGATATTTAGGTTCCTAAAATAGATAACCAAATTTGCCCCGTGGAGAACTGCTATAGGAAATTGACTTTGAATAAAGC	5	+	CAB_SEQ3:18435-18554
CAB_SEQ3	TWP_EYHCKQYNVA_000910	CCACTGGGATGATCACCAATAATGATAAATTATATGGTTATGTACCAGCTTCAGGGGTGATTCTCGATACGCTTTCTATGCCTAAAGCAGAATTAGAAGTACCTTCTGCAGGTATTTTTA	5	+	CAB_SEQ3:75-194
CAB_SEQ3	TWP_EYHCKQYNVA_000911	CGTGGGCAATCATCAAAATCGCCCCTATGGATGAAAAGATCCAAAAAGCCTTAGGGACACAAGCTCTTTTGTGTCTTTCACTTAGAAACCACTGGAGAGTAAACGCAAAACCAAAAAATA	3	+	CAB_SEQ3:18555-18674
CAB_SEQ3	TWP_EYHCKQYNVA_000912	GATGATCGAAAAAAAGGTATCCAGGTTTCAAAAGTCTACATTTTCTCACTCCGTAGTTTTAGCAATATTAGTTTCCACTGGGATGATCACCAATAATGATAAATTATATGGTTATGTACC	6	+	CAB_SEQ3:1-120
CAB_SEQ3	TWP_EYHCKQYNVA_000913	TTTCACTTAGAAACCACTGGAGAGTAAACGCAAAACCAAAAAATAGATTAGCTATTAGTCCTATGGGATACAGCAGACGAACCAGATAAAGAGGAAACATGGCTAGTTTAAACTCAAGAA	5	+	CAB_SEQ3:18630-18749
CONSENSUS_1	TWP_EYHCKQYNVA_000914	AGACACCTGTGCAGGTATATGGAGAACACCAAAAGTGGTAATGTTATTGAGGATGTTAAATGTAATCACATGACGATGTTCGTGTTTATGGCATGTAGTGCTCATTCCGTTGTACTTTCC	4	+	CONSENSUS_1:22258-22377
CONSENSUS_1	TWP_EYHCKQYNVA_000915	CACACGTAAAACTGCAATGCCACATTTTGACAATTTTTCGGCAAGGCGTACGTGCAGGCGTTTAGAACCTATTTTACTTGAGGCTAATCCATGCAGGGTAATGACCAAAGGATAGGGAGG	1	+	CONSENSUS_1:22138-22257
CONSENSUS_1	TWP_EYHCKQYNVA_000916	CTAGGTTGAAGACGGTATTTATGCGTAAATTTAATTTTTTAAAAAGAATTCGTCGATAATAAACTCCACTTTCTTATGGCATCATCGTGTTATATCGCGAGCGGAAATTAATAATCGCAG	6	+	CONSENSUS_1:22378-22497
CONSENSUS_1	TWP_EYHCKQYNVA_000917	TTTTGTATCGATATGGTTTAAGCCATAGCCGTGAGAAATAATTTCATTGGCACTTAAGACATAGTCGCTGAACGAGAAGTCATAGGGATCGCCTTCTGCATCTCCATGTCCCGGAAAATC	3	+	CONSENSUS_1:22018-22137
CONSENSUS_1	TWP_EYHCKQYNVA_000918	TCAGGGATTTCCATACATATAGAACACCTTTTTTGCCATTCATTATGATTGAGGAGGAGAGTAAGAGGAGGAAAATGATCGGAATGAGAGTTTGGTGGGGTGTCAATCTGTAATGGTCCT	3	+	CONSENSUS_1:22498-22617
CONSENSUS_1	TWP_EYHCKQYNVA_000919	TAGCCATACAGCCCCTTGAATGGTCGGTGCCCATACTGCAAGGCTTTTTACATAGTGTAGGGTAGACATATTTAACAAAGATAAAGTCGCTCCCAATGAAGAACCAAAAACCGCGATATT	3	+	CONSENSUS_1:21898-22017
CONSENSUS_1	TWP_EYHCKQYNVA_000920	AAAAAACGATAAGAATCTTCTAGAGCCCATATCTTTCTATAGAGTTTAAACTTCACAAAAGCAGGACTGCTAATATCAATTAAACTCTTTTTTATCAGAGGTTTTATAGTTCCATCCGAC	6	+	CONSENSUS_1:22618-22737
CONSENSUS_1	TWP_EYHCKQYNVA_000921	TACATCCATGTCAATGAATTGGGAACAGAACGTTTTGTTGATGCGCATACCTCCATAAAAAATATCTTCTGAGGATGGTGAATGTGTAATCAGGTTATTGGGAAGATGAACAGCTTCTTG	5	+	CONSENSUS_1:21778-21897
CONSENSUS_1	TWP_EYHCKQYNVA_000922	TTTTTCTTTGTTGTGAACATTTTTACAATAGGCATAGCGCGTAGCCGCCATTTATCTACAATATTGATAAGTGATTCGATGACAGTGAGGTAGCCGTTGCAGCGATTATAAGTAAGAACT	5	+	CONSENSUS_1:22738-22857
CONSENSUS_1	TWP_EYHCKQYNVA_000923	GGGTTTGTGACTGATAGCCTCAGAGAAGATTTTTTGGTGATGTAACGATACGACGTTATCATCTTCTCCTTGCATGTAGAGTATAGATAGAGAATCAGAAAATCTCGGGATTTCCTTAGT	4	+	CONSENSUS_1:21658-21777
CONSENSUS_1	TWP_EYHCKQYNVA_000924	CCTGCGCCATAGCCTAAGGCGTAGCTGTAGGTATTATCGAATTTTGTTGGTAAGCAGGACCTTCCCTCATAACCTAAAAAATGAGAAATCGCATTAAACGGAACATTTTTAAAATGTTTC	4	+	CONSENSUS_1:22858-22977
CONSENSUS_1	TWP_EYHCKQYNVA_000925	CACAGGTAGTTCCTAGGGAATAAGTTGATGTTTTAGCCATTGTACAAGTTCCGATAACATAGAGCAAGACTGAGGAATATGGTGGCCCGTATGGGGATAGACGCGTATCTCATAAGGATT	2	+	CONSENSUS_1:21538-21657
CONSENSUS_1	TWP_EYHCKQYNVA_000926	TTCAGGTGGTTATCTACGAGGTGGATAAGCAATTTGTCCACGCTGATTTTAGATACATAGACGTTCCCGTGAGCATCACGATCATTCAGGAGTTGTTTAGCGATAGTTTCCGGGAAGCTT	2	+	CONSENSUS_1:22978-23097
CONSENSUS_1	TWP_EYHCKQYNVA_000927	GGCTGTAGAGACAGAGTCTACAATGTGCAGAGATGTGATACCCTGTAAAAATCTTAAGGTTTCCGGACGGTAGTGCAAACGTTGCAATTCAAAGTAACTTTTATTTACAGAGAGAAGCTC	3	+	CONSENSUS_1:21418-21537
CONSENSUS_1	TWP_EYHCKQYNVA_000928	TTTAGTAATTTTTGAGATTCTCGGGATAGAGAAGAAAATTTATCAGCATGCTCAGGGATTCTTTCGATTTCTTTCACCAGGTTGTTAATCTCGGGGATGAATTCGATAATGCCTTCAGGA	5	+	CONSENSUS_1:23098-23217
CONSENSUS_1	TWP_EYHCKQYNVA_000929	AAGTAATACCCCAATCTTCAAAGGTTGGGAAGGCTTTGCTTTTCCCTTTTCAATAGTGACTTCAGGGATATTGCACAAATAAGGAATATGTTCTTGAAGATCTTTAGGAACCTGAGGAGA	5	+	CONSENSUS_1:21298-21417
CONSENSUS_1	TWP_EYHCKQYNVA_000930	ATAAGAATGATGCCGTAGTATTTTCCCATAGCGGCTCTATCAGCAATGATGGAACAGACTTTATGGATGATCGTATTTAGAGGAACATTCTTTTCTGCGATTTCTTCTCCTATAAGAGTG	5	+	CONSENSUS_1:23218-23337
CONSENSUS_1	TWP_EYHCKQYNVA_000931	ACGTGTTAATCCTAAAGGGCCTTGGATAAACCCAAAAAGTTTTGTTTTAGGGTTAAAGGCGCGCAGTCCTTCGAATAGCCCTATAACAACGTTGTGGCCTCCGGGAGCCTGACCCCCAGA	1	+	CONSENSUS_1:21178-21297
CONSENSUS_1	TWP_EYHCKQYNVA_000932	ATATTTGGATGTGTTTGTAGAGTGCATTCTAAAGCAATGTGCGATGCAGAGCGGCCCATCAGCTTGATCACGTGGTAATGCGCTTTGCAAGATAGCGTATCTCTAGAAATGTTGCTAATA	3	+	CONSENSUS_1:23338-23457
CONSENSUS_1	TWP_EYHCKQYNVA_000933	AAGAATGGTGCTTTTTTGTTCCTTGGTTTTGATTTTCTCTTTACTTGAAGAGAGCATGTCAAAACCCCCGACATTGTAATAGTCGTAGATCACAGAGATATCGAGATCTTTATATAAACC	5	+	CONSENSUS_1:21058-21177
CONSENSUS_1	TWP_EYHCKQYNVA_000934	ATCGAGGAATAGAATTTTGTTGCTGAATCAAATCCAAAGGTGAGGTCTAAAAATAGGTGTTGAAGATCACCATCAATAGTTTTAGGGACGCCTACAACGCACGTTTTAGGATGATGCTGA	4	+	CONSENSUS_1:23458-23577
CONSENSUS_1	TWP_EYHCKQYNVA_000935	AATGATGGGGATATGGCAATTGTTCTTGAGGAAATACTCCGCGAGCATGGCTGTATCGGTATTAGAATCATTCCCTCCTATAATCAGTAGACCATCAAGTTTGAGCTTTTTTACAGTAGT	4	+	CONSENSUS_1:20938-21057
CONSENSUS_1	TWP_EYHCKQYNVA_000936	GAAAAGTATTCTGCTAGGATAGCAGTTGCTGTATTCGAACCATCACCGCCAATAATGACCAAACCATCCAGGTCTAAAGCCTGTACTGTTTTTAAACATACAGCTTTATTTTCTTCCGTG	4	+	CONSENSUS_1:23578-23697
CONSENSUS_1	TWP_EYHCKQYNVA_000937	TAGAGCGTCTTTTTCTAAATTTCCGATCATTTCTGAGTAAATGCGACAGGAAGTATGAAATCCTAAGGGGGTCTCAATCCAGAAGTTTTTTAGATCTCCATCAATAGTTTTTGGCACCCC	4	+	CONSENSUS_1:20818-20937
CONSENSUS_1	TWP_EYHCKQYNVA_000938	ATGATATTTGTTCTTCCTGTGCCTATACAGTTGAATCCTCCGGAATTTTTGAAACACTCCATGAATTCTTCGGTAATTTCTACTGTATGATTATTTAGAATCCCCTGGCCGTTATTAAGA	5	+	CONSENSUS_1:23698-23817
CONSENSUS_1	TWP_EYHCKQYNVA_000939	CATAGCGAGATGTTCGCTAATGAGGGTGATATTAGGTAAAGTCTGTAGACCACATTCTAAAGTTGTGTAAGAAGCTTTTTGTCCCATAAGACGGACAAAATGATGGTACTTTTTTATGGA	5	+	CONSENSUS_1:20698-20817
CONSENSUS_1	TWP_EYHCKQYNVA_000940	AAACCGATGAGCGAACTGTCGGGATGAATTTTCTTTAAGCTGTGAAGTAATCCCCAAATAACGTTATGACCTCCGGGAGCGGGACCTCCCGATAGCATCACACCGACTTTTAGTGGGCGA	1	+	CONSENSUS_1:23818-23937
CONSENSUS_1	TWP_EYHCKQYNVA_000941	GAATATATGCTCAAGCAACCCTTCAGGAATCAGTATCGTACTATAATTTTTCCCAGATCTGTAGCGATTCACTAAGCCCATAGCGAGATGTTCACTAAGCTTTTGTAGGGAAATCTTTCT	4	+	CONSENSUS_1:20578-20697
CONSENSUS_1	TWP_EYHCKQYNVA_000942	ACAGGTTGGTCAGGAGTTCCTGAAGTAAATTTTAGGTAAGGACTGTCATAGGTATTAGGGAAAAGCTTCGCAACGTCGGCATCAAACTTAGGGGAAAATCGTAAATCATTTGTTGGAATC	3	+	CONSENSUS_1:23938-24057
CONSENSUS_1	TWP_EYHCKQYNVA_000943	TGTAGGTAGAGCAGAAAATGTCTTTAAAGACTCTGGAGAAAGTTGTTTATTTACATTATCAAAGTTGAGGGTGTTGTCTAAAAGCAAAACATTGAGTTCATTGATGAGTTTCTTTGTATC	6	+	CONSENSUS_1:20458-20577
CONSENSUS_1	TWP_EYHCKQYNVA_000944	AAAGAGGGGAATTTTTGTAGTTCCCTGGGGAGTGGCGGGGTGCCTGGGATAACTACGTCATTGAGATCATTGGAGTTCGATTGCATAACAGTTAATGGATACAGTATTTTCGTAAATTCG	2	+	CONSENSUS_1:24058-24177
CONSENSUS_1	TWP_EYHCKQYNVA_000945	TGGTTCTATTTTTTGGATTTCTTTTTTTATTAGAGCAGCTAAGAGTTCCTCTGTAGCAATTTTAGAGACCCGTACATTTCCATAAGAATCCCTAGCGATCAGTAGTTGCTGAGCAATTTC	5	+	CONSENSUS_1:20338-20457
CONSENSUS_1	TWP_EYHCKQYNVA_000946	CTGTGTTTTTCTTTATCGAATAAAAGAAAACCGTCTGGTTAGAAGGTTTTCTTTCTCGCTGTTTGAGGAATATTTCTTAGATAAGACCAAGAATTTTCCACCACAGGCTGCCGATACCTA	5	+	CONSENSUS_1:24178-24297
CONSENSUS_1	TWP_EYHCKQYNVA_000947	GACAAGGAAAAGAGCAGAAACAATGCCTAAGGCGAGTCCGTAATTGGCATCGAAATTTGAAGGGAATCCTGCACGCGACTCATAGCCAAAAAAGTGATTCACAGATTGGAATTCCATTTT	3	+	CONSENSUS_1:20218-20337
CONSENSUS_1	TWP_EYHCKQYNVA_000948	CCCAAATGGCAATATTGACAATACTGAGAATAAAACCAGATTGCCACCAATCCTTAATAGAAACGAGTTGTGATCCAAAGTATAGGGGTGCCGGTCCCGAACCATAGTGAGTGAGTCCTC	2	+	CONSENSUS_1:24298-24417
CONSENSUS_1	TWP_EYHCKQYNVA_000949	TTCTTCACCTAAGCGTTGTTCTAATTGCATCATTTTATATAAAGGCGTAGCCCCACCACTCCATTCGCTATAAGGGAGAGCCAGGTTGTTGATAGTTACCATATAACCTGTCCGTTGTCT	3	+	CONSENSUS_1:20098-20217
CONSENSUS_1	TWP_EYHCKQYNVA_000950	CAAACAGGTTACTGGAAAAAGCGAGTACTAAACAGGCGAAAATGGGGTTGGTCCCTAAAGCTATGGAAACAGCAAGAAATACAGGAAACATGGCGCCGATGTGCGCTGTGTTACTTGCGA	1	+	CONSENSUS_1:24418-24537
CONSENSUS_1	TWP_EYHCKQYNVA_000951	ATATTGTAATGGCCCCGGAAAAGAATACATATCTTTCATCAAGCAAGTATCACTTTGATTTAAAAGGTATTGAACTTCTGGAGCATTTGGATTTACAGAATCTGTTTTAATTACAGGGAT	6	+	CONSENSUS_1:19978-20097
CONSENSUS_1	TWP_EYHCKQYNVA_000952	ATAGGTAATGTGAGTAAAAGTACATCAGGAATAGAATAGGGAAGCCAATTTTCCAAGATAGTCCTGCAACTCCTGCGGCTACGCTACCTCCAATGAGAGGAATGAAACCCAATTGATTTA	3	+	CONSENSUS_1:24538-24657
CONSENSUS_1	TWP_EYHCKQYNVA_000953	AGAGAGTAGTTTCTGAAGTGGCCAGATAGTTGCCTTGGCAAAGGTGCTTATTTTTCTCTATGTTTTATTTCCCCATAACAATGTTAGTGGTCGTTGATCTATGAGTCGTTCTTCACCAAA	4	+	CONSENSUS_1:19858-19977
CONSENSUS_1	TWP_EYHCKQYNVA_000954	GGAACGATGCCATCATAATCAGAGCACCGAACCAAATAAATGTTTCCCAGGCAGTTGTATTGGCCATGACATCTTTATGCCAATCTAAAATATTTGTCAGGACGAGCAGTGATAGGCCAA	3	+	CONSENSUS_1:24658-24777
CONSENSUS_1	TWP_EYHCKQYNVA_000955	TATTAATTTTACCATCTAGTGTGGCGGTATAGCTCAGATGGTTAGAGCAGCAGAATCATAATCTGCGAGTCGTTGGTTCAAGTCCGACTACCGCTAATTTTCTTCTATAAGCATCTTTTT	4	+	CONSENSUS_1:19738-19857
CONSENSUS_1	TWP_EYHCKQYNVA_000956	TTAATGCTGCTGTAGTCGCTGATATTCTTAGTAGGTCTCCAAATGTCCATAGAACAACAAGCAAAATAAAAATCATCAAGATGACCTTTTCTCCTTTTTTCAAGGGGCCCATTTCTTTAA	5	+	CONSENSUS_1:24778-24897
CONSENSUS_1	TWP_EYHCKQYNVA_000957	TATATCCCTTGTGCAAAAATATAGAGCTTTGCTAAAGTCTTTTATCTATCGCGGGATAGAGTAGTGGTCATCTCGTTGGGCTCATAACCCAAAGGTCGGAGGTTCGAATCCTTCTCCCGC	1	+	CONSENSUS_1:19618-19737
CONSENSUS_1	TWP_EYHCKQYNVA_000958	GACGTAATTTTGCTGTGCGAATGGCTTCCTCGCAAGAGGTAATTGTCGGTGGGTAGAGCTTATAAAGGACTATAGGCATCAGCACTAAACTCAATAATCCAGGGAATACGGCTGCCTTTG	1	+	CONSENSUS_1:24898-25017
CONSENSUS_1	TWP_EYHCKQYNVA_000959	GAAGTGATTACATTTTTATTAGATCATCCTGAAGAGAGAGCAGCTTATATTCAGAAAGGTGAGATGTTTTTACATGAGGAGAAAGTCGCTTTTGATCGCACCTGGGAATCTTTTAAACGA	5	+	CONSENSUS_1:19498-19617
CONSENSUS_1	TWP_EYHCKQYNVA_000960	CCCATGTTGCCCAAGTCAGTGCTATGCCTGCATTGCTTGCTAAAGCGGCTAATAAAGGGTTGCCTGCCATAGCAGTTAGAAACATGGCACTGGTAATTACAGAACTTTGATAAGCAACTT	1	+	CONSENSUS_1:25018-25137
CONSENSUS_1	TWP_EYHCKQYNVA_000961	GAGCCGTTACAATGTGGTGTGCCGTTAATTTTTGGCCCACATATCCAATCTCAGTCAGATTTAGCAGAGCGTCTGTTGTCCATGGGTGCAGGGTGTTGTTTAGACAAGGCAAATATCGTC	1	+	CONSENSUS_1:19378-19497
CONSENSUS_1	TWP_EYHCKQYNVA_000962	TGATTAGGAAGGAGCCGATCAGGCTTTCCGTTCCTTTTTCTGCGGAGCTTCCGAAAGATTCTGATAGCCCCATCACTACGGGATAGAGAATCCCCCCGGATCGTGCTGTAACACTAGGAA	1	+	CONSENSUS_1:25138-25257
CONSENSUS_1	TWP_EYHCKQYNVA_000963	GCGCAGCATGACGCCATTATTGTCGATGCTATTGGTTGGTTAAAACAATTGTATTCTGCTGCTGATCTTGCTTTTGTAGGGGGTACATTTGATGATAGGATAGGCGGGCATAATTTATTA	3	+	CONSENSUS_1:19258-19377
CONSENSUS_1	TWP_EYHCKQYNVA_000964	TCGCAGGCGCTAATAGAAAATCTGTAATGACCAACCCATAGCTTAATCCCAGAGGATTTTTCCCTAAGATACTTACAAAAAAGTAAGCCACGCGTTCTCCGAGACCGGTTTTAATAATGC	3	+	CONSENSUS_1:25258-25377
CONSENSUS_1	TWP_EYHCKQYNVA_000965	TTACGTAGAAATTTAAAAGTTCTTTGGGTACCTCGACATATTGAGAGATCCAAAGAATTAGAAGGCCTCTTGATTAAAGAAAATATTTCTTATGGTTTGTGGAGTCAAGAAGCGACATTT	6	+	CONSENSUS_1:19138-19257
CONSENSUS_1	TWP_EYHCKQYNVA_000966	CTTTGGCTATGGAAAAGGATAGAAAGACCAACCAGGCTATAGGATCATGAAATCCCGATAGACCCTGTTCTAGGGTTAGTGTTTGCGTAAGTAGCAGTGTAGAAATCCCGATAATGACTA	3	+	CONSENSUS_1:25378-25497
CONSENSUS_1	TWP_EYHCKQYNVA_000967	GAAAATAGCCAGCGAGATTATTGGAGAGAAAAATTACAATTAACTCAAGATACAGAATTGCTTGTTTTAGGTTCTGTACATCCTAAAGATGTTGAGGTTTGGCTTCCTGCAGTCCGTGCA	5	+	CONSENSUS_1:19018-19137
CONSENSUS_1	TWP_EYHCKQYNVA_000968	TGGCTCCCATAGGCACGGGCTGCAGGATAATACCTAAAATTGTCGTTGTGAATACAGCGAATAGATGCCAAGCGTTAGGATTGATTGCTTCGGGATGAGGACAAAACCATATGCCTAAGA	1	+	CONSENSUS_1:25498-25617
CONSENSUS_1	TWP_EYHCKQYNVA_000969	CCTATAGACGGCTTTTTACTACAAGATGAGCAGCATAAAGCACGTTTTTTGCAGCTGGGTGTTGATAAAGAGAAAATAGAAGTTACTGGAAATATCAAGACGTATACAGAAACCATATCT	5	+	CONSENSUS_1:18898-19017
CONSENSUS_1	TWP_EYHCKQYNVA_000970	GTACAAATGTGAGAAATAAAAGAGACAGGAACCGTTTTTGTTTTTTCACTTGGGACCTCTTTGCGTTATAGTCTGTTGGAAAATCCCGAGAGGGTTTAAGGCTCTATAGGAAAATCTTCG	4	+	CONSENSUS_1:25618-25737
CONSENSUS_1	TWP_EYHCKQYNVA_000971	AATTTTATTGAAGAGGCCAAAAGGCTCGGTGCTACTGCCATTATTATTAATGGGAAGCTTTCAGCTAATTCTTGTAAACGGTTCACCATTTTAAAACGTTTTGGTAGGAACTATTTTTCC	5	+	CONSENSUS_1:18778-18897
CONSENSUS_1	TWP_EYHCKQYNVA_000972	AGCCATTTTTCCATTTCTTCTAGGGTGTCGTTAATGAGTTCTGGTGAGGACAAAAGTTCCTGAAGACAGGACTCAATAGTTTCTTCATTTATGATATTTATTACATCTTCCATGCTTATG	5	+	CONSENSUS_1:25738-25857
CONSENSUS_1	TWP_EYHCKQYNVA_000973	TTTGGACCTCTCGGAGTAACAACTTTTATTTTACCTTTAGATTTAAGCATAATCATTAAACCTGTTGTTCGAGCTATCGCACCATCTTTAGTAGTTTTTTCTGAGGGAGACTGTTGGCTG	5	+	CONSENSUS_1:18658-18777
CONSENSUS_1	TWP_EYHCKQYNVA_000974	AAAGTTATATCTACAAGACCGGCATCAAAAGCTTTGCTAATCGGGTAGAACAATTCCCCGGGATACAAAGCGCATATAGCAGCAATGAGACTATCCCAAGCAAAAGAACGAATTTTTTCT	4	+	CONSENSUS_1:25858-25977
CONSENSUS_1	TWP_EYHCKQYNVA_000975	TCTGTAGGTGAGACAGCTCTCCTTCTTCCCTTATTAAAACAGTTCATGAAAGACTATCCGGAATGGCGTTGTGTTGTGACTTCTTGTACCGAATCAGGACATGAGAATGCTCACAGGTTG	2	+	CONSENSUS_1:18538-18657
CONSENSUS_1	TWP_EYHCKQYNVA_000976	AATCTATAGTTTAGCAGTTCTCCAAAATAACGGATAGTTGCCTCTCTAGAGATTTTTTTTATTCCTACAAGATGCACAAGACTAGAAATTCCTGCGGCTTTTACATAAGGATTAATGCCT	5	+	CONSENSUS_1:25978-26097
CONSENSUS_1	TWP_EYHCKQYNVA_000977	CCTAGAATTCTTTATAAGAGATTCGTTCATGGGAAGTATACCAAGTCATTAGGTATTCGTTTTGGTTTTAAGAAACCAGAAGTGCCAGGAACGGGGCCCGTAGCTTGGTTTCATGGAGCT	3	+	CONSENSUS_1:18418-18537
CONSENSUS_1	TWP_EYHCKQYNVA_000978	GGGGATTCGATAAGCTCTTTAATTAAAGATTCATCATCACATACGCTGGCAAGGATCCTTGAGAGATCTTCGGTAAGCACATCACCAGCAATGGCATGAGGTGTATCATCAGAGTAAGAA	3	+	CONSENSUS_1:26098-26217
CONSENSUS_1	TWP_EYHCKQYNVA_000979	AAAAGAAGTTTTTGTTCCTAATAGATTGGTGAATTTCGTTCTATGATCAAAGGTCGACGTACTAAGCTGCATACTTTCCTCTACGATTGTTTTTTAATCTTCGCATTTATGGTGGGGCTT	5	+	CONSENSUS_1:18298-18417
CONSENSUS_1	TWP_EYHCKQYNVA_000980	AAGAGCTTAATAATTAATGGAAGAGCTCGAGTTTCTCGAAACTGTGCTAGCAAATACATAGCATAAAGATGCCCTTGATAGCTGCCGTCGTTGATTAACTCTGGCACGCGTTCTGTAGCG	2	+	CONSENSUS_1:26218-26337
CONSENSUS_1	TWP_EYHCKQYNVA_000981	AATACAGGTCAATGGAAAGTTAAGAGCGCGTTTAGATATGGATAAGAACACTTCACAAGAAGACATCTTGTCCGCAGCAAGAGAGTCCGTCGCTAAATATCTAGAAGATAAAGAAATTAA	5	+	CONSENSUS_1:18178-18297
CONSENSUS_1	TWP_EYHCKQYNVA_000982	TCTTCAAGAATTTGCAGCAGGTAGGGAGTGATTTGTGCATGTTTGACGATCGCAGCTTCTATAGCCTCTCTGGGAAGTATCCCTTCGTCGTAAGCGAGGTCTTCCAAGATATGAGAAATT	1	+	CONSENSUS_1:26338-26457
CONSENSUS_1	TWP_EYHCKQYNVA_000983	TATAGCTCCTCATATCAGTGAGGAATTGTGGACAGTTTTGGGCTACGCTCCCGGTATAGACAATGCAGGGTGGCCAGAAGTAGACCCGAAATATTTAGAAGATACTTCCGTAACATTTGT	2	+	CONSENSUS_1:18058-18177
CONSENSUS_1	TWP_EYHCKQYNVA_000984	TCCATCGTCAATGATGCTCCATGCTAACGGCGGTTAGTTTGATTCGTAGCACGCCCAACTTCTTCCTGTCAACGATTTACACGTCATGCCTAAAGGACTCAATAACGGTTTTCCTACGTT	1	+	CONSENSUS_1:26458-26577
CONSENSUS_1	TWP_EYHCKQYNVA_000985	TATAGAAAAAATGTCTTTAAATACGATACCATCTTCTTTTATGGAATTCATCAATGAATTCGCAAAGCTTGATACTTATCCTAAATCTGCTTTGTCTATGGTTGTGCGTGCTTTAGCTCC	6	+	CONSENSUS_1:17938-18057
CONSENSUS_1	TWP_EYHCKQYNVA_000986	ATTGAGTCGTAGATCTTTAGGTGGTTTGGTAAGACTGTTTGTATCCTTGCCCTTGTTGCTTTACAAACATCTAATTTCAGGCAAATCATAAAATGAGCGTGGATCGCAGTATACATAACT	5	+	CONSENSUS_1:26578-26697
CONSENSUS_1	TWP_EYHCKQYNVA_000987	AGGCTGTAGGCGCTTTTTAAATCGTTTTTATGAGTTAGTTACTTCGTCTGCTGTTCAAGATATTGATGATCCTAAGGGAATGGCTCTTGCGCACAGACTCGTACATAAGGTTGGGGAAGA	3	+	CONSENSUS_1:17818-17937
CONSENSUS_1	TWP_EYHCKQYNVA_000988	TTTCACATACTACAAAGAACTTTAGGTTTTCAGGCAGTGTCGAATTTTTTGTTTAGTTTTTAAATGAGTACTTTCTCATGAGACGTATAGCTATGGTTACATTCGGTATCTTCTAGAGAA	6	+	CONSENSUS_1:26698-26817
CONSENSUS_1	TWP_EYHCKQYNVA_000989	GTTAAATGGAGTGGATCCTCAAATCCTAATAGATGAGTTCGGAGCTGATGCGTTGCGTATGTATGCGATGTTTTCAGGACCGTTAGATAAAAACAAGCTGTGGTGTAATCAGGGTGTTTC	3	+	CONSENSUS_1:17698-17817
CONSENSUS_1	TWP_EYHCKQYNVA_000990	AATAGGGGGATAGCATCCAAAAGTTCTTGGGTTTTTTGATGTTTAGGATCAGTGAAAATTTTTTCTCTAGGTGCGTATTCTACAAGAGATCCTTTATCCATAACAGCAATGGTGTCTGCA	5	+	CONSENSUS_1:26818-26937
CONSENSUS_1	TWP_EYHCKQYNVA_000991	GTACCGAATTCCTGGTAAGGGGTATGTTCACCCTGAAGATGCTCGAGAGGATAACGGCAAATGGACAACGGCTTCTGGAGAAGAATTAGAAGTTCGTCAGGAAAAGATGTCGAAGTCTAA	1	+	CONSENSUS_1:17578-17697
CONSENSUS_1	TWP_EYHCKQYNVA_000992	ATATAGTATGCTGCTGACATGTCGTGGGTAATGAATAGAAGAGTGCTTTCACATTGCTGTTTTATTGTTTGGAAAAGTTCTAAGATGAGTGATTGATTTAGGGTGTCTAGAGCGGATATG	5	+	CONSENSUS_1:26938-27057
CONSENSUS_1	TWP_EYHCKQYNVA_000993	CGCGGTTTTGCACTTACTGTATTCTCGCTTTTGGCATCGGGTGTTTTATGAAGCCGGCTTGGTCTCGACGCCAGAACCCTTTAAAAAGTTAATCAATCAAGGTTTAGTTCTTGCGACATC	1	+	CONSENSUS_1:17458-17577
CONSENSUS_1	TWP_EYHCKQYNVA_000994	GGCTCGTCGCAAATAAGGAGATCAGGCTCACAAACTAAAGCTTTTGCAATTGCCACGCGTTGTTTTTGGCCTCCACTCAGCTTATGAGGTTTTAATCGTAATACTGATAAAGGTAAGTTA	3	+	CONSENSUS_1:27058-27177
CONSENSUS_1	TWP_EYHCKQYNVA_000995	GGCAGGATCTTGCTGGTATTACTTGCGTTTTTGTGATGCGCATAATTCTCAAGCACCTTGGTCTCATGAAAATGAACGCTACTGGATGCCTGTGGATCTGTATATTGGAGGTGCAGAACA	1	+	CONSENSUS_1:17338-17457
CONSENSUS_1	TWP_EYHCKQYNVA_000996	ACGAGACGTAAGACACTCAGGATTTTTTCTTTTTGTTTTTCTTTAGAGTAGGTGCCTATGATATGGAGAGGTTCTAAAATGAGGTCTTCAACACTCATTGTAGGATTTAAGCTCGAGTGT	5	+	CONSENSUS_1:27178-27297
CONSENSUS_1	TWP_EYHCKQYNVA_000997	AGACTACCGCCCCAAGGGTTTTGGTCAAGGGCCCTTGGCAAAGGTAAAAGAGTGGGTAGATATTCATGATGTAAAGACTCAGCGTCCGGGAAGACGTGAAACACATACTATGCCTCAGTG	1	+	CONSENSUS_1:17218-17337
CONSENSUS_1	TWP_EYHCKQYNVA_000998	ATGTCTTGCCAGACAATTTGTACGGTTTTTGCCTTGGGTGTTTTAGGGTCAACGTGAAAGGTAATTGTCCCTTGATTGGGCTGCATGAGTCCTAAAATGGCCAAAGCTAGAGACGACTTT	2	+	CONSENSUS_1:27298-27417
CONSENSUS_1	TWP_EYHCKQYNVA_000999	TGATTGGCTATTTTCTCGCCAAAGGTATTGGGGAGAGCCAATTCCCATTATTCATTTTGAAGATGGGACATGCCGTCCTTTAGAAGATGATGAACTTCCTTTACTGCCTCCTGAAATTCA	3	+	CONSENSUS_1:17098-17217
CONSENSUS_1	TWP_EYHCKQYNVA_001000	CCTGAACCACTCGCACCGACAACAGTCAGACATTCTCCTTTTTTGAGGTCTAGGTTAATGTCATTGAGAATGACTTGCTTCCTAATGGCAATGGATAGGTTCTTTATGGTAATTAAGTTA	4	+	CONSENSUS_1:27418-27537
CONSENSUS_1	TWP_EYHCKQYNVA_001001	CAATAGTAACCATGGGGATTTTCTTCTCAACGGCCTGCAAGGCAAAGAAGCTAGCGATTATGTGATTGCTTATTTGCAAAAGAGGAATTTGGGAGAAGCTAAAGTGATGTATAAGCTGCG	3	+	CONSENSUS_1:16978-17097
CONSENSUS_1	TWP_EYHCKQYNVA_001002	GTCATATATTGTCTGTGGAGTATCTGTATTTCTTAAATTTTCGAGCTTTGCCTTTAAAATAGGCGAAGAGCAAGCAGTTAGGGGAATTTTTGATACAGCTTTCAGAAGACGTTTTGTATA	5	+	CONSENSUS_1:27538-27657
CONSENSUS_1	TWP_EYHCKQYNVA_001003	CATGGGATATGGTTCCGGAGTGGTGATGGGCGTCCCTGCTCATGATGAGAGAGACCGAGAGTTTGCTAACGCATTTGCTCTACCTATTGATGAGGTTCTTGATGAAAATGAACATTGTAT	1	+	CONSENSUS_1:16858-16977
CONSENSUS_1	TWP_EYHCKQYNVA_001004	AGGGTGCTGTGGAGAAGAGAAGATCTCTTTTACACTGCCTGTTTCTACAAGTTGGCCATCTTTAATAATGGCGATGTCATCACAAAGTTCTGTGACTAAAGCGAGATTATGCGTAACTAA	3	+	CONSENSUS_1:27658-27777
CONSENSUS_1	TWP_EYHCKQYNVA_001005	TAAAAGCGAACGTGAACGTATAAGTGAAACTAAGGTAAAAAGCGGAGTATTTACAGGAGCCTATGCTAAGCACCCGATCACAGGTGCTGCTTTACCTATCTGGGTTTCCGATTACGTGAT	2	+	CONSENSUS_1:16738-16857
CONSENSUS_1	TWP_EYHCKQYNVA_001006	CAACATGGCGGTATGATGTTCTTTATGCACTTTACGCAATATACGTAATATCTGAGCCTGAGACACAGAATCCAGAGCTGTTGTTGGCTCATCAGCAAGAATAAGCTCAGGAGAGCTCGC	1	+	CONSENSUS_1:27778-27897
CONSENSUS_1	TWP_EYHCKQYNVA_001007	ACCCGATACCCTATGTGGTGTATCGTTTCTCGTCATGGCTCCAGAACATCCTGAGATACAGCAACTCGTTTCTGAGGAACAACGTAGTGCTGTAGAAAGCTATATTCGCTGTGCACAAAG	1	+	CONSENSUS_1:16618-16737
CONSENSUS_1	TWP_EYHCKQYNVA_001008	AAGAGATATCGCAATTACGGTACGTTGTCGCATACCTCCGCTTAATTCAAAAGGATAAAGGTGAAAACATCGTTCAGGATTCGGGATGCATACGCTTGTGAGTAATTCTAAAGCTTTTGC	3	+	CONSENSUS_1:27898-28017
CONSENSUS_1	TWP_EYHCKQYNVA_001009	GGATTTAGATTGGCCAGAAAACGTCAAACAGCTTCAAAGAAATTGGATAGGGAAGTCAGAAGGGGCTCTCCTACGTTTTGTAGTAGATAAAGAAAAGTTTTTAGAAGTATTTACTACACG	5	+	CONSENSUS_1:16498-16617
CONSENSUS_1	TWP_EYHCKQYNVA_001010	ATACGCTTCTTTTTTTGTGATGGGATTATGTTGTCGTAAGGTTTCTACAATTTGTGCTCCTATACGCATAGATGGCGTAAGAGATCCAAGAGCATTTTGCAGTACTGTCGCTATTTTCTT	5	+	CONSENSUS_1:28018-28137
CONSENSUS_1	TWP_EYHCKQYNVA_001011	TAATGAAGAAGTAGAGAATGGTTTATCCATAGAGGGAGGGTATCCTGTAGAGCGTAGAATGTTGCGCCAGTGGATTTTACGTATTACAGCGTATGCAGATCAGCTATTGCAGGGTTTAGA	3	+	CONSENSUS_1:16378-16497
CONSENSUS_1	TWP_EYHCKQYNVA_001012	CCCGCGGATCTTTTGGAATTTTTTATAGGACAGGGTTTTTAAATTCGTATTTTCAAAGAAGATATTTCCTTCTAAGATTTCACAGTTATCTGGAAGGAAACCTAGAATCGCTTTAGTAAT	6	+	CONSENSUS_1:28138-28257
CONSENSUS_1	TWP_EYHCKQYNVA_001013	TAGTGACCCTGAGTACTATCGTTGGACTCAAAAACTCTTTCTCTTTTTGTATGAAAAGGGGCTGGCCTATATGGCAGATATGGCAGTCAACTATTGTGAAGAGTTAGGGACTGTTTTAGC	3	+	CONSENSUS_1:16258-16377
CONSENSUS_1	TWP_EYHCKQYNVA_001014	TGTTGTTTTTCCTGAGCCATTTTCACCAACTAACGCTAAGCTATGCCGTTTTTTAATGGAAAGGCTGAGATTATCTATGAGCAATCTACGTGGATTGTTTGAGGCTATCGTAAGATTTTG	5	+	CONSENSUS_1:28258-28377
CONSENSUS_1	TWP_EYHCKQYNVA_001015	ACAATATGCAGTTAGAACAGGAACACATCCTAGGGAAACTACAAAAAAGAATATAGAGAATTTTAGAAAGCAACTTTCTGCTATGGGATTTTCCTATGACGAGGCGAGAGAGTTTGCTAC	5	+	CONSENSUS_1:16138-16257
CONSENSUS_1	TWP_EYHCKQYNVA_001016	TATGTTGAGTAAGGTATCAGCCATGAGAATTTTCCTCGATGAATAGTGCTTTTGCTCCTTCCCCGATGAGGTTAAAGCTTATCGAGAGTGTAATCATGAAAAATGAGGGAAAGAAAAATA	5	+	CONSENSUS_1:28378-28497
CONSENSUS_1	TWP_EYHCKQYNVA_001017	CCTGCATGTCGGACATCTCATAGGTTATACCGCTACAGACATTGTCGCACGCTATAAGAGGGCTAAGGGATTTTCAGTTCTACATCCTATGGGTTGGGATAGTTTTGGCTTGCCTGCAGA	1	+	CONSENSUS_1:16018-16137
CONSENSUS_1	TWP_EYHCKQYNVA_001018	ACCATGGGTAGTAGTCAATAGCGTTGATACCTTCTTTGACTAATGTTCCTAGGCTGGCTTGAGGAGGTTGGATACCTAAACCTAAAAAACTAATAAACGCTTCTGTATAAATGGCTCCAG	3	+	CONSENSUS_1:28498-28617
CONSENSUS_1	TWP_EYHCKQYNVA_001019	TTTAATAGAAAAGAAGTGGCAGCAATTTTGGAAGGAACACAAAAGCTTTAAGGCAGACGAAACTGCCGATAAGCCTAAATATTATGTATTGGACATGTTCCCCTATCCTTCTGGAGCCGG	3	+	CONSENSUS_1:15898-16017
CONSENSUS_1	TWP_EYHCKQYNVA_001020	GAATAGTGAAGATCAATGTGGAGATGATCGGTGTGAGCGTATTAGGAAGTAAATGTTTTCTGAGAATGTGAAATGTAGAGGCATTCATCGTCTTTGCGGAAAGCACAAATTCTTTATTTT	5	+	CONSENSUS_1:28618-28737
CONSENSUS_1	TWP_EYHCKQYNVA_001021	TTAACGCTTTGCGGGTTTTGATTAGAAGATTCTTGTCTTTTCATCGAGTGAACGATACACTAGCCTCTATTTTATTTTAAAAAGATCTCTTTGTCAGGATATTATGCGGTACGATCCTAG	5	+	CONSENSUS_1:15778-15897
CONSENSUS_1	TWP_EYHCKQYNVA_001022	CTAATAATAAAAATTGTCCGTAGATAATGCGTGCTATAGGTATCCACCCCGTCAGTGTCATAGCAAGAATCAAAGGAAGGATTCCGTGATCAAAAATCACAAGAAGAAGAATAATGACGG	5	+	CONSENSUS_1:28738-28857
CONSENSUS_1	TWP_EYHCKQYNVA_001023	AACATGAAAAGCAACCTAATTAAAAGATAACTAAAATAAGGTTTTATATTTTTTTTGTCAATGTGTTGGGAAGGAAATGGGACAAGAATATAGCAGAAGTGCGTTTTTTATAGAAAAAAT	6	+	CONSENSUS_1:15658-15777
CONSENSUS_1	TWP_EYHCKQYNVA_001024	GGATTCTAGGAATGGAAAATAAGATTTCCGTCATGCGCATCATGAGGAAAGCCACTTTTTTCCCTGAAGATAATGCTACTGTAGACCAAAACAGTCCTACGAAGACATCGATAAGGGTGG	3	+	CONSENSUS_1:28858-28977
CONSENSUS_1	TWP_EYHCKQYNVA_001025	ATTACGAGCAAGCTCTCGGGGATTTCTGGAAATCCAGGGATTTTAACTGATTCAGCTTGAGATACATTAGCTACTATGAAAAATAAAAAAATAAAAGCGAATAGTTTGCTCATTTTAACT	6	+	CONSENSUS_1:15538-15657
CONSENSUS_1	TWP_EYHCKQYNVA_001026	CCGTAACCGCAATAAGCAGGGACAGGCGTAAACCTTGAACCGTTCTTGCTAGCATGCAACGCCCTAGAGAATCGGTCCCAAAAGGAAACATACTTCCCGGTGATTGTAGGGTGTATTCTA	1	+	CONSENSUS_1:28978-29097
CONSENSUS_1	TWP_EYHCKQYNVA_001027	GGATAACCACCTTCAGGCATAGGAGTCACGGGTAAGTGGAGCGTACCTACAAGGTTATGCTGACCACTTTGTATATTGACAGCTCGGCAGATTTCGTTTTTTGGAGTCTGTGTTCTGTTA	1	+	CONSENSUS_1:15418-15537
CONSENSUS_1	TWP_EYHCKQYNVA_001028	GAGATGTCTGTTCGTAATTAGGGTAAATCCATGGAAGAAGAACAGCTCCTATGATTAAGGTGGTTAGCAATGAAGCTCCTACCATAAACATGGTATTTCCTTTCATACGTTGCCATAGAG	4	+	CONSENSUS_1:29098-29217
CONSENSUS_1	TWP_EYHCKQYNVA_001029	GCCATGTCAAAACGTACACAAGCTATACCCATTTCAACTAAAGCTCGTGCGAGCTTTCTATAAGATCCTGTCAAGCCACCCACGGTACTTCCTCGGAAGCCATGAAATAAAATGACGGTA	1	+	CONSENSUS_1:15298-15417
CONSENSUS_1	TWP_EYHCKQYNVA_001030	TGGGTTGAGAAGAGTTTAAAGGAATGTCCATGAAGTTTTTCAATAGCCTTATTTATTTCTTTTAGTTTCTGTTTATTCTTCACCTAAATGCTATGAATTGTGTTAGAGATGTTCACTTTC	6	+	CONSENSUS_1:29218-29337
CONSENSUS_1	TWP_EYHCKQYNVA_001031	CCTAGTCTAGAAGGATTCACTTCAGGATACTGTATTACCGTCTCAAGAATGTCCTCACCATTTTTGAGATAGGTTTTAATAGGTACTTCGATAGCAATGCCCTCGCTATTTCCGCACCCA	3	+	CONSENSUS_1:15178-15297
CONSENSUS_1	TWP_EYHCKQYNVA_001032	TTGAGAGAAACTCACTTTTTTATCAGCTTCTTTATAGGAATAGCGCAGCTGAGGATCTATCATGGCTTGTATGAGATCTGAAAGTAGGGAAGCTAACATAAAGAAAGCTCCATAAAATAC	5	+	CONSENSUS_1:29338-29457
CONSENSUS_1	TWP_EYHCKQYNVA_001033	AAAATTGCTCCATCAGCAACTGGAGCCCAAAGGCTGATTGCACGAATCTGAAATTGGGAAGGACAGTAAAATTGTGCGAGATGGAAAGCAGTGTGGCACCCTAGAGAGAAGGAGGCAATA	1	+	CONSENSUS_1:15058-15177
CONSENSUS_1	TWP_EYHCKQYNVA_001034	TGATAATCCCAGGGTTACTGGATAATCGCGCTGTTTAATACTACAGACGAACCATTTTCCTAAACCTGGTATGCAGAAAATATTCTCTATAGCGAATGTTCCTGTCATCACCGTAGTCAC	3	+	CONSENSUS_1:29458-29577
CONSENSUS_1	TWP_EYHCKQYNVA_001035	AGAAAATCCTTAACGTCTTCTTCGCAAATCACTAAAGGCGCAAGGCCAAATCCAAAGTCTTTTCCCAGGTTATCCACAATACTGGTATTGTTTTTCACCGACTCATACATTTCTTTAAAT	5	+	CONSENSUS_1:14938-15057
CONSENSUS_1	TWP_EYHCKQYNVA_001036	AAGAAATGCAGCGTAGGAAATGGTAGGAAACACGGCGTAGGGAAGAATGTGTTTAAGTATCACTTTTATTGGAGAGAGTCCTTTAGCATAGGCGAGCAACACATAGTCTTTATTTAAGAC	4	+	CONSENSUS_1:29578-29697
CONSENSUS_1	TWP_EYHCKQYNVA_001037	GCTGTATTTTTAAATAAGTCTCTTTGAGTTAAAGATACTAAGTTATCTTCTCTGCCCTGTAGATGTAAAATAGGGATCCTCGTAGGAAGAGAGTTCAAAACAATATGATCTTGAAGAGAG	6	+	CONSENSUS_1:14818-14937
CONSENSUS_1	TWP_EYHCKQYNVA_001038	TGAAGAGACGGATGAGAAAGTTAATTGTGTGATGAAGGCCATCGGCGCTATGGCTAAAGCCAGGGACGGCAAAATCGTGTGGGAGAAATTTCCCCAGCAAGCGATGGGGAAAATGGGGAT	1	+	CONSENSUS_1:29698-29817
CONSENSUS_1	TWP_EYHCKQYNVA_001039	ACAGTCTATAGATGAATGGAGAAGTATGTGACGATATCTTGAATGATCTCTTGCATATGGGGAGAGGTGCCTAAATTGTGATCTGTATCGTTATAGATTTTAAACTCGGTATTCCCTGGA	5	+	CONSENSUS_1:14698-14817
CONSENSUS_1	TWP_EYHCKQYNVA_001040	TTTTACTGCGAAAATATACTGCAGCATGGTAGCTAAAACAAAAGCTGGAATGGAAATCTGTAAAATAGAAGAAAGAAGGATATAGCGTCCTTGTTTTTTCTTTCTTAATGCCGCCAGAGT	5	+	CONSENSUS_1:29818-29937
CONSENSUS_1	TWP_EYHCKQYNVA_001041	ACGAATAAATCCTAGTATAGGGAAAAGGATCTGATGAATCAAGCAGGGAATATTGTGAGAAAAGCTCACAAAGACCTTCCTTTCTGAGAAGTATTTGTAGAGATAGAAGCCAAAGTGAAT	5	+	CONSENSUS_1:14578-14697
CONSENSUS_1	TWP_EYHCKQYNVA_001042	TCCTAGGGATATGCCTCCCGAAATCGAAAGTAGGAGACTTTCAAGTCCTAAAATTGCTGAGGCTGGAAATGCTGTGGCGATAATGCTCGTTACGCTACGATCTTTGTAAACAAGGGAGTT	1	+	CONSENSUS_1:29938-30057
CONSENSUS_1	TWP_EYHCKQYNVA_001043	GATGGTCTATCACTTTTGCAAGAATGCCATGCTGAATGAGCATGTTTGCTAAAATGAGACCCGTGGGGTTGGCGCCTATGACTAATACATCTGTCATATCGATCTCTATGAGTAGAAGAC	2	+	CONSENSUS_1:14458-14577
CONSENSUS_1	TWP_EYHCKQYNVA_001044	CCCAAAATCTAAAGTGACTAAAGATTTGAGATAATGAATGTACTGCTGATATAGGGGCTTATTTAATCCGTAGCGGGACTTCAGGATCTGTAGAGTTTCTTGTGACAGGGTGTTGCTACT	4	+	CONSENSUS_1:30058-30177
CONSENSUS_1	TWP_EYHCKQYNVA_001045	GCCCTTTTTCTACGAAATCATCGATCAAACCTGCATTGTCTAGAAGTTCTAAAGAAGAGCAGGATAAAACAACAGGCAGATCCCTAAAATCTATAAAACCGGGTTCGTCTGCAGAATCCC	3	+	CONSENSUS_1:14338-14457
CONSENSUS_1	TWP_EYHCKQYNVA_001046	TTCATCATTAAATGGGTCACCGGGAATGGTTTTCATGACGAGGAAAGTTAGGGTTAGGATAATCCATAAAGAAAGCAAGTTAAATACCAGGCGTTTCTTTATATAACGGAACATTATCTA	5	+	CONSENSUS_1:30178-30297
CONSENSUS_1	TWP_EYHCKQYNVA_001047	GTTTGGTGAACTCTTGATAAGAAGTGGATAAAGCAAACGGAAAACGTGATTCTGATGCTTGGTTAAACTTGAACAATACCGTACGTTTTTTCCAGTGATAACGAGCTCCGAAGAGTTTGT	4	+	CONSENSUS_1:14218-14337
CONSENSUS_1	TWP_EYHCKQYNVA_001048	CACCTTTGATGTCATTGATAAGTCAATAAGGATTCATGATCTAGAACCTTACCTCACCTCAAGTATTATATCTCTGATTTATCGTAGCTTCAATATAAAATAATTCATTGATTCGAGTGG	6	+	CONSENSUS_1:30298-30417
CONSENSUS_1	TWP_EYHCKQYNVA_001049	GATTTTCGAAATTTTGTGATGTTTTCGTACTCTCTATAAAAATACTATTGTCTACTAAGGTAACAGGACGTGTTCCCCAATGGATGGCTCCACCATTTTCCTCAAACTTACGAATCAGGT	5	+	CONSENSUS_1:14098-14217
CONSENSUS_1	TWP_EYHCKQYNVA_001050	AGAGTTGCTGTTAAGGTATTTTTTTTCAAGTTTAAGTCAATATTTTGTTTGACTTAAGTCCAAACCAAAGATGTTTTTTCCACTTATACGAAGTACATATTATTTTGAAATCTCTGCTTC	6	+	CONSENSUS_1:30418-30537
CONSENSUS_1	TWP_EYHCKQYNVA_001051	CAACAAAAAGGACTTCTTTTGCTTGCTTCCGAGGCTTTAATTGATTTTTAAATAGATCGCGAATGTCAGGATCGCTATCAGCTTCGCTGGCAATCACCCATTTAGGGTTGTAAATTTCTC	4	+	CONSENSUS_1:13978-14097
CONSENSUS_1	TWP_EYHCKQYNVA_001052	TTTCAGGTCGATATGTCCGAGCAATGAGGTGTAGGAGTTTTGAATTTTAGGGTTAGCTGCGTAAGTATATTCAAAATGGTAAAGAGGAATAATAGGAAGATCTTCTTCGATGAGCTCTTC	5	+	CONSENSUS_1:30538-30657
CONSENSUS_1	TWP_EYHCKQYNVA_001053	TGCTAAGACACAACTGTTTGGTGCCTTTCTTGTGATTATAAAAAACGAAATTCAAGAAACTTTTTGAGTTGGGAACTAGGTGAATATGGCTTTCTTCGAAAGGTTCCCCTTCATCACAAT	5	+	CONSENSUS_1:13858-13977
CONSENSUS_1	TWP_EYHCKQYNVA_001054	AGCGATGATTTGATCTTTCATTGTTTCATCTTTTGAAAGTAAAGTCGTCAGGATACGATTGTATTGGGTATTTTCCCATTTTGTTAGTGACTTTGTTGGCTCGTCATTTTTAAGATTGCC	5	+	CONSENSUS_1:30658-30777
CONSENSUS_1	TWP_EYHCKQYNVA_001055	TGTGGTCTGCAGGATACTGATGAAAAACAGATTTTATATGGTGATGTTCATCAGTAACAGCAAGATTATAATTATAAAGTAATTTCTGCTTTTGCTTTACTGATAAAGGGTAAGCCGTGT	6	+	CONSENSUS_1:13738-13857
CONSENSUS_1	TWP_EYHCKQYNVA_001056	GAGGATGGAAAGGAACGATGTTGGCCTTGGATATTCTGCTATCCATCTTCCGGTAGCTAGGGTAAAGTCTCCGCGACGTCTTTTATCTAAAAAGCAATGATATTCCATGCCTTGGATAGG	1	+	CONSENSUS_1:30778-30897
CONSENSUS_1	TWP_EYHCKQYNVA_001057	TTTTGACTACAGGGATCAGCTTCCATGTTAAATTAAAAGCTGTATGGATATTGGAATTGATTCCTGTAAGATAAGAAAAATTCAGATTATTAGCTAAATTACCAACAAATAGAAAGTTGT	6	+	CONSENSUS_1:13618-13737
CONSENSUS_1	TWP_EYHCKQYNVA_001058	GACATGAATCCCTAGAACGTTTTTGATTTGCTGTTGTATCTCTTGAACAATAGCGTTCAGACATGCAGATTCCAAAGGATAAATGATCGATAATTCTGCGATACATTTGGGTGACAGTTC	5	+	CONSENSUS_1:30898-31017
CONSENSUS_1	TWP_EYHCKQYNVA_001059	GCGCATAAAGATTCGAGAATAATAGATTTTTAGCCCGTCCTTGCCTCTTTTCGCTAAGGTGAGGAAGAATATTCCCAATTTCGTGTTCTTTAGCCGTTATGAGGTATTTTGAGGCAGCCT	3	+	CONSENSUS_1:13498-13617
CONSENSUS_1	TWP_EYHCKQYNVA_001060	TTTTTCAGCTTCTTTAAAATACGCGCGTGCTAATTCTTTACGTTCTTCTGGTGATTGATAAGATTGTTTAGGGAGTTGTGAGAGTTCTGGCGGTAGGAAATGTTCGGCGACCTTTCCATG	3	+	CONSENSUS_1:31018-31137
CONSENSUS_1	TWP_EYHCKQYNVA_001061	AAGACATCTTAATAATATCGCTATTTTGATATTTCAATGCCTTGTGGGGGGGATAGTAATACTCTCCTCCAGACACATCCAATTGACGGCAACCCTTTAAAAAATAATACATCAGAGCGG	5	+	CONSENSUS_1:13378-13497
CONSENSUS_1	TWP_EYHCKQYNVA_001062	GCTGATAAACTGCAGTAAGGTAGTTTTATCAATGGCATAGGCGAGGGCTTTGCGTAGTGCTAAGCTATTCGTTGGGCTATGTTTTAGGTTACATATGAGAGCTGTTGTTCCTAGCACGGG	1	+	CONSENSUS_1:31138-31257
CONSENSUS_1	TWP_EYHCKQYNVA_001063	TAAAGAAGATGAGCAAGTGTTTGGTACTTTTTAAACCGTCGAGTAGATAGCTACCGTTATCAAGTTGAGCATTAATGGCTCGCATACCAGGACTTGGACCAAGAATTTCTTTATCTTGTG	4	+	CONSENSUS_1:13258-13377
CONSENSUS_1	TWP_EYHCKQYNVA_001064	GTAATTGTGCAACTTATCTTTCGGGATATGATGTTGGTCTTCTTTAGAAATGGGAGAACTCCATGGGGAACCCACCCAGTCAATGAGATTTTTTTGCAGAAGTTGTGTGGCTGAATGTGT	3	+	CONSENSUS_1:31258-31377
CONSENSUS_1	TWP_EYHCKQYNVA_001065	TAAATAATGAATCCGGATTCGCATGGTAAAGATTAGCAATCTTGGGATCTTTAGTAACAATGACCTCTAACCATTCACCATACTCTTCTTTAAGAGCTTGCTCTAGATCAGTACGTTCTT	5	+	CONSENSUS_1:13138-13257
CONSENSUS_1	TWP_EYHCKQYNVA_001066	ATCCGGTACAATTTGGAAAGTGATGGTATCGAGATGCACCGCGTGTTTATCGTGATACAGGGGATTTTTCTTAATGATCAGTTTGTTTTGAGGTTGGTAATCTTCAATGAGAAAAGGGCC	3	+	CONSENSUS_1:31378-31497
CONSENSUS_1	TWP_EYHCKQYNVA_001067	TAGATAGAGTACGTGCTTAATCTATTTTTTCTGTTGCGAATATCCGCAATAGATAGGAGATCAGTTCATGTAACTTGAATTTATGAGTTCTATAGCCGATATAACAATCAGGACGGATAA	6	+	CONSENSUS_1:13018-13137
CONSENSUS_1	TWP_EYHCKQYNVA_001068	ATTCGTGATATTAGGGAGTTTGGTTCCTCTTGAGGCAGAAAATTCCCTGAGGGATTTGTGCACAGGGAAGAAAATCGGATAGGCAAGAATCTCTAAAAAGTGGGGAAGAGGTTTTTCTAA	3	+	CONSENSUS_1:31498-31617
CONSENSUS_1	TWP_EYHCKQYNVA_001069	TAAGTCATACGTTATACCCGAGCCATCTCTAGATCTTCGTGGAGTAGGGAACTCTACTAGCTAGGGTACAGAGTAGGCAATTCGGAAGAGTGATGGTAGTGAGAAAAGTAGAAAAACGTT	2	+	CONSENSUS_1:12898-13017
CONSENSUS_1	TWP_EYHCKQYNVA_001070	GGTAATTTCCAATTGCGATGCATTGACTGCGCGAATTCCCAAGGTGTCCACAGGCATCTGTTTACTCATCACAGCATGCGAATTTTTAATCACACTGAGAAGAAAATTTGATGAGCAGGC	2	+	CONSENSUS_1:31618-31737
CONSENSUS_1	TWP_EYHCKQYNVA_001071	AAAAAGATAAGATGTTTGCCCAGGGACGTACTGAATGGGAAAGAGAATTAGAAGCTTTGTCTCAAACTCTTCAAGAGTTACAGAAAAGAAAACGGGCATTAATTCAAGAAAAAATTGCGC	5	+	CONSENSUS_1:12778-12897
CONSENSUS_1	TWP_EYHCKQYNVA_001072	CACTTCGAGCTTATGAATTTGTTTTATGGATTCTTCGAAATCATAAGCAGTTACAGGATCTCCATTACTCCATGAAGCCTCTTTAAGATAAAAAGTATAGACTGTTTGGTCGTTGGATAC	5	+	CONSENSUS_1:31738-31857
CONSENSUS_1	TWP_EYHCKQYNVA_001073	AGTATGTTTTGACACGTTTAGTGAAAGATTTCCAAGTGAAAGCACTAACGGCCACACAAAAAATACAAAATGTTAAAGAAATCGAGAAAAAATACATCATAGCCTCTAGCGTAGTCGGGG	5	+	CONSENSUS_1:12658-12777
CONSENSUS_1	TWP_EYHCKQYNVA_001074	TGTGTAATACTGTGCAAGAGCGAGCTCAGGACCTGCAGAACGTTCCCTCACAAGACCTTCATAGAGAGCTTGGGCTATAGAGGATATCTTTACTTAGGCAAGCACTTCTCGGGTCTAAAG	1	+	CONSENSUS_1:31858-31977
CONSENSUS_1	TWP_EYHCKQYNVA_001075	AGAGAAAAAATACTCGATTAGTTGCCAATTTACTCGAACATGTCCGTGCTAATGAGAGTGTAGATGGTCAGAATCAGGATCTATTGCGTGATTTGTACCAGAAACTATTGCAACAGCCGA	4	+	CONSENSUS_1:12538-12657
CONSENSUS_1	TWP_EYHCKQYNVA_001076	ACATAGGATCGTGGCTCATCGCTATTTTTAGAGAGTTCTGGTGTTTAGAAGTATGTCTATAGCAACTTGTGCATAGCGATGAAATTCCCAGAAATAGAATAACCGATAGGATGGGGGTTA	4	+	CONSENSUS_1:31978-32097
CONSENSUS_1	TWP_EYHCKQYNVA_001077	TTATAAGAGAAGGAAAATCTCTCCAAGGGGTGGTAGCGGTAAACGCAACCATGGGTAGACACCACTTGTATTCTTTAGCGTCGCAACGTATTGATAGTTGGATCATGAAGAATGTCAATA	3	+	CONSENSUS_1:12418-12537
CONSENSUS_1	TWP_EYHCKQYNVA_001078	GGAATTTGTGCATTGTTTTTGTCGTCTATTTAAAAAGCATGTTGGATGCTTACCCGAGGTTTTCACAATCGGTTTTTATTTTACCCAATTGTGTAATTAGAGTCGCTCTATCAATATATC	6	+	CONSENSUS_1:32098-32217
CONSENSUS_1	TWP_EYHCKQYNVA_001079	CAGAAGAGTATCGAAAAGCACAAAGATTACTTTCTTCTTACTTAAGAGTAGAAAGAAACTTATCCCCACTAGCCTATGGGACGCTGCTAGGAGACGAAAACTTTGTTAGAAGTACACAAA	5	+	CONSENSUS_1:12298-12417
CONSENSUS_1	TWP_EYHCKQYNVA_001080	ATCTGATTAAATATCTTAAAACTAGGTGTTTATATTAAATATATTTTAGTTTGTAAGACATCGTTATCATTTTGTAAAAAGTTTTTAGAGGTTGTGTCACGTAGGAAGAACTTCCACTTC	6	+	CONSENSUS_1:32218-32337
CONSENSUS_1	TWP_EYHCKQYNVA_001081	TCTCCCCATTCTTAGAGTTTTCTTCTCCTATTCCTGGTAAAGGATGGTCGCTAGCTCAAGGTGCTCTAGGAGAGCTTCAACGCTTAAAGCAAAAAATTTCTGACGGAGAAGAAGTTTCTA	3	+	CONSENSUS_1:12178-12297
CONSENSUS_1	TWP_EYHCKQYNVA_001082	TTTCAGTTCAACATGTCCTAAAGGGGAGATATTGAGGTTTTTGACTCGCGGATGGGCAATGTAAATATAGTTGAAATGGTATAGAGGGAATACGGGAAGATCTTCTTCGATAAGTTCTTC	4	+	CONSENSUS_1:32338-32457
CONSENSUS_1	TWP_EYHCKQYNVA_001083	TAGCACGTTTCGAAGTCTCTAGGGCAAGAACTTTAGAAGATCCATCTCAAAGGACGATTGTCGGTGAGCAAGAGCTCGAAGTGCGTAAGAGAGCCTTGGATTACTTGGGTATAGGTCATC	1	+	CONSENSUS_1:12058-12177
CONSENSUS_1	TWP_EYHCKQYNVA_001084	GGCTAGGATTTGATCTCCCTTAGTGAACGTTGCCGTATGGTACTTTTCTAAGATTTTGTTAAACTGTTGATTATTCCATTTTCCTAATTGATGGCTTGTCTCTGCATTTTCTGGGTTCCC	4	+	CONSENSUS_1:32458-32577
CONSENSUS_1	TWP_EYHCKQYNVA_001085	ATAACCTAGTTAAAGAATCTGCTGAAGCTGGGTACCTGCAGGAGATTCAAAATACATTAGAACTATCTTCTTGCTTAGGGAACAATGACGTCAGACTGGATCAACACCGTAGGGATCAGC	3	+	CONSENSUS_1:11938-12057
CONSENSUS_1	TWP_EYHCKQYNVA_001086	CAGGATAGTAAGGAAATTTCTAGCATGGAGATATTCTGCAATCCATCCTCCTACAGATAGATAAAAATCTCCTTTATTTCTTTTTTCTAAAAAATAAAAGTACTCAACCCCTTGAATGGG	6	+	CONSENSUS_1:32578-32697
CONSENSUS_1	TWP_EYHCKQYNVA_001087	ATCAGCAAGTCGATGCTAATGAAATCAAGAGTCGGGTAGAGGCTCTTACTCAATTGATGTTTAAAATTGATGACCCCAATGCGTCTGATGCTATAGTCAACGAAGCTAAACAGTTATTCG	4	+	CONSENSUS_1:11818-11937
CONSENSUS_1	TWP_EYHCKQYNVA_001088	TATGTGTATACCGAGAACATTTTTAAATTGTTGTTGTAGTTCTTGAACTACGAACGAAAAAACGCTGGATTCTTGAGGGTAGATAAGAGAGAGTTCAGCGAGTTCTTTTTCTGATAGAGT	5	+	CONSENSUS_1:32698-32817
CONSENSUS_1	TWP_EYHCKQYNVA_001089	AAAATCAGCTACAACAGCGTCTTGAGCATGCTAGAGCACAGTTCTCTGAATTAGAACAGATGCTTGTGGAGAGTCGAGGTATGGCGGATGTCCTATCTCAAATAGTGTCTCAAATACCAG	2	+	CONSENSUS_1:11698-11817
CONSENSUS_1	TWP_EYHCKQYNVA_001090	AGATTTCGCTTCTTCAAAGTATTCTCGGGCTTTTTTTTCTCGTTGTTCTTTGCTGAGTACTTTTTGATTGTGGATTTCAGATAATTCCGGAGGTAAAAAAGAGTGGGCAACTCTGGCTGC	4	+	CONSENSUS_1:32818-32937
CONSENSUS_1	TWP_EYHCKQYNVA_001091	GACGTTTGGATGAAATTACTGTAGAGATCGGTCGACTAGAAGAAGAAGAAAATAAGATAGTCAACCATCGCATGCGTTATGATAATGAGCTACTCAGTTATCGTCAGCAGGTAGCGTATA	4	+	CONSENSUS_1:11578-11697
CONSENSUS_1	TWP_EYHCKQYNVA_001092	ATTGAGTAGAGGTAGGAGGGATTCCTTGTCAATAGCATAGGCTAAAGCTTTCCTTAGAGCTTTATTTTGTAGTACAGGCATGTTGAGGTTATAGATCAATATAGAAGTTGAGCAAACTGG	5	+	CONSENSUS_1:32938-33057
CONSENSUS_1	TWP_EYHCKQYNVA_001093	CGTCCGAGGAAACCGTTAGAGACCCAGCGTCATTAACTTCCGATCAACAGGAGGCTACAGATCACCTTGTTCTACAACCTGCAGATGCTGCTAGAGAAATGATCTTAGCTAGTGGTCAGC	1	+	CONSENSUS_1:11458-11577
CONSENSUS_1	TWP_EYHCKQYNVA_001094	ATAAACGTGAGTGATCTCTTTAGGTGTATTGTTTAATATTTCTTGCGGGATTTTTGCTATCCAGGGATTGCCTAAAACATCAATCAGGTTATTTTTAAAGCATTTTGCTGCAGTATGAGA	6	+	CONSENSUS_1:33058-33177
CONSENSUS_1	TWP_EYHCKQYNVA_001095	AGAAGGACGATTTCAAAAAATCGATCCAAGAGCTGAAAAGTTTTTCAAAATCTTTAGATAAAAGGATACAGAGACGCTTTGGCACTACAGATCTTCAAGGTGTTATAGATAGAAAAAAAG	6	+	CONSENSUS_1:11338-11457
CONSENSUS_1	TWP_EYHCKQYNVA_001096	GTCTGACATGATGGTAAAGACTAGAGTATCGATCTGTACTTTGTCTGCATCGTAGTAGTGTATATTTTTTTGCATTTTCAGATGTTTTTGCGGTTGCACATCACTCAATTGAAAAGGGCC	5	+	CONSENSUS_1:33178-33297
CONSENSUS_1	TWP_EYHCKQYNVA_001097	AATTTAACAATCCTGATGTGCAGCGTCTTTCTCGAATTCAAGACATTTTACAGCTAGAAGGTTTTGAGCATAGCTGGGCTAGGGGAATCGTTCGTGATTTAGATGGAGATCCTTCTCATA	3	+	CONSENSUS_1:11218-11337
CONSENSUS_1	TWP_EYHCKQYNVA_001098	ATTAGAAATATAGGTGGGTGGGTTTTTTGGATTGGCATAGTGCTCTCTTAGAGAACTGTGGACTGGGAAAAACAACGGATGGGCGACCATCTCAATGAAATTTTCCGAGGGATGTTCTAG	2	+	CONSENSUS_1:33298-33417
CONSENSUS_1	TWP_EYHCKQYNVA_001099	CACTGGTCTTACAAATCGTTCCTATGGTTTTTGACCACATCATCGAGAAGAAAACTTTTGATGTGCGTGTAGCATCATTAGCCAAAGATTTACTGCCGGCAACAAAGATCCTCCCTTCAG	3	+	CONSENSUS_1:11098-11217
CONSENSUS_1	TWP_EYHCKQYNVA_001100	AGTAATTTCTAATGTTTTCTCATCCAGAGCTTTAACTCCTAATTCTTCTATAGGTAACCTCTCTTCCATAATTGCTTTAGAGTTTTTGATAATGTATAGAAGGTTGTGGTAGGATATCGG	6	+	CONSENSUS_1:33418-33537
CONSENSUS_1	TWP_EYHCKQYNVA_001101	GTAAGTGGAACAAAGGACAATCTTTGGTCATGTTTGTCTTGGGAGTAGGGATGCTTATAGCAAGCTTATCTCTATTGTCTCTGCAAATGGTCTGGTTGCCGATAGGTCTTAGTGCTGCGG	1	+	CONSENSUS_1:10978-11097
CONSENSUS_1	TWP_EYHCKQYNVA_001102	GAGGTTTTTCGTGTGGATTTGTTTTATAGATTCTTCGAAATCGTAGGCTGTTAATGGATCGCCATTACTCCATGATGTATTTCTCAATTTGAAGGTATACACATAGCCTTCGTCAGACAC	5	+	CONSENSUS_1:33538-33657
CONSENSUS_1	TWP_EYHCKQYNVA_001103	GAGAGGTAGCAGAAAGTACTGCGCAAACGGTGAGTGATGCCCAGAATGTAAGCAAGAGTTTCTGGGAAACACGTAATAACGATTTAAGCAGTTTCTTGAATCAGGTACAAAAAATAGCCA	3	+	CONSENSUS_1:10858-10977
CONSENSUS_1	TWP_EYHCKQYNVA_001104	TGTATATGTTTCCGCCATGCCTAGGATCACATGATCGTGAGAAATGCGTTCTCGAATTAAGCCTTCGTAAAGGGCTTTGGCTAGGGAAACGTCTTTTTTAAGATAAGTGCATCTAGGATC	3	+	CONSENSUS_1:33658-33777
CONSENSUS_1	TWP_EYHCKQYNVA_001105	GTGCATCGAATCAGCTATTTTCAGTTATGCATGAGCCTAGATCGGGTAAGTTAGCAGATTTAGAAACTGTATTGTCATCCTATGGTGAACAGGATGTCCCGGTAGAGGTTGCAGAACTTG	2	+	CONSENSUS_1:10738-10857
CONSENSUS_1	TWP_EYHCKQYNVA_001106	GATGGAAACAGGATCATACGATATGCCAATTCTCAAGCACCGACCAGCATTTTGTGGAGACTGTTGATGATGGCAACTCGTGAGAAGCAAGCTAGAAAAACAGAGGAAGTAGATTGCATA	2	+	CONSENSUS_1:33778-33897
CONSENSUS_1	TWP_EYHCKQYNVA_001107	AAACGATCGATGTTTTACTTGATTCAGGTATTGATCATATACAAGCGATCCTGACGGAGATGACTCATTTAGAACAATCTTTAAGTTCTCCCGATAACATTGCTGTTGAAGAGGTCATAC	5	+	CONSENSUS_1:10618-10737
CONSENSUS_1	TWP_EYHCKQYNVA_001108	GTGTTTTCTAAATCGGAGCACCACAGGATTGTCCTCAAGTTAAATAGTCAGTTGGAGTTAGATTACTGCTTAAAAAAATAATTTCCAATTTTTGAATTTGTGAAAAAAATTGTATTTTCT	6	+	CONSENSUS_1:33898-34017
CONSENSUS_1	TWP_EYHCKQYNVA_001109	CGACAAGATCCTTGTTATGGCAGGCACTGACAAGTAAGGAGTCTTCATTAAAGACGGCATCTAAGAAGAAGGAATTAGAGCTCGTAGCCGCTATTCAATCGACCCAACCGAGACCTCAGG	1	+	CONSENSUS_1:10498-10617
CONSENSUS_1	TWP_EYHCKQYNVA_001110	GTTGTATTTTTGGCGAGTTTTTAAGGTAAGCGTGCGTATTTAAGATCGACGGCTCCAGAGGCATTATGAATAATTTTCTCTATTGGAGATAGAGTGATATAATCGTAGCTCATATGGTAG	5	+	CONSENSUS_1:34018-34137
CONSENSUS_1	TWP_EYHCKQYNVA_001111	TTCCTACCAAAGAAGATATCGCGGCATGGGCCGAGGAGTTTAAAGCTCTTATGGGAGAGTTGTACTCTATTGTTCCTGAAATTCAAAGTATTGGACAAAGAATTCAAGTTGAAGGGACAA	3	+	CONSENSUS_1:10378-10497
CONSENSUS_1	TWP_EYHCKQYNVA_001112	ATAGGAATAATCTCTAAGTTTTTAATTAACCTGTCTGCTTGTGGGATTAGCGAAGCGCTTGGGTAATAAGCGACTCCTGTTGCCGTAGCTATAGTAAAATCACACATTTGTCTTTTGGTT	5	+	CONSENSUS_1:34138-34257
CONSENSUS_1	TWP_EYHCKQYNVA_001113	AATCTGAAATTGATAAGTTAAAGACATCGCATCATCAAGCTGAGGATGTCGCAGGTTTTATTCAAGGATGTCGTACTTTCTTAGATACGACCTACAATGCTCTTGGAGGTGCTGCAGCTC	3	+	CONSENSUS_1:10258-10377
CONSENSUS_1	TWP_EYHCKQYNVA_001114	AAGAAAACATGGTATTCCAATCCTTCAAGAAATAACTCAATCCCTACGGATTTGCATTGTTCTTTAAGAATTTCTGCGATGCGTTGGCATCGTAAAATATTTGAAGGATAGGTTAGAGTC	5	+	CONSENSUS_1:34258-34377
CONSENSUS_1	TWP_EYHCKQYNVA_001115	AAGACTTAGAAAAAGCCCGTGAGAAGGTCGAAGGGTGGAGTGAGAAGTATAACACCTTTAAATCTCAAAAGATGGCTCTAGTCTTGATGCATGATTTCTCAGAGAACTATGCGACTATAG	3	+	CONSENSUS_1:10138-10257
CONSENSUS_1	TWP_EYHCKQYNVA_001116	AGTTTTTCGGTGGGGGTAATCAGTTTTTGTTTTTTCTGTGGGTGCTGCGGAGAGGATTGCCTAGATAGTGTATAGGCGGGATCTTGGTTGCCTTGTAGAGCATAATCTATAATTTCTTCT	3	+	CONSENSUS_1:34378-34497
CONSENSUS_1	TWP_EYHCKQYNVA_001117	AGCGTGTGAGAATTTTGAGTTCTATAAACCAGCTGTTAAACTTAGTGAATAAGGATAGTTGGGGAGCTATATCTCCAAAACCTGTGGAAGAGATTCTCCAAGAAAAGAATGCAATTATTC	5	+	CONSENSUS_1:10018-10137
CONSENSUS_1	TWP_EYHCKQYNVA_001118	CTATTAATCGCGGCGGCTAATCTGTAGCGATTATGGATATGAGATAAAACTGGATCTTTTGTATTCAGTACAAGCCAAAAAGCTCCTTCTACGGGGTAGCAAGTGTAGTGGTAGGGAGTA	3	+	CONSENSUS_1:34498-34617
CONSENSUS_1	TWP_EYHCKQYNVA_001119	GTTATCTTGCTAATCTTGGCAATCTGAGTTCCTTGTTTGATAAAATTCATAGGTGCATACAGCTTGGGAAGTTTGTCCGGATGGACATAGAGAAGGCTATCCAGAAACATCCTGACAAGC	3	+	CONSENSUS_1:9898-10017
CONSENSUS_1	TWP_EYHCKQYNVA_001120	TTTTCTTTCAGTTCTTTTGTCAACCCTTGATGCCAGGGTTGCCCTAACCAATGAATTTTTCCACGATTTTGTAAAAGAGCTCCGGTATACAAATCCGGAATAACTAATAAGTTAACACAG	5	+	CONSENSUS_1:34618-34737
CONSENSUS_1	TWP_EYHCKQYNVA_001121	CTATAAAAACAGCTCTGCAAGCCTCGATAAAGACAGAGACGAAGAACATACGTACATTCCTAGGGGATAAACGTGCCAATGCTGCGGATTTATCTAATAAAGTGCAGACAGAGTTGATCG	3	+	CONSENSUS_1:9778-9897
CONSENSUS_1	TWP_EYHCKQYNVA_001122	GAGATCAGGACCTTGTCTTTATCATAGTAGTAAGGATTTTTTTCTAATAAGAGGCAATGCCCAGGATTGTAAGTGATTAACTGGAAAGGCCCACTAAATATATTCAAATTTTCGGGGTTG	5	+	CONSENSUS_1:34738-34857
CONSENSUS_1	TWP_EYHCKQYNVA_001123	ATAAGCTGAATACTCATGAGAGTATAGACGCTACGCGTCAGTTGATGATTAGAAATATTGTAGATCAGCTTAAGAATATCATCTCAGAACATGAATCCGGGAATGTTGCCGAGGCAGATA	4	+	CONSENSUS_1:9658-9777
CONSENSUS_1	TWP_EYHCKQYNVA_001124	AAAACAGAAAATGCTGGAAAAGCGAGCAATTGCAGTAGATTAGAATTTGGGGAATCGAGTGTTAAGGTAATGCTGGATGGCGAACAGGCTTTAAACTGGATACCTTCAAATGCTTGGTGG	3	+	CONSENSUS_1:34858-34977
CONSENSUS_1	TWP_EYHCKQYNVA_001125	TCACCAAGGTCCAACTTGCAGATTGGTTAGTAGAGTTTGAAGCTTGGAAAACGGATGTATATGCTTTATCTGAAGACCCTACGTTAACCGATCTGTATCCAAAAATTCAAGCCGGCGCGA	2	+	CONSENSUS_1:9538-9657
CONSENSUS_1	TWP_EYHCKQYNVA_001126	TGAGGAGAGCAAGTTTTTGCATGTTGCCATGCTCGAGTAATATCCTGAGATGTGATTGGAGTGCCGTTACTCCATAGGGCCCCATGTTTGATAAAGAACGTATAGGTTTTTTCATCTGCC	2	+	CONSENSUS_1:34978-35097
CONSENSUS_1	TWP_EYHCKQYNVA_001127	ATAGCAATACACTTTCGTCCTGGTTATTAGATATTACACCGGCGACACGTTTATATTTGTCTCAGGAACAACAAACTGTGGATATCACCTTAGATATATTCACAAAGTTGCAAACGCATA	5	+	CONSENSUS_1:9418-9537
CONSENSUS_1	TWP_EYHCKQYNVA_001128	GATACGGTATAGTGACTTGCTAGGGCAAATTCTACTTGATTATGTTTGTTCGGATTTTCTCTTGTAAGTCCTTCGAAAATAAGTTTAGATACAGAAAGATCTAAAGCACGTTTCGCTTGT	5	+	CONSENSUS_1:35098-35217
CONSENSUS_1	TWP_EYHCKQYNVA_001129	TCCTCCCAGGAATCGACTTCGTCGACCTTGCAAAATCTTTGATGAGTATCTGCGGATTTGGCAATAAAGTCGGTCTGGAGATTCGTCAGACTCTAGACCAGTATGAGCGCACCTACTTAC	1	+	CONSENSUS_1:9298-9417
CONSENSUS_1	TWP_EYHCKQYNVA_001130	TCAGGGGATAAAGATTCCGGGTCGTCATGGATGGCAATCGTAAGGGTTTTTGACGATCTTAAGGCTGTTGAAAAACAGCCTCCTAAAATTGAAGACGTGAGTACAACAGCAATCAACCAC	2	+	CONSENSUS_1:35218-35337
CONSENSUS_1	TWP_EYHCKQYNVA_001131	AACGTCTTTCTGATGTGTTGAATGCTAAGGTCGAGTTATTAAAGAATAATTCCGCATACTCTACTTTACGCGCACTTTCTAACTCCTCTCTTCAAGAAACTGGGGTAGATTTGCCAGCAC	3	+	CONSENSUS_1:9178-9297
CONSENSUS_1	TWP_EYHCKQYNVA_001132	CATGTGTATTTCATAAAAAAAGCAAATACCTTCAATGTCATTTTTTAAAGGAAAGACACTGTGACTTATCCCACTGTGCCGTACTGATTGTACTGCAAATCTTTTAGAAGGATAAGTGGA	6	+	CONSENSUS_1:35338-35457
CONSENSUS_1	TWP_EYHCKQYNVA_001133	ATGTTTATGACGGAGGAGCCACTCTTGATAAGAATATCGGGTTATCTGGGGAAATGCACTCCCGTTACCAATGTAACGCACTTTTAGGTATTGACGGTGTTGATGACACAGCCTGGCAAA	1	+	CONSENSUS_1:9058-9177
CONSENSUS_1	TWP_EYHCKQYNVA_001134	TTGCGGAACTTTCAAGATAGCAGGTTAAGATTTTTGAGTTTTTTGTTCAAAGTAATTTTATTGATCCTTGAATTTAAATAATTTATATAAGAAAAAAGATGAAACGAGTTTTAATAAACG	7	+	CONSENSUS_1:35458-35577
CONSENSUS_1	TWP_EYHCKQYNVA_001135	TAATGAGTCAGCATCCAGATTTAAGAAGCTCGACTTTATCTAAGTATCATATTGAGATTCCTAAGGGGGGATCTTTAAAAGAGAAGCTTCTTGCTAAGCTACGTCCAGACATGAGCCAAA	4	+	CONSENSUS_1:8938-9057
CONSENSUS_1	TWP_EYHCKQYNVA_001136	GGTAAGACTTTGTCCTTGTTGTCAAGGAATATATAGCTGCAAACAGATTAAGAGGGTAGGCGAGGAGAATGTTCTAAGAAGCTAGTCAGAATCAGGGTTGCAGCGATGCTATCGGTTTTT	3	+	CONSENSUS_1:35578-35697
CONSENSUS_1	TWP_EYHCKQYNVA_001137	TTCCTGTCGTTATTACTCTAGGTGTGTCTTTATTTAGTGGGCTTGCCAGCACGAAATTACGCGCCCGTTGTCAGGAGATAAGATTAAAATATCGTTCTCTACAGGTGTATCACAGACATT	3	+	CONSENSUS_1:8818-8937
CONSENSUS_1	TWP_EYHCKQYNVA_001138	CCTTTTCTCTTTTTCCTGCTGAGTCCGCAGTCTCCTTTTAGCATCCGTTCTGCTTGTGCTGAGGATAGCCTTTCATCCCAAAGGATAACTTCAACAGGACAGGACTCTTGGAGTAAAGAG	1	+	CONSENSUS_1:35698-35817
CONSENSUS_1	TWP_EYHCKQYNVA_001139	AACAAACGGATCTGAAAAAGATGCGTTTGTACAAGATTGCCCTGATTATTCTGACACTCGTAGGACTAGCGATTCTTTTTGTTATTCCTGTAATGATGATTTTCAATATCAGTCTGTGGA	5	+	CONSENSUS_1:8698-8817
CONSENSUS_1	TWP_EYHCKQYNVA_001140	GATAGCTTGAGTATATCTTCTTGTAAGGCGGATTTTTGCCCTTTTTGCATGGGGAGAGGATTGCCTAATACCACAGTGGAAACACGGCGTTCTTGAATAATTCCAACGAGAAGCTTGGCT	2	+	CONSENSUS_1:35818-35937
CONSENSUS_1	TWP_EYHCKQYNVA_001141	GACAGCGGGATTCTGTTTCCTTACCATCTCCATTGAGCCCGGAGGCAAAAGGCCTGCGTGCGGGATTGACTACTCAGCAAGCTCTTTTAGAAGCTGTAGAGGGAGAGCTCTCCTCTATGG	1	+	CONSENSUS_1:8578-8697
CONSENSUS_1	TWP_EYHCKQYNVA_001142	GTGGCTTCTAGTGTTTTTCCTGTTGCTATAAACCCTATGGGCAAACTAATGCCCAGGGGGTAGGCCGCGTAGGCTAGACCTATCCGCCTCTCTCCATAATCTACACCAAGGAAAACTTTT	1	+	CONSENSUS_1:35938-36057
CONSENSUS_1	TWP_EYHCKQYNVA_001143	TCTTTTAGAGTTATAATGCTTATCTGAAAGTTCAATTTTTTTTTAAATTACTATATTTTTTGAGGTTGTCTGTGTCTATTTCTCTAGTTAATGGAGACACTAATCAAAATTCTCTGAGAG	6	+	CONSENSUS_1:8458-8577
CONSENSUS_1	TWP_EYHCKQYNVA_001144	GCTACTTGAGGATTAGACATAAGTTTTATTCCTAGAGTGAAGAAGTGCTGCCTCGATAAAGCCTACAAAGAGTGGGTGAGGCTTGATCAATTTTGAAAGGAATTCTGGGTGGAATTGTAC	3	+	CONSENSUS_1:36058-36177
CONSENSUS_1	TWP_EYHCKQYNVA_001145	TGAGGATGAGTTGTTAAAACTTCTTTACTAAAGTCAAACTATCTCATTTGTTAAGTTCTTAATTATTTTTTATTAATAAAATTATAAGAACAATCTTCGCATATATGATTTAATAAAAAT	7	+	CONSENSUS_1:8338-8457
CONSENSUS_1	TWP_EYHCKQYNVA_001146	TCCTATCATCCAAGGGTGATCTTTGATTTCTACGATTTCGCAAAGTCCTTGTTCTGGGCACGTACCCACAATATCCAATCCGTGATCTTTTAATTGTTGTATATAGTTGAAATTCACTTC	5	+	CONSENSUS_1:36178-36297
CONSENSUS_1	TWP_EYHCKQYNVA_001147	TCGCAATTGTGGAGGTAAGGTGGGTTCTTCCGTGTCTAAAAACACTGACTATCTTGTTGTGGGCCAAGATCCCGGATCCAAGTTAAAAAGAGCTCAAGAACTGGGAGTCCCCATTCTTAG	1	+	CONSENSUS_1:8218-8337
CONSENSUS_1	TWP_EYHCKQYNVA_001148	ATAGCGATGGCGATGGCGTTCCATAATTTCAGGTTTCCCATACATCGCGTATACTTTACTTCCTGGTGATAATGCACAGGGATAGGCTCCAAGACGCATCGTACCGCCTGTAGCGATTAA	1	+	CONSENSUS_1:36298-36417
CONSENSUS_1	TWP_EYHCKQYNVA_001149	GCTTTCTCTAGGGGTGCATATTTTACCTTGCCATAGGGCAAGCTCTTCTTGTTTAGGGAAAGCCTTCGTGATCACGGGAACCCTGGAAAAATTGACTAGGTCCGAAGCAGAAACTTACAT	1	+	CONSENSUS_1:8098-8217
CONSENSUS_1	TWP_EYHCKQYNVA_001150	TGAAGCTTGCCCATCCAACATACAAATCACAGGATCAGGTGTATCTTTGTCCATTTCTGTAGAGTTTGCGTGTTCTAGATGGAGGACATGACGAGCATATTCAACAACGAGAACCTGCAT	2	+	CONSENSUS_1:36418-36537
CONSENSUS_1	TWP_EYHCKQYNVA_001151	ATCTGTGATGGCAGCCTCTTTAGATGATCTGAAAGCTATAGAGGGCATCGGAGATAAGGTGGCAGAGTCGATAGTTGCGTATTTTCATCAACCAGAACATCTCGAAGAGATTCAAAAAAT	3	+	CONSENSUS_1:7978-8097
CONSENSUS_1	TWP_EYHCKQYNVA_001152	ACCTAAGCAGATTCCAAAATAAGGGATCCCTCTTTCTCTGCACAGCTTGGCGGCAATAATTTTCCCTTCCCAACCTCGAGACCCAAAACCTCCAGGGACCAGGCAGCCGTCACAGAGTTC	1	+	CONSENSUS_1:36538-36657
CONSENSUS_1	TWP_EYHCKQYNVA_001153	TCTTAAAAGTATAGAGAAAGCCAAAAGTGTACCTTTAGATCGTTTTATTACGGCTCTTGGTATTCCTTATGTGGGTATAGGCGGAGCCAACGCTCTTGCTCAACATTTTCTTTCTTTAGA	5	+	CONSENSUS_1:7858-7977
CONSENSUS_1	TWP_EYHCKQYNVA_001154	TAAGGTTTCAAGGAAATGCGGATCATCAGAGTCTAAAGGGAATAACTCTACTGAGCAATTCAAGCTTAAAGCGGCGTGGGTGATAGACTCAAAAACAGATTTATACGCGTCTTTATGTTG	4	+	CONSENSUS_1:36658-36777
CONSENSUS_1	TWP_EYHCKQYNVA_001155	AAAAGTTGTGACAAAGCTATTTGATTTAGGGTGCATTCATCGACGCTGTGATATTTTTCAAATCACTGAAGAAGATCTCCGCCAGGTTCCAGGATTTAAAGATAAGTCCATAAGAAACGT	5	+	CONSENSUS_1:7738-7857
CONSENSUS_1	TWP_EYHCKQYNVA_001156	TACGTATTTACCGACTAAACCTAAGCGTATCTTATTAGGAAGAGGATGGCGCAAACGTTCTACTAACATTTCCCAATCACTTAGATCTTCTTTTTTAGTAAACAGTCCTAATTTTTCTGT	5	+	CONSENSUS_1:36778-36897
CONSENSUS_1	TWP_EYHCKQYNVA_001157	CACTCGCGAATCCGATAAAGTTTCTGTCCGTTGTACGAACTCCTTGTGTTCTGCAGGAGTTATTGAAAAAATCCGCTTTTTTTGTGGAAGAGATGCTTTAGATATTGATCATCTCGGTGA	3	+	CONSENSUS_1:7618-7737
CONSENSUS_1	TWP_EYHCKQYNVA_001158	GATAAACGTAGAGATCTTTTCTTGAGATAACATTAAGGGCATTTCGTATATGGAATGTTCCACATCGACAACGTTAAAAACCGCGGTACTAGGAACATTGCAAAATAGGCTGATTTTCTT	5	+	CONSENSUS_1:36898-37017
CONSENSUS_1	TWP_EYHCKQYNVA_001159	CTATGTCGAGAAGGGGGGAGAAATTATTCCTCAAGTTGTTGGTGTTTGCCTAGAAAAGCGTCCAGAAGGCACCCAGCCTTGGGTGATGCCCGAATATTGTCCTGTTTGTCATCAGAAGGT	1	+	CONSENSUS_1:7498-7617
CONSENSUS_1	TWP_EYHCKQYNVA_001160	TTTTACTTCTGAGCTTAAAGGAGCTTCAGATCTGCAGAGAATCGCATCAGGAATAATGCCAATGCTTCGCAAACTTTGGACAGAGTGCTGCGTAGGTTTGGTTTTTACCTCTCCTGCGGC	1	+	CONSENSUS_1:37018-37137
CONSENSUS_1	TWP_EYHCKQYNVA_001161	GGTGTTGACCCCAGTGGCTAAACTACGACCGGTAGTGTTGTCAGGATCTAGGGTTTCTAGGGCTTCTCTATATAATGAAGATGAAATTGAGAGAAAAGATATCCGTATAGGTGACACTGT	2	+	CONSENSUS_1:7378-7497
CONSENSUS_1	TWP_EYHCKQYNVA_001162	TTGTAAATAAGGTACGTAGGTCATATGAATGCTGAAGCAGTCTTCAGCATGCTCATAACGGAATTGTCGGATAGCTTCTAAGAAAGGTAGGGATTCTATATCTCCAACGGTACCACCGAT	3	+	CONSENSUS_1:37138-37257
CONSENSUS_1	TWP_EYHCKQYNVA_001163	AGATCAAAAAGTCTTAGGAATGACAGCGAAGCATTATCGCTGGGCACTGGCGTACAAGTATGCGCCAGAACGGGCTGAAACTATTTTAGAAGACATCATAGTTCAGGTAGGCAGAACGGG	1	+	CONSENSUS_1:7258-7377
CONSENSUS_1	TWP_EYHCKQYNVA_001164	TTCTACGATTAATACATCGGGATGATTTTCCCTAGCACACTCTAAGATAACTTCGATGATTTCGTTAGTGATGTGCGGGATAACTTGAACCGTACTTCCTAGATACAACCCATCGCGTTC	3	+	CONSENSUS_1:37258-37377
CONSENSUS_1	TWP_EYHCKQYNVA_001165	TCAGCCCCGCCAGTGCCAAACTATAGAGGAAGTCGTCGCCTCTCTCCACGAGATAGAAGTAGCGCGAGCGCAACTCCCCATGGAAATCGATGGTGTGGTGATCAAAGTAGATGATATAGA	1	+	CONSENSUS_1:7138-7257
CONSENSUS_1	TWP_EYHCKQYNVA_001166	TTTTTTAATTACTCGGGCATAGATTTGCCCTGAAGTCGCTGTAGAATACCTAGATAGGTTTACTGAAGAAAAGCGATGATAATGACCAAGGTCGAGATCTGTCTCTATACCGTCATTGGT	4	+	CONSENSUS_1:37378-37497
CONSENSUS_1	TWP_EYHCKQYNVA_001167	TAAGGAAGCAGCACAAAGAAACTTAGAAATTTCTATTTACGGATCGTTAGCAGAAGAGAATAAGCGATCGCATTATGAGAATCTCCTGCTGTGTAAGGAGTGGGGATTCCCTGTATTTGG	3	+	CONSENSUS_1:7018-7137
CONSENSUS_1	TWP_EYHCKQYNVA_001168	AACGTAAACCTCACCGTGTTCATAAGGATTCATTGTTCCTGGATCGACGTTAAGATAAGGATCCAGTTTTAACATAGCAACTTTAAGTCCTTGTCGCTCTAGTAGTAGAGCAAGTGAGGC	3	+	CONSENSUS_1:37498-37617
CONSENSUS_1	TWP_EYHCKQYNVA_001169	TGAGGTGTTTTTTTCACGAGCTACTTTTTGCCAGATAAATGCTGCACAAAGGCAAGCTGAGAAACCTGAATTTGCGAATCCAAGAAATGCTGCGGGTGGCACTTTGAAATTGTTATCCGC	2	+	CONSENSUS_1:6898-7017
CONSENSUS_1	TWP_EYHCKQYNVA_001170	AGCAGTTAATCCCTTGCCTAAGGAGGATACGACTCCTCCTGTTAAAAAGATGCACTTGAATGACATGTTAAGTATTCTTCCACCTTACTGATATCTTCTGGATAATCCACCGAAGGGCTC	3	+	CONSENSUS_1:37618-37737
CONSENSUS_1	TWP_EYHCKQYNVA_001171	ACAAGCTTTAAGCCGTGGGAATGGACGTAAGGGAGAGGATATCACAGCCAATATCCGTACGATACGCTCGCTTCCCCTACGTTTATCCAAAGAGGCTCCAGAATTCCTTGAAGTTCGAGG	1	+	CONSENSUS_1:6778-6897
CONSENSUS_1	TWP_EYHCKQYNVA_001172	TTAGCTTCCACTACACATACATGAATGGATCCACCGTGTTCTAGTACACGTAGTTGCTCAAGATCTTCAGCTTGACTTAGAGGAGAAGGAGCGGAAGCAATGTAACTGAACAGAGCAGAT	2	+	CONSENSUS_1:37738-37857
CONSENSUS_1	TWP_EYHCKQYNVA_001173	AGAGCTTTACGAGTTCTTTTCCCGTATAGAGAAAACGTTAGGGTATACTCCTAAATATACCCTAGAAATCAAAATCGATGGTATTGCCGTAGCTATTCGTTATGAGCAGAGAGTTCTTGT	5	+	CONSENSUS_1:6658-6777
CONSENSUS_1	TWP_EYHCKQYNVA_001174	CTTCTAAATGCATACACGCCAATATGTAGATAAATTGGTGTTTCTTTCTTTAAAATGTGTGGAATAGGGCTCCTGCTAAAATATAAAGCCTTTCCATTTTTATCGAAAACACATTTTACT	6	+	CONSENSUS_1:37858-37977
CONSENSUS_1	TWP_EYHCKQYNVA_001175	TCCCGAATGGAAAGTCTTATGGTCTCCTTCTATGCGTCTCGGAGATCGCACTTCAGGGAGCTTCCCTATTGTCGCTCATGCGCACCCTATGCTGTCTATCGCTAATGCCTATACTTTAGA	1	+	CONSENSUS_1:6538-6657
CONSENSUS_1	TWP_EYHCKQYNVA_001176	TTTTGATTTGTTAAGATTTCATGAGAATCTGTGGTTTGGGCCACGGGAGTCACCATTTGAATTTCTGGATGCTCTTCCAGTTTTCTTACAAGGGCATCGACAACAGTATGGCGTAAACAG	3	+	CONSENSUS_1:37978-38097
CONSENSUS_1	TWP_EYHCKQYNVA_001177	CTCTCTGTGTAAAGATATCGAAGAAGATGATTATCGCTATTATGTTCTTCATAATCCCACAATCTCAGATTATGACTATGATATGAAAATGCGGCAGCTTCTTTCTATAGAAGCTCAGCA	5	+	CONSENSUS_1:6418-6537
CONSENSUS_1	TWP_EYHCKQYNVA_001178	GGCTCATCTCCTTGGATGTTCACCATAATCTCAGCCTCAGGGAAATAACGCGATACGGTTTCCGCCATACGTTCGGTACCATTAGCGCACTCTGGACTCGTCATCACACACGCGCCACCA	1	+	CONSENSUS_1:38098-38217
CONSENSUS_1	TWP_EYHCKQYNVA_001179	CGTTGTGCTCATCGTCATCGTAATAATCCTGGTGCGGTAAATAGTACCTATGGTTTCCGCTGCGCAAAAGGAGTTAAGTAAATACTGCATGCAAAGTACATATTCCAGAGAACAGTATAT	3	+	CONSENSUS_1:6298-6417
CONSENSUS_1	TWP_EYHCKQYNVA_001180	AAATCTAGAACGTGATCCATAATGCGTTGATCATCAGTAGCTACAACTACTTTATCTAGTGTTTCGCTTTGGATGATATTTTCGTAAGTTCTTTGGATTAAGGACTTTCCCAGGATCATG	5	+	CONSENSUS_1:38218-38337
CONSENSUS_1	TWP_EYHCKQYNVA_001181	TGGTATAGCTATGACTTCTATGAACTCTCTGCTCAAGAATCCCATGCGCCGCAAGGCCCTGCTCAAGGGGTATATCGCGTCTTGCGCGGTGGTTGCTGGAAAAGCTTAAAAGATGATCTT	1	+	CONSENSUS_1:6178-6297
CONSENSUS_1	TWP_EYHCKQYNVA_001182	GCTAAGGGTTTCCCAGGAAATCTTACACTACCCCATCTCGCTGGTAAAACTCCCACCTTCTTACTGATAAATGTCTGTTCTTCCATAAGCCGCAGAAACTCCTTAGTGTCTAAGATTTTT	3	+	CONSENSUS_1:38338-38457
CONSENSUS_1	TWP_EYHCKQYNVA_001183	GAAATCGATAAGAGTCTGGCGAATTTCTTTAGTTCCGATACAACAGCGGTCATGAGTTATCCTGCAAATGCCTATGGATTATATGATATGGCAGGAAACGTATACGAGTGGTGTGAAGAT	3	+	CONSENSUS_1:6058-6177
CONSENSUS_1	TWP_EYHCKQYNVA_001184	TACAGTTGGGATTATTATTGGAGGGTTTATAAAACACAAGGTTTTTGATGAATTTGATTTTTTGTATTTTGTTTATAATAAAAAGTCGCGGAAGTTATATCATTAAATTAATAAACGTAT	7	+	CONSENSUS_1:38458-38577
CONSENSUS_1	TWP_EYHCKQYNVA_001185	GTGACTTGGTACGGGGCTTCTGGCTATGCTGCTTGGGTAGGGAAGCGTCTCCCTACAGAAGCTGAATGGGAAATAGCCGCATATGGAGGTGTCGCTCAGCAGCGTTATCCTTGTGGTGAA	1	+	CONSENSUS_1:5938-6057
CONSENSUS_1	TWP_EYHCKQYNVA_001186	TTTATTTTTATTATGCTTTCAAAAGTCAGTAAGTTCTTATTAACCGTATTAATATCTCTACAAGCTCTATACCCAACCTCATTAGTTGCGGGAGAATCCAAGACGGGTTTTCTCTCTAAA	6	+	CONSENSUS_1:38578-38697
CONSENSUS_1	TWP_EYHCKQYNVA_001187	TCAGGAAGTGAACAGGATAAGTATTATAATGAGCTGATCCGGCTTAAAGATTCGCGAATACAACGACGTTCAGGCAAGCTGGTTATCGAGCCAGGTTATGCGAAACATCCGGTTGTTGGT	1	+	CONSENSUS_1:5818-5937
CONSENSUS_1	TWP_EYHCKQYNVA_001188	ATGAAGAGTTGGTTCTCTGATAAGGAGATAAAAGACGGTGACGTGTTAGTTTCTAAGATCAAAGATGGTCTACCGTGGAAACGGTATGATTATACGAAAAGTTGTGGCTTTTCTGCGGAG	3	+	CONSENSUS_1:38698-38817
CONSENSUS_1	TWP_EYHCKQYNVA_001189	ATTCGAGGGAGTCGCGAAGGGCAACGAGACGAACATCCTGTACATGAGATTTTCCTGCAGAGCTTTTTCCTAGATATACATCCTGTGACCAATGAGCAATTTGTGCGTTATTTAGAATGC	2	+	CONSENSUS_1:5698-5817
CONSENSUS_1	TWP_EYHCKQYNVA_001190	TTCCCTGGAGATCCAGAACATTCGGGACAGGTCATAGAGATTCCTCAATCGGAACTTACCATACGCTATGACACATACGTTACAGAAACGCAAGCAGATAACACTGTTTATGTTGTATCT	3	+	CONSENSUS_1:38818-38937
CONSENSUS_1	TWP_EYHCKQYNVA_001191	GCCTTGCAGTCCTTATTAATACGAGAACCTGTTGTTAGCCGTTATGTAGAAGAAGAAAAAGAAGAGGTGAAACCTCAACCCTTATTCACAGAAATGGTATTTATCGAGGGAGGAGCTTTT	4	+	CONSENSUS_1:5578-5697
CONSENSUS_1	TWP_EYHCKQYNVA_001192	GTATGGGAGTACCCTGAGAAGGTGGACGTGAGTCGTCCGGAATTAAATCTTCAAGAAGGGTTTGCTGGGATGCTCCAGGCGCTTCCAGAATCACAAGTCCTATTTATGCAGGCAAAAGAG	1	+	CONSENSUS_1:38938-39057
CONSENSUS_1	TWP_EYHCKQYNVA_001193	CAAGAACCTTCTGATCATTTAGCTTTTGTTCTTGTAGAAGCAAAATCTATAGACGAGGCTATGGATACTTCTGTAGATTCTACAGAAGAGGTTGTTAGGGAAGATGAAAGCTATGCGAAT	5	+	CONSENSUS_1:5458-5577
CONSENSUS_1	TWP_EYHCKQYNVA_001194	GTACAGGGACACAAGGCTTTAGAATTTTGGATATCTTGTGAAGATATTTATTTCAGGGGAATGTTGATTTCGGTCAATCACACTCTATATCAGGTTTTCGTGGTTTATAAAAATAAGAAT	6	+	CONSENSUS_1:39058-39177
CONSENSUS_1	TWP_EYHCKQYNVA_001195	GGAGAACAGCTCCTCAATGCTAAAATGCAGTGTAGGGAAGAACAGCTAAGGGAAATCAGTGACGAACCCCAGGCTCCTAGCGTGGCGAATATTTTCCGAGAAGGTGAGAAAAGAATACAT	1	+	CONSENSUS_1:5338-5457
CONSENSUS_1	TWP_EYHCKQYNVA_001196	GCTAAAGCTTTAGATAAAGAATACGAGACATTCACAAAATCGTTTAAAATTACTAAAGTACGTGAGGCAAGAAATCTAGATTTAAAAAAGAAAGTTAGACTTTGAAAAACGCGTGTAGTG	6	+	CONSENSUS_1:39178-39297
CONSENSUS_1	TWP_EYHCKQYNVA_001197	CCATCCGAAGCTTTCCCTGATTATGTGTATTCATGGGATCAATTAATTACGTCTTGTTTGAGTTATTCTATAGATAAAAGACCTAAGAAACTAACTCCCTTAATTGTGAAAAAAACACTG	6	+	CONSENSUS_1:5218-5337
CONSENSUS_1	TWP_EYHCKQYNVA_001198	CTGTGTTATGAATTAAAAATGCATCGAAGATTAGCTCTTTCGAGTCTAGTTTTTCGCTACCTCTAGGTTCGAAAGAGCTATCTTCACTTTAGCTTTTTCATTCTCTTAAACACGATGTTT	5	+	CONSENSUS_1:39298-39417
CONSENSUS_1	TWP_EYHCKQYNVA_001199	TTTCTTGTATTTCAGGCTCCAGAACCTATAGCAGGAACCACGGCGGAAGATGTTTATGCTTTCGGAGTGATTGTGTACTTTTTGTTGTTTAGGAGGTTCCCTCAGGGAGTATTTCCTTTG	2	+	CONSENSUS_1:5098-5217
CONSENSUS_1	TWP_EYHCKQYNVA_001200	TTCTATAAAGAGCCAGAATTCTATCAGCGGAATTGTTATGGTTCTTCGCGTTGTTTTAGCCGTTGTTTTTTGTTGTTCCCTTATCTCTTTAGAAGCAGCTTCTATAGATATTTTTAGTGA	5	+	CONSENSUS_1:39418-39537
CONSENSUS_1	TWP_EYHCKQYNVA_001201	GGACAGTCCCCTACGGTGTTTTTACCTGAGTTAGGATTTTCTTTTTTGCTCAAAGATCAATATACTCAGCATCTTTTAACCAAGTTTTCAGAGAGATCGTCTTTAGATAAGTTAAAGGAA	5	+	CONSENSUS_1:4978-5097
CONSENSUS_1	TWP_EYHCKQYNVA_001202	GAAACACGCTCCTGTATCTCGTATAGGCATTATCTTTGCTCTTCCTGAGATTTCCGAATCATCAGATTCCACGTGCCCCATCCCTTGGTTTGCTAATAGTAAGAAGACAATAGAAGGCAA	2	+	CONSENSUS_1:39538-39657
CONSENSUS_1	TWP_EYHCKQYNVA_001203	TTATCAGAGTTAGAAATTCGGGATATTGTTGTTCAGTTGGCAGAGGTTTTAGATTATGCACACTCTAAAGGCTTAGTGCATGGTGGCTTGAGTTTAGACTCTGTGCATGTCGATCTTTCA	4	+	CONSENSUS_1:4858-4977
CONSENSUS_1	TWP_EYHCKQYNVA_001204	GCGGACGTACTATTCTGGGGATTATTTCGGCAAATATTTAGTTATGTCTTCTTTTTGGCCAAATAAAGTTTCTGCTGCTGTGATTAGCTGTAATATGATTCTCAAGCATAGAGTCGAGCT	5	+	CONSENSUS_1:39658-39777
CONSENSUS_1	TWP_EYHCKQYNVA_001205	CCTGGAATTCTCTCTATAGAAAATGTTTCACAAGCAGATAGTCAGTATTTTCTAGTCACTGAAGAAAAAGAAGTTCCCACTCTTTCCTTAAGCCAATATCTTTCGAGTTTCCCTCAGGGA	5	+	CONSENSUS_1:4738-4857
CONSENSUS_1	TWP_EYHCKQYNVA_001206	TATCTTGATTATAGGGACATGTTACTCACGCTCGGAAACCGGTCGTTTTGGGAATGTTCTGATTTCTCATGGGTATGTTAACTATGATTCTGATGTACGTCCCTTTTTCAAAAGATTTGA	5	+	CONSENSUS_1:39778-39897
CONSENSUS_1	TWP_EYHCKQYNVA_001207	GAGCACCGTTTTATAAAGAAACGGTATATTTTAAAACTACTGCATTCTGAATTTTCCTCTTCAGAAGCATTTATGCATGCTTTTCATGAAACTATTATAAAATTAGCCACTATAAAACAT	6	+	CONSENSUS_1:4618-4737
CONSENSUS_1	TWP_EYHCKQYNVA_001208	AATTCCCAATATACATCAGAGTATTTTCTCTACCAGCGAAGCGTATAGGGAGGCTGCCAAGATTGGAGGGAGAAAGTTTCTTGCCATGCATAAACACTCTATAGAGCATTTACTGAAGAC	3	+	CONSENSUS_1:39898-40017
CONSENSUS_1	TWP_EYHCKQYNVA_001209	TCAAAAAGGCAAGGAGTTTGCTCCATGGAAAGCGAGCAGAATATTGGAATTGAGTTTTTAGGTGACTATAAGATTCTCTGTTATTTGCGAAAGGACTTATGGTGCCAAGATATCCTTGCT	4	+	CONSENSUS_1:4498-4617
CONSENSUS_1	TWP_EYHCKQYNVA_001210	ATATGGCTACTTAAAACCTACAACATCTACAGAACATGATCTTACAGAAGGCATTATAGCTACTGGCGAGGCCTTCACCATGTCGAAGAATTACTTTCTATCGCTGCAACAAATGTATTC	4	+	CONSENSUS_1:40018-40137
CONSENSUS_1	TWP_EYHCKQYNVA_001211	TAAGAACAAAGAAGGGCTTTAGGAGAATCTTTCCAAAGTCCTTTTTTGTTATTCTTGTATATTGCAATCATCCCTTTCCCTTACTATAGTTAGCTCAATATAAGCAGAAGATAGAAAATC	6	+	CONSENSUS_1:4378-4497
CONSENSUS_1	TWP_EYHCKQYNVA_001212	TGAAATTCAAGGTTTTGATAGTGCGGGAGGAGCTGTTGCCCAGGTATGTTATGAATTTGGCGTTCCTTGTTTAGGAGTCAATATTCTCTTACCTCATCCTTTAGAGTCGTCCAGTAATGA	3	+	CONSENSUS_1:40138-40257
CONSENSUS_1	TWP_EYHCKQYNVA_001213	AGCGACGTGGGGGCTGCCGAAGTTTGTAACTAAATAATTACGAAAATAACAATAGATTGTAACTAACTGTGGTTAAGAAAGAATGATGAACATACAATCTTTTAGCGTGTTGTTTATTCT	6	+	CONSENSUS_1:4258-4377
CONSENSUS_1	TWP_EYHCKQYNVA_001214	AGTTTGGCTACAATTACAAAGTGAAACTAGTCAGTTTTACACGGATTCTCTATTGAAAAGTGTTCTCCAAGAAATCTGTTTAACCCATTAATTTGTTTTTTTCCTAATTCTTTGGTTGAG	6	+	CONSENSUS_1:40258-40377
CONSENSUS_1	TWP_EYHCKQYNVA_001215	CTTTTATTGTCTTGGGTTGTGGTAATGATTCTTCGTGTATGTGGTGTGGGGAAAATTACTAAAGATCCTTTGGTAAGATCTCTAGATATAGAAGAAGGAAACAGGACCAACCGCGTAGTG	4	+	CONSENSUS_1:4138-4257
CONSENSUS_1	TWP_EYHCKQYNVA_001216	GTTAAATCCCTTAGTTATTAAGATAACTTTTTCTTTTTTGATCACAATAAGAGAAGAATAGACGGGGACTTAGCTTAGCTGGTAGAGCGTCTGATTTGCATTCAGAAGGTCAGGAGTTCG	5	+	CONSENSUS_1:40378-40497
CONSENSUS_1	TWP_EYHCKQYNVA_001217	GTGATTGCTGTTGTTGGCGCTATATTTTCTATTGCAATTTTAGTTCTTGGAGTGACAGCGTTAAATTTATGTTGTCCGACGTCTGGATTGGCAGGTGGATGTACGATTGTTTTGGGGATT	3	+	CONSENSUS_1:4018-4137
CONSENSUS_1	TWP_EYHCKQYNVA_001218	ACTCTCCTAGTCTCCAAACTCGCGGTTATAGCTCAGTTGGTTAGAGCGCGACACTGATAATGTCGAGGTCCCAAGTTCAAGTCTTGGTAACCGCAAGCTGACTTCCCTTTAAACTCTGTG	1	+	CONSENSUS_1:40498-40617
CONSENSUS_1	TWP_EYHCKQYNVA_001219	TTGATGCCTTTTATTGAAAATGTGAAAGATGTTTTTGGTGGCTTAGGGAATTGTGATCTATCCGTAGACAAAATCCCTGCATTTAGAACAGAGCGTAGATGTGTAGATATCAGTAGGGCA	5	+	CONSENSUS_1:3898-4017
CONSENSUS_1	TWP_EYHCKQYNVA_001220	GTTTCTACATGTTAGAAGTCAAAAGTCTTGGCTATTCTTATTCTGACAAGCTCATATTTCGGAACGCTTCTTTTATATCTTATCCGGGAAAGATTACTATTATTTTAGGGGTATCTGGGA	5	+	CONSENSUS_1:40618-40737
CONSENSUS_1	TWP_EYHCKQYNVA_001221	GGCTCTAGGACGGTGGCTTTCTCATTATTTTTATGATCAGAGGGAATCTCTGATTGAATGTTTGCATCTGGTTATATAATCTATGTGCTGTCTCTGGATATTTATGAAAATAGAGAGGTT	5	+	CONSENSUS_1:3778-3897
CONSENSUS_1	TWP_EYHCKQYNVA_001222	CTGGGAAAACTACCTTATTTCGTTTAATAGCTAATTTCTTAGCACCAGCTGCAGGGGAAATTCTTTGGTTAGGAGAACCTGTGCAACAAACGGATGTTGCTTATATGCAGCAAAAACAGA	4	+	CONSENSUS_1:40738-40857
CONSENSUS_1	TWP_EYHCKQYNVA_001223	TCGATGTATAGGAAAGGTTTTTTCTTTTTTCATAATGTAAAAAGGTCTTCTTAGTGCTTCAAGAAAATAGAATGTATTTTTTGCAAAGGATCTGATCAAAGTCTGGTAGCAGGTAATCTT	6	+	CONSENSUS_1:3658-3777
CONSENSUS_1	TWP_EYHCKQYNVA_001224	CGTTGCTTCCCTGGCGAACTGTATTGAAAAATATACACCTACACTCTGAATTAGGAGGGAAACACAAGCGTTTTCCTATCGTTCCTGAGAAGTTGCTTGAGGTAGTAGAAAGCTTCAATT	3	+	CONSENSUS_1:40858-40977
CONSENSUS_1	TWP_EYHCKQYNVA_001225	GCTTTAGTGTGATTCTCCATCTCTTCGCCTAGTGATTATGTCTAAAGTGCAGTTTTCCATAACTATGGATCTATTTTTAAAAGAAATCACTCCTTAAAATAGGCTTCCACAGGATCTTTC	5	+	CONSENSUS_1:3538-3657
CONSENSUS_1	TWP_EYHCKQYNVA_001226	TAGGTGATTTATTAGATTGTTATCCTGATGAACTTTCTGAAGGTCAAAAACAGAGAGTCTCATTGGCTTGTCAATGTTTATCTCCAAAGCCAATATTACTTTTAGATGAACCTTTTTCTT	6	+	CONSENSUS_1:40978-41097
CONSENSUS_1	TWP_EYHCKQYNVA_001227	CAGGATTTGTGACTCTCCCGGCGATTGCTTAGATTGTATACCTCGGTATGTGTTCCGTTGTAGCATGAATCCTTGCCCATAGACACTATTTGTGACGTATTTTTTGAGAATAGTACTACA	3	+	CONSENSUS_1:3418-3537
CONSENSUS_1	TWP_EYHCKQYNVA_001228	CTTTAGATATTACGACGAAAGAACAGTTGTATAAGTACATTTTAAGACTAGCAAGAAAAGACCATAAAACCGTGATTCTTGTTACGCATGATTTTCGTGATGTTGCTTTTCTTGGTGATG	6	+	CONSENSUS_1:41098-41217
CONSENSUS_1	TWP_EYHCKQYNVA_001229	AACGTATGTTTGTTAGCTGATAAGATAGGATATCGCCCTTTTGCCATGACTCTACAAAGGGCTGATGATAGAGGAGAGAGGGTAGACTTTTCTGAAAAAATCTCTCTTTTCTATTAAGGG	4	+	CONSENSUS_1:3298-3417
CONSENSUS_1	TWP_EYHCKQYNVA_001230	CATTTTATGTGCTTAAAAATCATGGACTGGTTCCTGTGTTCTTTAATGATTTAACGCGTTCTTCCAGTAATGTCCACCTGCTCATAAAGGATATCCGGGAGTGTCTTTCAACGTGACATT	4	+	CONSENSUS_1:41218-41337
CONSENSUS_1	TWP_EYHCKQYNVA_001231	CGATAGCATCTATCATTGTAGCTAGCATGAGTTGCTCCGTTGGTGGAACAAGTGCATATTGTGGTGTTATCACCATTGCTTCATCTCTAGTTGGACTTGCTTGGTCAGCTATTGTATTAA	3	+	CONSENSUS_1:3178-3297
CONSENSUS_1	TWP_EYHCKQYNVA_001232	GCCGTTCTCCCATTTACCTGCTTCTGAGTTAGGTTATACTCTACTCTCTTCAGAACAAAAGCTTATTCTTTACGGCGATATTCATACACATCGGTGTCAGGGGGGACCTCTGGTAGTGAT	1	+	CONSENSUS_1:41338-41457
CONSENSUS_1	TWP_EYHCKQYNVA_001233	TTGCTAATGGTTTAGGACGAATTGATTTATCAAGAGAAGCTGTTCCTGCTTTTAATAAACAAGAGCATTTATGCTCCAGTATAACCCGAGTTGCTATTGCAGCACTAGTAGCCATCATAG	5	+	CONSENSUS_1:3058-3177
CONSENSUS_1	TWP_EYHCKQYNVA_001234	CGGTACCCTTGCCTTTATCTTTGCTTTGGTGCTTGTATTGATAGGATCATGTTTGCTGGGATATCCCCTTCAGGGATTGGTTTTTGTTTCTGATATCTTTTTACCTTTTCTTCTTCCCGG	3	+	CONSENSUS_1:41458-41577
CONSENSUS_1	TWP_EYHCKQYNVA_001235	ATCTGTGGGCAGTTATAGTAAATTTTTGTTTTTATGTACTTAAAAATTAACATTTTATATCGTTCTCCTGAAAATTAAGATAGGAGATGGTTATGAGTTTCGTAACGAGCCTCAACGTAG	6	+	CONSENSUS_1:2938-3057
CONSENSUS_1	TWP_EYHCKQYNVA_001236	GTGTCTTTTATTCGTGCTGATTGCGGCTCCTTTAATGATGTATGCTTTTCAGCATCATAAGACAGCTTTAAGTAAGCATAAACAATTGGCAGAAAGTAATTACGTACAGATTTTACATTA	6	+	CONSENSUS_1:41578-41697
CONSENSUS_1	TWP_EYHCKQYNVA_001237	CTGATTTCTCATACACACAGGAGGCATATCTGCAGATACGTCTAAGGGTACAGGTCTCTAGTTAATCACGAACTTCTTCTTAGTGCTTGTTATCAACCTGTCCTTACACGTTGGTTAGAC	3	+	CONSENSUS_1:2818-2937
CONSENSUS_1	TWP_EYHCKQYNVA_001238	CTGTAATAGTCAGACAGGGAAGATCACCAAAAAAGATGTAGCTGGGTTTATAGCATCTCAAGTTTTGTTGGCTGAATATACACCTAGGTTTTCTTTTGTTACGTTATTGCAGACCATGAA	5	+	CONSENSUS_1:41698-41817
CONSENSUS_1	TWP_EYHCKQYNVA_001239	ATTGAGCTTCTCAAATAGAGTGTAAGCGTTACTGAGATAAATAACTCAAGTTTGTTGAAAACCGTTCTATAATTCAAAGATGATAGAACGGTTTTTTTTATGCGATAATGCCTTCACGAG	6	+	CONSENSUS_1:2698-2817
CONSENSUS_1	TWP_EYHCKQYNVA_001240	GGTGATTCCTGAGAAAGATTCTTTGCTATCTTCTTTACATGATTCTCTCATTGCTGAGGGGATTGACCGAGCTAAAGAGGATATTTATGCGAGCGAGTACGACAAAGAAAAACGCGACCG	2	+	CONSENSUS_1:41818-41937
CONSENSUS_1	TWP_EYHCKQYNVA_001241	CGGTGCTTCTATAGCTTTAGGATTAGTCTTACTCATGTTAGCTAGCTACTGGGGGTACGGGGCTATGTCTAGTTATCGTCATAGAACAGTACAGCTCGCTCCCAATCTACAAACCCCCTA	1	+	CONSENSUS_1:2578-2697
CONSENSUS_1	TWP_EYHCKQYNVA_001242	CCTGGAGGCTGAAGAAGAAGCGCGAGCCGCAGAGCAAAGACAACAAGAAGAAGCGTCTTCAGGAGTTTCTCCTTTACTCACATAATCAGACTCTCGTCTTACTTTTTTTGTAGTATTTTC	2	+	CONSENSUS_1:41938-42057
CONSENSUS_1	TWP_EYHCKQYNVA_001243	GTCTGTTAATTTGACTCGTCTAGTTATGACCTTAGTCGCCGTGCTTCTTGGTTTAGGTGCTTTAATCTGTGGTATTGGCACTTGCACAGCAGCAGCGTTCACAGTGATGTCTTTAGCTGG	1	+	CONSENSUS_1:2458-2577
CONSENSUS_1	TWP_EYHCKQYNVA_001244	CCTGCGGATAAAAAGATCAAAGCAATTCCTGTGATTATGGTAGGAATCAAGATTGGTGCATGTAGGGGAATATGAAAGAACACAGGAGAGAGTAAGATCGCTGCTGAAAAAATCACACAG	3	+	CONSENSUS_1:42058-42177
CONSENSUS_1	TWP_EYHCKQYNVA_001245	TAGCAAAATTATAAATCAATATTTTAGGTGTATTATGTCGTGTAAACAAGTCGTGTTGGACATACGTGATGGTTTAGGCTTAAGTGGCTTTACTTCTGCTCATCTTGTACAGAATAAATT	6	+	CONSENSUS_1:2338-2457
CONSENSUS_1	TWP_EYHCKQYNVA_001246	AGCCCGCGCAAGTACCGAAGACTATCGGCAAAAGATAGAGTAGAGAAGACAATAATAAACCAACAGCAGATATTCGTATAGTTTTTCCATGTATCTGTAATGGCTAGCTCATCGCTCATT	3	+	CONSENSUS_1:42178-42297
CONSENSUS_1	TWP_EYHCKQYNVA_001247	AGAGACAATACCCTCTAGGACATACAGCACGCCATTCTTGAAATTGAGGTGTACTCAAGGCGAGTGGTTAATAAATTTTTCATTGTTATATGTTTATATTTTTGCCTAGAGATGTTTCAA	5	+	CONSENSUS_1:2218-2337
CONSENSUS_1	TWP_EYHCKQYNVA_001248	TTGATAAATCCTATAGTTACGCCAATAGTAATCAGAAGGTGGATAGGAAAGGAAATACCCTGAAAAGCTTGCTTGCATGCTTTAATAAAGGGCAAGACGGTGCGTTCTTCCCAAAAGAGG	3	+	CONSENSUS_1:42298-42417
CONSENSUS_1	TWP_EYHCKQYNVA_001249	TGGGTACTGCTTTGCTAACTTTCGCGATTACATCTGTTTTTTTACGACAGGGTGAACTCAGGCGAGAAAGAGAGTGGAGAAGTCTCACTATGCGCTGGTATCACCTAGTAAGTGATTTAA	2	+	CONSENSUS_1:2098-2217
CONSENSUS_1	TWP_EYHCKQYNVA_001250	GAATCCCTATAGTATTCTGATCCAAAGAGAGATATACGAATGAGCTCGCGTTTTTTATCGAGGAATCGTGCTAGATAGGTAAATGTGGCTCTGAATTCATCGTAAGCGAAAACAAACGCC	3	+	CONSENSUS_1:42418-42537
CONSENSUS_1	TWP_EYHCKQYNVA_001251	TCGTTCTCGAACTTGCGGCGGCTATTATAGGAACAGGGTGTTTGGCGTTATCTATAGCCTCTTTAACCGGTCTCGTAGCTTTGAGTTCGAGTATTTGGCTAGTACCCACAGGATGTGTTC	1	+	CONSENSUS_1:1978-2097
CONSENSUS_1	TWP_EYHCKQYNVA_001252	AAAGCAGGTTGTAAGGTGAGACATAAGCATAACCAGCAATCTAGGGTGAGTTGTTGCGTGACAATAGGAATGAAAGTGAGAATGATGGTAGATAGGAGGGTAATGGCTGTGGCTATGACG	2	+	CONSENSUS_1:42538-42657
CONSENSUS_1	TWP_EYHCKQYNVA_001253	CTTCTAGTATAGAGGGAAATTCCGTGCCTACCCGATTGAGTGTCTCGAGTATTCGCTCTAGGTGTTCAGATCTTGTGATGGTAATGAATCAGAGAGCTCTGGTTGTTCCGCGATGTAGAG	1	+	CONSENSUS_1:1858-1977
CONSENSUS_1	TWP_EYHCKQYNVA_001254	ACTTTAGGACGTGTATGCCAACGACGCTCTCCTCCGGATAGAGAGAGTACAACAAGTAAAGAATAGGCAGTCATCATCATGGCATAAACAAAGAAGTCGCACTCAAAACTACTTGAGGAT	2	+	CONSENSUS_1:42658-42777
CONSENSUS_1	TWP_EYHCKQYNVA_001255	ACGAAATTCGCAAAAAAATATTTTTAATAGCACCTTAATATTAATATTTTGATTTATTGAGATTAATATTAATTTTCTATATACTTAGTTGTCCGTTATTTCTATATATGTGTTTTATGG	7	+	CONSENSUS_1:1738-1857
CONSENSUS_1	TWP_EYHCKQYNVA_001256	ATTCCTAAGGCAGATGCTGTTAAATAACGCGACTGTAGCCAGGCTAATAAACTTAATATCAAAACAGCAGCGCGACGTCCTCCAGAAGATGGGTTATAGGAAATCCCTTCAGGTAGAGTT	2	+	CONSENSUS_1:42778-42897
CONSENSUS_1	TWP_EYHCKQYNVA_001257	TATCTAAGGTTCTTTGCGACCGTCATGATTATGTAAAAGCCCAGAAATATTTTTTAATAGCGGATGGCCTATTGAAAGGTAGGGGAATACAGGATGATAAGAAGTCGTTTACTCTGTACC	5	+	CONSENSUS_1:1618-1737
CONSENSUS_1	TWP_EYHCKQYNVA_001258	GGGCCGACTTCTAAAGCTTCGGGACGTATAGGAGGAATGCAGACAACAGCAAAGATAGCAAAACCGATTAGAGTATCGTTTGCAAATACGATAGAAGAGCGTTCTGGGAAACAGGGAAAA	1	+	CONSENSUS_1:42898-43017
CONSENSUS_1	TWP_EYHCKQYNVA_001259	GTGAATCTCGTCGTAGACTGGCCTCTGTATTACTTCATCTTGGGAAAATAGCTGAGGGCGTGGCTCTTTTAGAGCAGAGCGCTAAGGAAGCACCAGAAGACATCGCTCTACATTTAAAAT	1	+	CONSENSUS_1:1498-1617
CONSENSUS_1	TWP_EYHCKQYNVA_001260	AGAGAGACCCAAGTTCCTACAAATACACCGAACCACAGGAGAGAGCGCTTATAGAAAGAAACACATGCTAAGAGAATGAGCAGGCTGCCGCAGATCCTATCGGAAAGGATAATACTAGGA	1	+	CONSENSUS_1:43018-43137
CONSENSUS_1	TWP_EYHCKQYNVA_001261	AAGGAAATATAGATCAAGCAACATTGAAACTCTTGTTTACACATCCAGGATCTACATACGACGAGGTCCTTTCTTACCAAGAGGCGTTAAAAAAGGCTGTGCAACGCTCACCCAAATGTT	3	+	CONSENSUS_1:1378-1497
CONSENSUS_1	TWP_EYHCKQYNVA_001262	GTTTGATAGTTCAGTGTATTAGGAGTGCATATAAGCAATAATCCTAAAAATGCAGGGAGAATACTTAATTTAAAAAAACGATAACGGAAATGCTTATAAATATTGTCTAGGGTTTCTTTA	6	+	CONSENSUS_1:43138-43257
CONSENSUS_1	TWP_EYHCKQYNVA_001263	AACTCGAAGAGCTTTTGGGTATTGTAAAAATCCTAAAAGGTCAGAGAAAAGAAGGGGAGGCTCTTCTTAAAAGCTCTGCACAAGCACAGACTACGGGGTCAGTAGCTCATGATTACCTCC	2	+	CONSENSUS_1:1258-1377
CONSENSUS_1	TWP_EYHCKQYNVA_001264	TCCATACAAGGAAAAATGTTTTGATTTTTCTTTCTAAATAGAATGGGAATGATAAAACTAAAAGGTTTTTTATCAATGTGGACATATCTCAATATATAAACAAGAGAGAGCTAGACTTCT	6	+	CONSENSUS_1:43258-43377
CONSENSUS_1	TWP_EYHCKQYNVA_001265	CTGAAAAAGAGCTTATAGGCCTAACTTTTATTAACCAAGGGTCTTTTGCTTTGCAAAAGCAACGATATCATGAAGCTGACCTAGCTTATGAAAAAGCCAAGGAATACGTAGACGATCATG	5	+	CONSENSUS_1:1138-1257
CONSENSUS_1	TWP_EYHCKQYNVA_001266	TTGGATAAAAAATAGTTTTCAATTTTTATTTTTTTATTTTATTTCTGAGTTCTGTGTGAGCCATGTAAGATAAGAGAATAGTCATTGAATAAAAAGATATTAGTCATAGTTACCAGCGCT	7	+	CONSENSUS_1:43378-43497
CONSENSUS_1	TWP_EYHCKQYNVA_001267	GACACATCTACTTAAGATACGGAGGAGGAAAGGTCAATATCGAAACCACTGCAGGAGGAAGACATCTTCCTACGGAGCATTATTGTGATTGTTTACACGTTGATGAATTAAGAATACGCT	3	+	CONSENSUS_1:1018-1137
CONSENSUS_1	TWP_EYHCKQYNVA_001268	TTTTTCGTACTATGCTTTGGATTAATGATTTATAAAAAGCAGACGATATTACCTCCGAAAGCTCATATTCCTACAAATGCCAAGCATTTTCCCACTCTTGGTAATCGTTACGCACCAATC	5	+	CONSENSUS_1:43498-43617
CONSENSUS_1	TWP_EYHCKQYNVA_001269	AATTTTCTTTTTTATCTTCGGTAGCAGACCGAAAATTCGGTGTCTGCTTGGGCGTGTCTTCTCTTTATTTATCCCTAGCACAACGTTTAGAACTCCCTTTAGAATCAGTTACGCCCCCAG	3	+	CONSENSUS_1:898-1017
CONSENSUS_1	TWP_EYHCKQYNVA_001270	AATATCACGGTATTTGAAGAGCCTTCATGTTTGGCATGTGCAGAATTTAGCACTGAAGTTTTTCCCTTATTAAAAAAGAACTACATTGATACAGGAGAAGTGTCGTTTACCTTGATTCCC	5	+	CONSENSUS_1:43618-43737
CONSENSUS_1	TWP_EYHCKQYNVA_001271	GGGAACAAAGTCCGTTAGGATCGGAGGCTTATCATAGAGCAACTATAGAAGCTCTGAATACGATTCTGTTTTATGAAGAAGGGATTCGTTACCCATCAAAAAATGAAATGTTTTCCGATG	4	+	CONSENSUS_1:778-897
CONSENSUS_1	TWP_EYHCKQYNVA_001272	GTATGTTTTATTCGAGGTTCGATGCCTGCGGCTCAAGCATTACTTTGTGTTTATCATCATGATCCCTATGAGCCAGATATAGAAGCGTATATGGAGTATTTTCACAGATTGCTTATTCAT	5	+	CONSENSUS_1:43738-43857
CONSENSUS_1	TWP_EYHCKQYNVA_001273	GTGCTCTGGTATACGCCGAATTCCCCGGAGAAGAGGGAAAGAGTAAAGCAGAACATTATACACATTATTTAGATATTTTAGCTCTGCGTGCTTATATAGAACGTCAGCGCTACTTAGATA	3	+	CONSENSUS_1:658-777
CONSENSUS_1	TWP_EYHCKQYNVA_001274	CCTAAAGAGGAGGGTAAGCATTGGGCAACTCCTCAAGTATTAACTAAGCTTACTGAGAATTTAAAAACGCATTCTGGTCGTAGCATTAATCCTAGGGGGTTGATGCAATGTATCGATTCT	3	+	CONSENSUS_1:43858-43977
CONSENSUS_1	TWP_EYHCKQYNVA_001275	ATCCCGATTATGTTTTTTCAAAAGAAGATGTTGAAGTTATAAAAAAACTGAACCTGCAAGGGATCTCTTTTCTATGCTACAAGGATGATGCGTCTTTTCTTCCTGAAAAAGATCTTGCGC	5	+	CONSENSUS_1:538-657
CONSENSUS_1	TWP_EYHCKQYNVA_001276	CAACGTTATGAAGAGCAAATTAAAAAAAATAACATTTATGGCTCGCAGGTTCTTGGAGGTCAGTTAGCCACACCAACAGCTGTTGTTGGGGATTATCTCATAGAGGATCCTACGTTTGAG	3	+	CONSENSUS_1:43978-44097
CONSENSUS_1	TWP_EYHCKQYNVA_001277	TGTGCGCTTATTTTGTGATACATGGTAATCAACAAAGTAGACAGAAACTGGAAAAGTTTTTTCCTCAGCTAACCGTTGATGAACTAAAAACTTTATCTCATTGTGTTTTACTATCTAAAA	6	+	CONSENSUS_1:418-537
CONSENSUS_1	TWP_EYHCKQYNVA_001278	GAACTAGAGCGTGTGATTCGACAAATCCGCTATTTGCAAGCTACGGAGGAAGACAATGATTAGATCCCTTCGTAACTATGCTTTATATTTTGCATGGTTAATTAGTTGCACGGGAACGGT	3	+	CONSENSUS_1:44098-44217
CONSENSUS_1	TWP_EYHCKQYNVA_001279	TTTTTGTGTTTGTTATTGCTGTAGAAGGATTTGGCTCAAAGATATTTTGTGAAGGTGCGACGATCCCGCAAGATCAATATGAGGATTTTTGGAATCTTGATCCCTACTGTTTGGAAAGCT	5	+	CONSENSUS_1:298-417
CONSENSUS_1	TWP_EYHCKQYNVA_001280	AATGAGTATTTACTACAGTTACTTGTTAAATATAGAGCCGTGTGTTTTGTGCTATTATCAAAGGATTTGCTTATTTCCTTTATCGGTTATTCTAGGGATAGCTACGTATCGAGAAGATGA	6	+	CONSENSUS_1:44218-44337
CONSENSUS_1	TWP_EYHCKQYNVA_001281	GTCATGAGTAAATAAAGAATCACAATATGAGAGGAACCGTGGTATAATTCTCACATCAGTAAGTTCAGATAAAAGATACTCAGGAAGTACCATTTATGATGCCAAGGTCGCTGTTTGCTA	5	+	CONSENSUS_1:178-297
CONSENSUS_1	TWP_EYHCKQYNVA_001282	TTTGGTAAAGATGTATGCTTTACCTTTGTCTATCATGGGGATGCTCATCGCTGTTTATCAGATTTGTCTACAAGAAATTGCCGGAATGACTATAGATATTTGCGGTCGGGTATCTTGCTC	4	+	CONSENSUS_1:44338-44457
CONSENSUS_1	TWP_EYHCKQYNVA_001283	TAGACACAACTCCAACCTTTTACATATGCGCATTTGTGATTGCAAAGATAGGTAGGCTTTTGGAAGATGATGAAATAGAAACTATTCCTTATTTCTTTTCATGATCTATCTGTGATCTAA	6	+	CONSENSUS_1:58-177
CONSENSUS_1	TWP_EYHCKQYNVA_001284	AACAAAGCTATTTATTTTTGGATTTATTACTATTCCTATGGCCTCCGCATTAGCATTTTGTGCGATTTCTTGCTTATTGATTTTGTCAGAAAGTAAAAAGAGATAGTGCCCGAGACGGGA	5	+	CONSENSUS_1:44458-44577
CONSENSUS_1	TWP_EYHCKQYNVA_001285	GAGATATCCCAAGCCGATCATAAAAATATTAAAAAGTCAAGGGGATCGTCTCTAATTTAGACACAACTCCAACCTTTTACATATGCGCATTTGTGATTGCAAAGATAGGTAGGCTTTTGG	5	+	CONSENSUS_1:1-120
CONSENSUS_1	TWP_EYHCKQYNVA_001286	TGTGCGATTTCTTGCTTATTGATTTTGTCAGAAAGTAAAAAGAGATAGTGCCCGAGACGGGAGCATCAAAAGAGTCTCTTCTCTTGTATTTTGTATTCTCAGGATAACACAGAGAAGAGC	4	+	CONSENSUS_1:44516-44635
CONSENSUS_2	TWP_EYHCKQYNVA_001287	TTTGAACTTGAAGATGGTTCTAGCATAGCAGAGCCTTGCGAATCTTCAGGGGTTCCTTTTGCATGTACAGAAGGTGTATGCGGCACCTGTGTTATCGAAGTTGTCGAAGGCAAAGAAAAT	2	+	CONSENSUS_2:143962-144081
CONSENSUS_2	TWP_EYHCKQYNVA_001288	GAGCAATAGGTCGGGGGTTCGAATCCCTCTACTCCGAATTGTTAGTCTCGTTGTTAAAAGATTTTCAGGAAGTCATAAATGGCAAAATTGATCATTGCATCCGAAGACGAAACACAAGAG	3	+	CONSENSUS_2:143842-143961
CONSENSUS_2	TWP_EYHCKQYNVA_001289	CTTTCTAGTTTTACAGAAGAGGAAAAAGACTTTCTTGGAGAGTCTGAAGACTCTAATGAACGTCTCGCCTGTCAGTGTAAAATTCACGGCGGCTGTGTTAAAATTACTTTTTAAACCCAG	4	+	CONSENSUS_2:144082-144201
CONSENSUS_2	TWP_EYHCKQYNVA_001290	AGATTCATGAATTTTAGGTTATGTTTATCTTGTAGACTATTTTCTTCTGTGCTAACGTCTTGATCTCTTAGAGACATTTGTACGGAGTATAGCGCAGCCTGGTTAGCGCGGTTGCTTTGG	4	+	CONSENSUS_2:143722-143841
CONSENSUS_2	TWP_EYHCKQYNVA_001291	CCCCTAAAAAATTACAAACATTAAGATATTTTTATATCCGGACGAAGTATGTAAGGTTTGCTTTACATTCCGCGGAAGCTTGTGTTTTGGGACCAAAGTTCTTGAAAAAAAACTCTCTAT	6	+	CONSENSUS_2:144202-144321
CONSENSUS_2	TWP_EYHCKQYNVA_001292	AGAGCCATTCTCCATAATTTCTCTTGTTTGCTTGTCACCAAGCGCCTCCCCTATGAGACTCTCTTATTTTCCTCAATAACGACAAAAAACATATATCTTCAAGAAAAACTCTTATGACAG	5	+	CONSENSUS_2:143602-143721
CONSENSUS_2	TWP_EYHCKQYNVA_001293	GTCCTAAGGCAGGAATGGTTTAAAATATTAATAGCTTTTAGTTATAAAAAAGATTAATATTTTATGTTTCAACCTATTCACACTCATGGGCCGTCTCAATTTCTTTCCGAGGCCTCTGCA	6	+	CONSENSUS_2:144322-144441
CONSENSUS_2	TWP_EYHCKQYNVA_001294	TTTAAAGAAAATACCCAAAATACAACGGTTAGCGATAAAATAAAGTTGATACACAAACCCGTATCTAAAAGCAGCTGAGGTAAAGGAATCAAAAAAGAAAGAAGAATACCTAAGGGAATG	6	+	CONSENSUS_2:143482-143601
CONSENSUS_2	TWP_EYHCKQYNVA_001295	ATACCAGGTAATCGAAATAATACAGAAGTTAAAAAGGCAGCCCTGGCAACAATAGCAGGCTTAGCCTTTATTGGCGTTATAACAACCTTGGCTTTGGCTATTACTTTTTCGATGCCAGCT	3	+	CONSENSUS_2:144442-144561
CONSENSUS_2	TWP_EYHCKQYNVA_001296	ATCATAGGTGATGCCCAACCTGAGGATAAAATCAATCGAGTTGAAGCAAGATTCAATCCCAAACGAAATAAGCAAAGGTACAAAAATAACGCAGGAAAGAGCCTAGCTTCCAGGCTAGAT	3	+	CONSENSUS_2:143362-143481
CONSENSUS_2	TWP_EYHCKQYNVA_001297	CTTGCTGCTGTCGTAGTTGTTTTCTCTATGGTGGCCGTAGCGTGTTGTATTCTCCTGAATAAAGAGATTGCCGCGTCAGCGTCTCTTCCTTCATTGCCTTTCCCAGAAGGAAGATCAGAA	1	+	CONSENSUS_2:144562-144681
CONSENSUS_2	TWP_EYHCKQYNVA_001298	ACTTCCGCGACTCTTTCTGATCCCTTGGCAATGACAAGAAAATTTACTAAAAAAAACAGACAGCAGGCAGCGATTCCTGCTCCTAAACTCCCTAAGGAAAAAAAATTCCCCAAAGAGAAA	3	+	CONSENSUS_2:143242-143361
CONSENSUS_2	TWP_EYHCKQYNVA_001299	ATATCTACACCGGACCTTTCCCCACCTCTTTCTTTCCAACCAGAAGGTTTATCAACACCGGAGTACACGCCTCCTCCCTCTCCAACATTCGAAGATCCTCAGGATGTACCAAGAACTCTA	1	+	CONSENSUS_2:144682-144801
CONSENSUS_2	TWP_EYHCKQYNVA_001300	TCTTCAAAAAGATCTTGTTTTTGTTTTTCAACATCCATCGCCGAGGCTCGTCCAGACACAAGATCGGCATCTAGTGACATTTGCTTACCAGGAAGAGCTTCTAAAATAAATCTTGCACGT	3	+	CONSENSUS_2:143122-143241
CONSENSUS_2	TWP_EYHCKQYNVA_001301	GTATCTGAAGATCCTCAAGAAGTACCAAGATCTCCAACTCCTCCACCTCAGGTTCAGCCTACAGCTGCAGCGGTTCCGTTGCAAACTGTCCCGAATGTTACGGAATTACTTGATGGTTTG	1	+	CONSENSUS_2:144802-144921
CONSENSUS_2	TWP_EYHCKQYNVA_001302	TCCACAGAACAAGCAAAATAGGCAGCTGCTATCGTATTGACAATGAGCAAAATACAACTGACAACAGCATCCCCTTTTACAAAGCGAAACACTCCCTCCATCGAAGAAAAAAAATCGCTT	3	+	CONSENSUS_2:143002-143121
CONSENSUS_2	TWP_EYHCKQYNVA_001303	ACACGACTCGCATCCCGACAAGCTATCAACACCCCTCAATTTGATCCCATCGACGCAAATACCACTTTCTCGGGATGGCAGGTCCCTCATACTGAAACGGTACTTGTCTCTACATGCGGC	1	+	CONSENSUS_2:144922-145041
CONSENSUS_2	TWP_EYHCKQYNVA_001304	GATGCTTTTTGGCCCACCTTGGATATCAAGGTCGCTGCAGCACATGATGTCATGAGTGCAGGCACTTGGCTGACTAAAGCATCTCCTACCACGGTGAGCCATAAACTTGCTGATTCTCTA	1	+	CONSENSUS_2:142882-143001
CONSENSUS_2	TWP_EYHCKQYNVA_001305	GACATTACTCAACCTAGATTCCGCACAAAAGATCTCACTCCTATGCTAGTCAATGCCGCCAACGATACTATGTATAGACATGGCGGAGGAACGAATTATGTCTTTACTCAAGCCGTTAGT	2	+	CONSENSUS_2:145042-145161
CONSENSUS_2	TWP_EYHCKQYNVA_001306	AAAACAATCACAGGAGCTTTAGGAGTCCCTGGGATGAACAGTAGTGAGGAGAATAAAAGAGCAATCGTTCGAAAATGCACTCGCGCTTGCTCGTAATAGTCTATCATATACTCAAGGAGA	3	+	CONSENSUS_2:142762-142881
CONSENSUS_2	TWP_EYHCKQYNVA_001307	CGTCAAGGATGGCAAAATTCTACCGAAGGCAAGACACGTTTAAATATTGGCGAATGTACTGCGGGTAAATGGATAAATGCAGACGGGACAACCAATGACGGAGACTCGTCGGCCCCTGCA	1	+	CONSENSUS_2:145162-145281
CONSENSUS_2	TWP_EYHCKQYNVA_001308	GGGTTCACTCCTGTGTAATCTGTAGGAAGAGAGAGGTGTATTTGTTGGAATATTTCAGATAGAATTTCAGGCCCCTGTACATCTTTGGGTGGTTTATAGGCGATGAGCAAGGCAATAGCA	2	+	CONSENSUS_2:142642-142761
CONSENSUS_2	TWP_EYHCKQYNVA_001309	TTACTAGCACAGCTTTTAGGACCAACAGCCAGTCAACTGAATAATGACGCATTTAGATGCTATAAGGCCGTAACCACAGCCTATGAAAATTGTTTAGCTAAAGCCGTGGAAAAAGGCGCC	2	+	CONSENSUS_2:145282-145401
CONSENSUS_2	TWP_EYHCKQYNVA_001310	TGTTTCCCACAGCAACTCAAAGATGCGGGTTTGTCACGATAAAAAATCTTCATCTCTTGATGCAAGAATACGCCTGTTTCATTGAAGATCTCTTCCCGTGCTTGTGCATAGAGCTCGTGC	2	+	CONSENSUS_2:142522-142641
CONSENSUS_2	TWP_EYHCKQYNVA_001311	AAATATGTTCAGTTACCCTTGATCTCATCCAGTCTTTTCGCTCCTTCAGCAAATCTATTAGACGGCACAGTGCGAGCTAAATGGATAGAAGCTGTGAAAGCGGCCTTAGTCACTGCAGTT	2	+	CONSENSUS_2:145402-145521
CONSENSUS_2	TWP_EYHCKQYNVA_001312	CCCAAAACATTTTGCGCTTGTCGTACAAGCATTTTGACATACTTTCCGTGAATAGCCTCTGGGAGTAGATTTCTTAGTATGGGTAAAAGACGAGATAAAGAAATTTCTTCGAGATGAAAA	5	+	CONSENSUS_2:142402-142521
CONSENSUS_2	TWP_EYHCKQYNVA_001313	GGGAATTTTGCTAGGCAAAATCCAGATTCTCAAATGATTGTTGTTGTCACAGATATCAATCGTTCTCCCTTAGGCTAACATAAGATCATCTTGTCATGGATCTACAACACGTATGTGTTA	5	+	CONSENSUS_2:145522-145641
CONSENSUS_2	TWP_EYHCKQYNVA_001314	ATCGCTTCCAATACCTTAGGGAATAACCTCAAAGATACGCGTTCTTTGACCAGGCCTTTTATGAGAAAGAGTAAGGAATTTTCAGATATTTTTTTTGGAATAATCTCATCGATCGAGATA	5	+	CONSENSUS_2:142282-142401
CONSENSUS_2	TWP_EYHCKQYNVA_001315	TAGATCCACGGCATCATCTTATAACACCAAGATCCTTTCCTTCTTATCGCTCCTAGAAGCAAAATCCCAAGATACTTTGTCATAGAAAACTTGTTCGTATTGTTTGTATACTGCTAACTA	5	+	CONSENSUS_2:145642-145761
CONSENSUS_2	TWP_EYHCKQYNVA_001316	GTGATGATTTCTAGTGTATTTTGCTGATCCCAAAGGGCTCTTCCTATATGTTTCCCTAGGTATTTTCTAATTTTCTCGGCGAGTATTTCAGGGTTTTCTTCTGGAGATCCATATAACGCT	4	+	CONSENSUS_2:142162-142281
CONSENSUS_2	TWP_EYHCKQYNVA_001317	TAAGCACTTTGAGTCAGCGCACAACAGGGCTTGTAGGGCATATTGGAGATGAATTATAACAGCTCAACTTCTGAATGAAATCTAAGTTGCCAACTTTGTTGCGTTGTCTTTACTATATCG	4	+	CONSENSUS_2:145762-145881
CONSENSUS_2	TWP_EYHCKQYNVA_001318	AAATCTCCCCCCGCGGATTGATTTAAGAGAGTCTGTACTTGGCAAATTACCTTATCACACATCAATGGATTAGATTTTGAATATAAATCACCTATCATACGTTCTACATGCGAATCTACC	5	+	CONSENSUS_2:142042-142161
CONSENSUS_2	TWP_EYHCKQYNVA_001319	ACAACATGGAATAGCACAACACAAACACTAAGAAAAAGATGCGTACAATTGAGAGAATCTTCGTCCCTACTTTAAGCTTAGTATTTTTTAATGATATCGCGAAGACTGCTCAAAAATTCC	5	+	CONSENSUS_2:145882-146001
CONSENSUS_2	TWP_EYHCKQYNVA_001320	AAAGAAATAGGGATTTCTTCTGGAAGTTCATTATGTGATAAAACAAGTAGATCTGGAAAGTGAGGTTCTATCATTTTCCTTAGTTCAAAACGCGACTCACATCCCGTAATGATCGCACGA	5	+	CONSENSUS_2:141922-142041
CONSENSUS_2	TWP_EYHCKQYNVA_001321	AGCATCGTTCTTTACGATAATATGATATCCGATCTCACCGCCGCATCTTTGGAACAAATACAATCCCATCCTGAAATATCCTCCAAAAAAAGTAGCATAGCATCAAAAATCCTCCCTATT	5	+	CONSENSUS_2:146002-146121
CONSENSUS_2	TWP_EYHCKQYNVA_001322	ATTTTAAGATTAAATAAAAAAAATATTTTAAACAACACCTCAATTAAAATATTTTATTTGTTTTAATTAGATGAATTTCACAATTAAAGTGTCAAAACCTCGTCAGACACGGATCCTAGC	7	+	CONSENSUS_2:141802-141921
CONSENSUS_2	TWP_EYHCKQYNVA_001323	ATTACCATGCTTGTCTTCGCGTACCTCGCTATACTCGGAGCTATGATTTCTTCTTTAGTTACAGGAATATTCCCTCTATTCTCTATTTGTGCCTTCGCAATGCCTCTTCTTCTTGCATCT	3	+	CONSENSUS_2:146122-146241
CONSENSUS_2	TWP_EYHCKQYNVA_001324	CAGGTAAAAATCAATCAGAGTATCTCGATACTCGATTTCTTGAGTCTGCCAATATAATTCCCAAATCTCAGAAATGTTTTGCGTATTTTGTGTTTTCACAAATTTTTTCTTTCAGTAATT	6	+	CONSENSUS_2:141682-141801
CONSENSUS_2	TWP_EYHCKQYNVA_001325	CTATTTCTTCTTAGAAATGCTTCTCAACAAAAACCACAAGAAACAGATGTTGTGCCGCCTCGAGATGCGCCACTCGTAATTGAAATCAATGAAAACACGAAGCACACAAAAATTTTAGAA	5	+	CONSENSUS_2:146242-146361
CONSENSUS_2	TWP_EYHCKQYNVA_001326	CGGGTTAAAACGTTCAACAGCTCGAACTAAACCCTCAACACCGGAAGCATACAGATCCTCGGTCTTTACATGGGAAGGCATACCGGAAATTAAGCGGTGGGCCACACACTTAACTAAGTG	1	+	CONSENSUS_2:141562-141681
CONSENSUS_2	TWP_EYHCKQYNVA_001327	CAATGCGGTGAAGTAGTGACTACGTGGAATACTTTACCGCGCATCTTTGGGGAAACTACCCCTTCCCTATTAAATAAGGTTTGGAAAATTAACAACTCAAAAACAGTTCTCTTTGCCACT	3	+	CONSENSUS_2:146362-146481
CONSENSUS_2	TWP_EYHCKQYNVA_001328	AGCAAGCTTATTTGCTTTTTGATGTACGCTCCTTGGCACCCAGTCTTGCTTCCTTAAATCATCGATAATGGCTGCTTTAATTAAAAATAAAGCATACCCTTCAAAACGACGACTCTTTTC	5	+	CONSENSUS_2:141442-141561
CONSENSUS_2	TWP_EYHCKQYNVA_001329	ACAGGAACTGTGTATTCCCCACGTGTGCATTGCTGTTGCAATCTCATGATCGTATTAGAACGGAATACGCTCCTTTCAGACTTATGCACTATAAACACCTCTTACGAAATACCTATGGAG	3	+	CONSENSUS_2:146482-146601
CONSENSUS_2	TWP_EYHCKQYNVA_001330	CGCAGGTCGTGCTGAAGCAAACCAGCCAGAAAGCTCTTGTTGAGAAATTTGGAAATACTCACAAAGATCACCATCCGTAGGCTCTCTTCCTAGTGACAGCCGCAGGGCATCCATAGCATC	1	+	CONSENSUS_2:141322-141441
CONSENSUS_2	TWP_EYHCKQYNVA_001331	ATGCAGACAGGTCAATGCGTCTCCATGCCGTGGAAAAACTCTGATGGCTCTAGCAACAAGCAAAAACTAGGGTTGCCTAATTTCCTAGGCATCATTCATGGGCCGAATCCCGAACTCTAT	1	+	CONSENSUS_2:146602-146721
CONSENSUS_2	TWP_EYHCKQYNVA_001332	CTTTTTATCAACAATGTCGTACCCTGTTTCTGCTCTTTCATCAGCAATACGTTCTTCTAGAGCTACACCAGATTCACCATCAGATAACGAGGGTCTTTCCTCGTTTAAAGAAATAATTAA	5	+	CONSENSUS_2:141202-141321
CONSENSUS_2	TWP_EYHCKQYNVA_001333	AATTACCATCCTGTGATTGCCTTTGCCCTAGCAAAAGCTGCTTATACTAACTGTCTAAACGAGGCGATCAGACAGGGTGTCGACATGATTCAAATTCCTCTCATTGCCACAGCACCTGCT	1	+	CONSENSUS_2:146722-146841
CONSENSUS_2	TWP_EYHCKQYNVA_001334	AACTCCTAGAATCTTTCCAATTTCCTTAAGAACGAGCTCTTCATAGTAGTATAGAGCCATCACCTTTCTTTCTTTCTCTTCTAGGCTCTCGATAGCACTTGCTAAAAATGAAGAGAATTC	5	+	CONSENSUS_2:141082-141201
CONSENSUS_2	TWP_EYHCKQYNVA_001335	CAACTCTCCTCAAACCCTCAAGCAGCGGCAGATTGGAGAGCTGCTATACAAACAGGTTTGGTTGCTGCATTAATCAATTTTGCAGCGTCACAGCCGGAAACCATTATGAACGTCGTTATT	1	+	CONSENSUS_2:146842-146961
CONSENSUS_2	TWP_EYHCKQYNVA_001336	GAGCATCTTCACATTAACTGTGAAACAACAAGCAGAGAGAATTCCTTAAAGGAAAGCAGATAAAGCAGCTCGGAGTTTGATAAGGGCTTTGGAATGAATCTGGGATACTCGTGATTCGCT	3	+	CONSENSUS_2:140962-141081
CONSENSUS_2	TWP_EYHCKQYNVA_001337	GTTAGTTCCCCAGGATTAGGACTTCCATTATGAAATATTTGATATTGTAAACTGCTGATTTCCAACAAACAATAAATAAGATAAATAGAACTATTACTTTTATTTAAAAAATATTTATAA	7	+	CONSENSUS_2:146962-147081
CONSENSUS_2	TWP_EYHCKQYNVA_001338	TCTTATTACTCTAGCTGTTATAGCAACAGTAGGGAGTTGTGTGGCTATGACACTGACTTTGAACTTGTGGTTCGCACTACTCAGTGTTGTTGGAGGGATCTTATTATCTCTTGGCATTAT	3	+	CONSENSUS_2:140842-140961
CONSENSUS_2	TWP_EYHCKQYNVA_001339	TTTCAATTATGTCACATGAAAAAATTTCTTCGGGTAATAATCCATTACCCCCACAACAACTATTTGATTTAAATCCTAAGCAGAGATTCCCCGTAAAAGGCTATCTGAATAGGGTTTTAT	6	+	CONSENSUS_2:147082-147201
CONSENSUS_2	TWP_EYHCKQYNVA_001340	AAAGGTAATTTTAATAATGATAAGCCCAGCTCTGGAAAATACTTCTTTTATCAGCCGTTTACAAAACAAAACAGCGAATTTTGTTCACTCTACAATTTTTTCTCGTATCATTTCTGTAGT	6	+	CONSENSUS_2:140722-140841
CONSENSUS_2	TWP_EYHCKQYNVA_001341	ATAACCCAAACACTCGAGAAACGACTCGAAAAGTGCTTGCGATCATCGGCGGACTAGCTTTAGCTGGCGGGATTGCCTGTGGAATTACTCTCGGAGTGCTTGGAGCCCCTGGCCTAGTGA	1	+	CONSENSUS_2:147202-147321
CONSENSUS_2	TWP_EYHCKQYNVA_001342	TGAAGGACTATCTTAACGATCAGTACTCTTATATGCAAGATTCCTTAGGGATTTACTCTAGAAAAAAAATAAACGGATAAAAATTCTACTTTAATTTAAAATAGACGGGTTCTTTTACTT	6	+	CONSENSUS_2:140602-140721
CONSENSUS_2	TWP_EYHCKQYNVA_001343	TTGCTACAGCTATTGGCATTACCTTAGGCACGATTTTATTAGGAGCCTCCCTTGCGCTTCTACCAAGCAAAATGAAAAAAGGTATTCGAGGAAAAATAGAAAGCGCTTTAGAAGCAAATA	4	+	CONSENSUS_2:147322-147441
CONSENSUS_2	TWP_EYHCKQYNVA_001344	AGATAGGCAGAAACTGGGGTGCTTACGTTATCTAATCCTGAGGAAAAATTTTCGAGGATTCCCCGATCTTGCAAGTGTTGTATAAAATCCCGCATCGCAATAACAAAAAATCTTAATAAT	5	+	CONSENSUS_2:140482-140601
CONSENSUS_2	TWP_EYHCKQYNVA_001345	AACCCTATGACTTCCTTTCTCCCGGGCTGACCAACTCTTTGAAAGCACATTTTAAAGAGAGCTCATCCCTGCCGAAAAACATGCACGCTCCTGGAGCGACAGATGTGGATGTCTTTACAG	1	+	CONSENSUS_2:147442-147561
CONSENSUS_2	TWP_EYHCKQYNVA_001346	ATTCCGGTCGCAGAACCTACAAGAGCCACAGGAGTGAGACCAAAGTGAGCCATCCTACGCAAAAAGCATATCCCTATCCAATGTCCTATATGAAGAGAAGGGGCTGTGGGATCAAATCCA	1	+	CONSENSUS_2:140362-140481
CONSENSUS_2	TWP_EYHCKQYNVA_001347	CAAAAAACAACTCCGAAGTCAAGCTAGTAACTTTTAAAACTCCCTCATTCCTATCGCCTATTACTGTTGCCGGCACAGGTGTGTCGCGGGTGTGCTTCATACCTCCAGAAGCAGATCTAA	1	+	CONSENSUS_2:147562-147681
CONSENSUS_2	TWP_EYHCKQYNVA_001348	ACTATTTGCACTCCGGGTAAATAGTGAGCAAGACATTCTGAGAGTTTCTGGCTATTATAGGCGACTTGGCTTTCCTCAAGTAGGGTACGTTCTATGCTTTTCCCTGAGGGGTCTCCTATC	1	+	CONSENSUS_2:140242-140361
CONSENSUS_2	TWP_EYHCKQYNVA_001349	CGCGTCCCGAAACTATTCGGAATAGTTCTTTAGATTTATTTAAAATAGAAATCGGACCTCGTGGTTGGAATACAAATTTAGCAGAATTTGCCCAAACACCTAAAACACCTGCAGGATGGT	4	+	CONSENSUS_2:147682-147801
CONSENSUS_2	TWP_EYHCKQYNVA_001350	TCAGACTGAACACGCTGTTTGACTGTATCCTTACCCAACATAGCGCCTAGTCTAAAATGCTTCCCTACGTCTCTCAGGAAATCTATCACAGTCGTTTCTTTCAACCAGTCTATGTTATTT	3	+	CONSENSUS_2:140122-140241
CONSENSUS_2	TWP_EYHCKQYNVA_001351	CACACAGTTCTTGGAGTAACCTCACCGAACCTGCGACAGATGACAGTCCTCAATACTTAATTAGCGCGTGGAATCCTTTCGGACATTACCCAACAACGGCTAATGAACAACGAGCACAGA	1	+	CONSENSUS_2:147802-147921
CONSENSUS_2	TWP_EYHCKQYNVA_001352	ATATTCCCCCATTGATCACTTCCCCCACATTGCAAACATACTCCATAGTTCTCAAAGAGATAAGCAAAATCATATGATTGCAAAAGCATGTAGCTAAATTCAGTATAGCTAATGCCCTCT	5	+	CONSENSUS_2:140002-140121
CONSENSUS_2	TWP_EYHCKQYNVA_001353	CACGCCACCCTCTTTATGGAAGGAACAGTTTGGACAATCAAAAAGAAATGTTTGTCCATTTCTTTAAATCACTCATGGCTAGTGGTATTCACAGTATTGGCATTTATGGGAATGATCTTT	5	+	CONSENSUS_2:147922-148041
CONSENSUS_2	TWP_EYHCKQYNVA_001354	CAAATTGTTCCTGACTCAGTCTTCCCAATCTTCTTACCTTGGCTATTTGTTAACAACGGATAAGTCAAACCATAAGCCTGTCCCAATCCACGACGACGGATATAATCAATGCCTGAAGTA	3	+	CONSENSUS_2:139882-140001
CONSENSUS_2	TWP_EYHCKQYNVA_001355	TGTTCCCTAAAAATGACCTTAACGACTCCTACATTGACATATTCGCCCCACTGGACGGGGATTTTGAAGGTAGAGTTGCCACAGCCCTATCCTCCGCCTTAGCTGAAATAGCCCAAGACT	1	+	CONSENSUS_2:148042-148161
CONSENSUS_2	TWP_EYHCKQYNVA_001356	TCAAAGATTTCTTCATTACTCAATAAAGTTAATGTACGTGCTACTTTAGGCACTTCTTGATCCGGAAGCCTTAAAAAGTACTGATATAACTCATAGGGAGATGTTAGCTTGGGATCTAAC	5	+	CONSENSUS_2:139762-139881
CONSENSUS_2	TWP_EYHCKQYNVA_001357	CTGGAAATAACCTAACTGTTTGTCTCTACGGCATGGGAGGCAATCCTCTACACAAACCCAAACCTGTATCTTACGATCGCATGTATATTGATGATGCTGATGACGATTAAAGTCTTCTTC	3	+	CONSENSUS_2:148162-148281
CONSENSUS_2	TWP_EYHCKQYNVA_001358	ATGCTTTGAGTGACTACCTGAGCTTCTCTTAGTCCGTCTTCACCGTGTATAGAGGTGACTAGAGTTTCGGCAACAAACTTTTTCACAGCTACTGGATCTAATAAAAACTTTTGGTCTAGA	3	+	CONSENSUS_2:139642-139761
CONSENSUS_2	TWP_EYHCKQYNVA_001359	CTACAGGCAGCACAATCTCGGTATTTTCTGATTTTTTCTTAGTGGTTGTGCTTCCTTCAACCTCTCTCCTCCCGTGAACACAAGTTTTTAAAACTATTAAAATAAAGATTTTAAAAAAAT	6	+	CONSENSUS_2:148282-148401
CONSENSUS_2	TWP_EYHCKQYNVA_001360	ACAAAAAGATCTATCCACCGTTTGCCGAGTGCCTGTGTTCCTTCTAAAGAGACTGCCTGGCCCATAGCAACAAGATCTTGAAAATCCTTCTCAGAAACTGAAGATACTTTACCCGGATGT	2	+	CONSENSUS_2:139522-139641
CONSENSUS_2	TWP_EYHCKQYNVA_001361	AAAAATTTGATTGTAAAATTTCAGTTTTTATTTTTTTCTAAAAAACTTCTTTACTGAATCTATATTTTTCTTTTTGATGGATACCCTCAAATGGTTTAAACTTTGTTGTTGCTTTTCTTT	7	+	CONSENSUS_2:148402-148521
CONSENSUS_2	TWP_EYHCKQYNVA_001362	CACACCTGAGTTTCTTCAAAAACACTGTGTTCATTCTCAATAGGTTCACTATTTACATAGAGGCCTTTCTGCTCGATCAATCTTCTCGCTTCTCCTTTAGAACTACAAACCCCTAATGCA	4	+	CONSENSUS_2:139402-139521
CONSENSUS_2	TWP_EYHCKQYNVA_001363	TCAGTCACCTTTTGGCCCTCTTTGTAGTAGCCAGTATAAAATTATTTTAGGTTTTTATGATTCATCCCCCTGCCCAAAAACAAGCTGCTAGACGTTACACGCACTCTGTCAAAATTGGGA	3	+	CONSENSUS_2:148522-148641
CONSENSUS_2	TWP_EYHCKQYNVA_001364	AACCAATTAGCCCAATATCCGCACCAGCTTTCTCTGCCACCAATCCTCCTCCACACTTAAATTAGACGCAAAACGAGTTTTTTCTTCTTTCCCTGTGCTAATAAAACATATTGATCGAAA	4	+	CONSENSUS_2:139282-139401
CONSENSUS_2	TWP_EYHCKQYNVA_001365	ATCTTTATGTAGGTAGCGACCACTCGATAAAAACACAATCCATGACAACAACACCTACAGCGGATGTTGATGCTACGGTTGCGCAAATTTGTGCCTTGGTAGAAGCTAGGTGTGAAATTG	2	+	CONSENSUS_2:148642-148761
CONSENSUS_2	TWP_EYHCKQYNVA_001366	CGGGGCTTTGAGAATGTTCTTGAAGAAACTCTCGAGTTTTCTCTGGACTCCGATTATAGACAGACACAGAAAAACCATGGTCGATCATATTCAACACCAGATTTTTCCCCATTACAGCTA	3	+	CONSENSUS_2:139162-139281
CONSENSUS_2	TWP_EYHCKQYNVA_001367	CTCGTGTTACCGTACAAGGGATTAAAGAAGCTCAGGCATGCGAACATATAAAAGAACGTTTGATCGCCTTAGGAATCGATGTTCCCCTTGTAGCTGATATACATTTCTTTCCTCAAGCAG	3	+	CONSENSUS_2:148762-148881
CONSENSUS_2	TWP_EYHCKQYNVA_001368	AAGGTAATAGCGAATCAATACTTTGATCCACAGGAGTTCCTGCTTTAATCATCAGCATGATCTTTCTAGGACGTTTTAAAGAACGCACAAAAGATTCTAATGTTTCATGTCCTTGAAGTT	5	+	CONSENSUS_2:139042-139161
CONSENSUS_2	TWP_EYHCKQYNVA_001369	CAATGCATGTGGCAGACTTTGTAGATAAAGTCCGTATTAACCCGGGAAACTTCGTGGATAAACGCAACATGTTCACGGGGAAAATATATACAGATAAACACTATGCCGATAGCCTTCTGC	3	+	CONSENSUS_2:148882-149001
CONSENSUS_2	TWP_EYHCKQYNVA_001370	CTCCAGAGATACCCATACCTATGAATAATATGCCTTTTTCCTTAAGATCACGGCACCGTCTTTCTGAATCTTTATAATAGCTATTCCCCCCATCGATAATAATATCACCAGCTTCAAGAT	5	+	CONSENSUS_2:138922-139041
CONSENSUS_2	TWP_EYHCKQYNVA_001371	GATTAGAAGAAAAATTCTCTCCTCTTGTTGAGAAATGCAAGCGTTTAGGGAAAGCCATGAGAATTGGAGTGAACCACGGCTCTCTTTCCGAACGTGTTATGCAACGTTACGGCGATACCA	2	+	CONSENSUS_2:149002-149121
CONSENSUS_2	TWP_EYHCKQYNVA_001372	AGCAGCAAGGGTTCCCATTAACCTTAGCAGAAATACTTTGGAAGATAGGGGCTATTGCCGGCCAGGCATCACTATTGCCTCCTGGCATAATAGAAGGTCCATGACGAGCGCCCTCTTCTC	1	+	CONSENSUS_2:138802-138921
CONSENSUS_2	TWP_EYHCKQYNVA_001373	TTGAAGGTATGGTAGTTTCGGCGCTTGAGTATATTGAAGTATGCGAAAAGCTGGGTTACCGTGACGTAGTTTTCTCTATGAAATCTAGCAACCCTAAAGTGATGGTTGCTGCGTACCGTC	2	+	CONSENSUS_2:149122-149241
CONSENSUS_2	TWP_EYHCKQYNVA_001374	ATAGATCTAAACGTGCTCTTAATAAGCCATAAGCCTCACAAATTAACTGTATGTCTCCATATTCTATGCCATTATGTACAGTTTTTACATAATGTCCTGCGCCTCCGGGGCCAACCCAAC	3	+	CONSENSUS_2:138682-138801
CONSENSUS_2	TWP_EYHCKQYNVA_001375	AGTTAGCTAAAGATCTTGATGCCCGTGGCTGGCATTATCCTCTACATCTCGGGGTTACTGAAGCCGGAATGGGAATGGATGGGATTATTAAATCCTCTGTGGGCATAGGGACTCTCCTCA	1	+	CONSENSUS_2:149242-149361
CONSENSUS_2	TWP_EYHCKQYNVA_001376	CAATAACTGGGAAGCCATTGGAATCTTTTAAAGAGAGAACTTCCACAGAAATTCTCATCAAGTAACTTTCTAATTCACGTGTGTTCCATTCAGCAAAAATCACGGATACAGCTTCAGGAG	5	+	CONSENSUS_2:138562-138681
CONSENSUS_2	TWP_EYHCKQYNVA_001377	CCGAAGGTCTAGGTGATACTATTCGTTGTTCTTTAACGGGGTGTCCGACACAAGAAATCCCTGTTTGTGAAAGTTTATTAAAACATACAACGACATACCTGAATCTTCCTAAGAAAAATA	5	+	CONSENSUS_2:149362-149481
CONSENSUS_2	TWP_EYHCKQYNVA_001378	AAGAGAGGAAGCGTGCTAATACAGATTCAATAATTAGCGAAAGGGGCACTCCCGAATCGATAGCGTCAATGGCAGTCCAACGCCCTGTGCCTTTTTGTCCAGCAACATCTAAAATGGTAT	1	+	CONSENSUS_2:138442-138561
CONSENSUS_2	TWP_EYHCKQYNVA_001379	ATCCCTTTGCTTTAGAAAATTCTGAAAGTTTCGTCAATGCTTCTAAGAAAATCACGAAAACCACCCCCTGGGGATCGGTCTATGGTGTTTTTATTAAACTGAATGAAGATCATATGCTCA	5	+	CONSENSUS_2:149482-149601
CONSENSUS_2	TWP_EYHCKQYNVA_001380	TCGAAGCGTATAGCGCTTGGAACACATCTTCAATAAAAAGATGAGGGTCTCTAGGTTTTTCAAAAACGATAGGAACACCCGGAAGTTCTTGAGAAGCTCGCTCACGAATAGTTTTCCAAG	3	+	CONSENSUS_2:138322-138441
CONSENSUS_2	TWP_EYHCKQYNVA_001381	ATACACCCGTGGAACAGCTACTTGAGCAATTAGGCATCCACCCTGAAAATGGGAAAAAAGATTTCACGACTCCTGATGGTGTGGTTGTTCCAAAAAGTTTTATCGGCACTTCGGTTCTTA	2	+	CONSENSUS_2:149602-149721
CONSENSUS_2	TWP_EYHCKQYNVA_001382	CACTTTGGATAATGCATCCGCCTCTCCATAATAAGGCTAACTCTCCAAAATTTAAATTCCATTGATGCTCTTCAGATGCTTGTTTCAATAACATGAATCCTTGAGCATAACTGATAATTT	5	+	CONSENSUS_2:138202-138321
CONSENSUS_2	TWP_EYHCKQYNVA_001383	AAAAATTAGAACAACATTTCATTGTTTTCCATCATCACGAAGTCCCTTGCCTCTATGATTACAACCACGAGATTTGGAATCAGGAGGAAGTGTTAAGTTCGCCTTTTGTGCATTTTCACG	5	+	CONSENSUS_2:149722-149841
CONSENSUS_2	TWP_EYHCKQYNVA_001384	CAACTGTTCTTCGCCAACCGGGCTCGGAATGTTGTAATACAGTCTTGAAATAGCTTTGTAAAATTAACGAAGGTGCTTCCGGCTCATTTTCGAAACCTTTATGGATAGCATCTAGGAAAA	3	+	CONSENSUS_2:138082-138201
CONSENSUS_2	TWP_EYHCKQYNVA_001385	CTTCACCTCCGTTTATTCACAGTACAAGAGATTTCTTTGAAAAGAAACAAGGTGAGCAACAACCTGTAAAGTTGGTATTTTCCAAAGATCTCGATGATGAATGTGAGGCAGCAGTGGCTA	4	+	CONSENSUS_2:149842-149961
CONSENSUS_2	TWP_EYHCKQYNVA_001386	CGAAATAGTCTCTTAATCCTTGAGCTAAAGCTATTGGAGAGTCTTTTGTTCGGTAACCATCATAAAATGTCAATGCAGCTGCTAAACAAGGCATGGGATATCCTGAACCCACACCATAGG	3	+	CONSENSUS_2:137962-138081
CONSENSUS_2	TWP_EYHCKQYNVA_001387	TAGCTACAGAATTCGGAGCCCTCCTCCTCGATGGTTTAGGAGAAGCTGTAATTTTGGATCTTCCTAACATTCCACTTAGCACAGTCCGCGAAATCGCCTTCGGCACCTTACAAAGTGCTG	1	+	CONSENSUS_2:149962-150081
CONSENSUS_2	TWP_EYHCKQYNVA_001388	ACTGAAGTCCCTCTCGCTTTTTCTCAAATTATTTTACGAGAGTTGTTGTTTTTGACCCTATCCAATCTGTATGATAGAACTCCCCTCGAGGTCTATCCTTACGTTCATAAGTATGAGCTC	4	+	CONSENSUS_2:137842-137961
CONSENSUS_2	TWP_EYHCKQYNVA_001389	GCGTACGTTTAGTAAAAACCGAGTATATCTCATGTCCTGGATGCGGAAGAACTCTCTTTGACCTTCCCGAAGTGACAAAACGTATTCACGAGAGAACACAACATCTTGTAGGATTAAAAA	3	+	CONSENSUS_2:150082-150201
CONSENSUS_2	TWP_EYHCKQYNVA_001390	CTTAGGGTTTGGATACATACTTTTTTCCCCTGCAGTTTACTCTCAATACTTAGCATAGGCCAACACACAGGGGCGTTGTAAGTTATCCTAAAGATAGCAAGAGAGTTGCGCAAAAACCAC	3	+	CONSENSUS_2:137722-137841
CONSENSUS_2	TWP_EYHCKQYNVA_001391	TCGCCGTTATGGGATGTATTGTTAATGGTCCAGGAGAAATGGCAGATGCTGATTTTGGGTTTGTAGGATCTAAAACTGGCATGGTCGATCTCTATGTAAAACACACATGCGTGAAAGCGC	2	+	CONSENSUS_2:150202-150321
CONSENSUS_2	TWP_EYHCKQYNVA_001392	GGGTAAAAAGCGGATGAAGGAATTTGGGAAAGTTTCTATTCCCAACACCGCTTTTATTGAAGTTCTTAAAATAGATTAGCAAGCCTTAAAGATACGTTACCCTCCCCTTCTAGCGAGAAA	4	+	CONSENSUS_2:137602-137721
CONSENSUS_2	TWP_EYHCKQYNVA_001393	ATATCCCCATGGAACAGGCTGAAGACGAGCTTGTGCTTCTTCTGAAAGAACATGGTGTATGGAAAGATCCTGAATGAGACATTTTTAGCTATGGCACAATCAACTCCCCCAGATAATCAC	2	+	CONSENSUS_2:150322-150441
CONSENSUS_2	TWP_EYHCKQYNVA_001394	TGCTATCAATAAAAAAGTCATTGCTAGAGAAACAATTCGTGCTCTTTCTAAAAATGTGACGGCAAAGTGTTACGGCGGTGATATCACAAGAAAACGAAAACTCTGGGAAAAACAGAAAAA	5	+	CONSENSUS_2:137482-137601
CONSENSUS_2	TWP_EYHCKQYNVA_001395	CTAACTAAGCTTACTTTCCCAGAACTCTCTGACCTCCCCCTACGTCATGGATTGTTCCCTAAACAAACAGATGCAGAAGGTTACGTCTATGTGCCTAAAAATGATGAGATCCGTAAATCT	3	+	CONSENSUS_2:150442-150561
CONSENSUS_2	TWP_EYHCKQYNVA_001396	ACCTGTCGATGCTTTTTCTTGCCTTGTACATAGAGATAAAGCGGAAGCACGCGGAAGAAGTATCTGTGAGAAGCTTGTCGATGTTATTCCTCAACAACTTTTTAAAATCCCCATCCAAGC	3	+	CONSENSUS_2:137362-137481
CONSENSUS_2	TWP_EYHCKQYNVA_001397	CTAGGTGCTGAACGTTTTTGTGATCTCCATCAAGTGCATAGCACAAGTTTACGTCATGCGACATATACCACCCCTTCAGGGTGCCCTGCTGACGGATTGTATACTCATGATCCCATGCTT	1	+	CONSENSUS_2:150562-150681
CONSENSUS_2	TWP_EYHCKQYNVA_001398	TGTCTCTGATTTTAATGATAAATTAAAATCTGTAACTAAGGGTTATGGATCTTTTGATTATCGTTTAGGAGATTACCGTAAAGGATCTATCATCAAACTGGAAATTCTCATCAACGACGA	6	+	CONSENSUS_2:137242-137361
CONSENSUS_2	TWP_EYHCKQYNVA_001399	TCTCTGCACATCCGACATTCTGATTGCCAACCAGCAATTTTCTATGATCCCGAAAATCATGTTGTTGCGAATGTCCACTGTGGATGGCGAGGACTTGTTGGAAATATCTACGCGGTAACT	1	+	CONSENSUS_2:150682-150801
CONSENSUS_2	TWP_EYHCKQYNVA_001400	ACAAGAGTACTTAAGCAGTATTATGAATCTATGTTTAGATAAACGTGGTGTATGCTTAAAAACAGAAATGTTAGATCAACATAGGTTGGTGCTTTCCTATGATCTTCCTTTAAATGAAAT	6	+	CONSENSUS_2:137122-137241
CONSENSUS_2	TWP_EYHCKQYNVA_001401	GTAGCTACATTAAAACGTGTATATAACTCCCGTCCGCAAGATTTAATTGTTGTTATCGGTCCTTCTCTAGGCCCGGATTACGCTATTTATCCCGATTATAGAGAGCTTTTTCCTCCGAGC	3	+	CONSENSUS_2:150802-150921
CONSENSUS_2	TWP_EYHCKQYNVA_001402	TTATAAGGTTGTCTTAAAAAATGGCAAAACTTTGTTCATAGATAATCCTACAGCCTATCCAGATCCTTCGATCATAGAACATATGGAAGAGCCTTGGGTACATGTCAATATCATTACACC	5	+	CONSENSUS_2:137002-137121
CONSENSUS_2	TWP_EYHCKQYNVA_001403	TTTTTTGCCTTCATGCCCAAGGAAAACCATTTGGACTTCCGTGCTATAGCGAGAAAACAGTTGCTGGACCTGGGAATCTCAAGTTCTAAAATTACGATTTCTGAAAGGTGCACCTATACC	3	+	CONSENSUS_2:150922-151041
CONSENSUS_2	TWP_EYHCKQYNVA_001404	CCATTCTTTAGGCTTTGGTTTTCGCTGTGGGTTTTTAGGACTCCTGCATTTAGAGATCGTTTTTGAAAGAATCATCCGAGAATTTGATCTCGACATTATTGCTACAGCACCTAGTGTAAT	4	+	CONSENSUS_2:136882-137001
CONSENSUS_2	TWP_EYHCKQYNVA_001405	GAACATGAGATTTTCTTCTCTTCTCGGTACCGCAACTACTATTCAGAACCTAACGTGATAGATACACCTATAAAAAAGAACAACGTCACTGCTGTTCTGCTTCTTCCTAGATGATCCTGT	4	+	CONSENSUS_2:151042-151161
CONSENSUS_2	TWP_EYHCKQYNVA_001406	CAATCCTGTAGTGTTTGCTGGTATCTACCCTATTGATTCTTCAGATTTTGATGCTTTAAAAGACGCTTTAAGCCGTTTACAACTTAACGATTCTGCTTTAACGATCGAACAAGAAAGTAG	5	+	CONSENSUS_2:136762-136881
CONSENSUS_2	TWP_EYHCKQYNVA_001407	GATTTTAAAAATCAAGAAGCTGTTCTGGTTGTTCTATAGCATCTTTGATTTTGATCAGAAAACCAACTGCCTCTTTACCGTCAATAATACGATGGTCATAGCTAAAGGCAACATACATCA	5	+	CONSENSUS_2:151162-151281
CONSENSUS_2	TWP_EYHCKQYNVA_001408	AGCAGGTCAGGTAGGCTATTTCATAGCCAACTTAAAAAAAGTTAAGGATGTAAAGATTGGTGATACTGTAACTACAGTCAAGCATCCTGCTAAGGTACCTTTAGAAGGATTCAAAGAAAT	5	+	CONSENSUS_2:136642-136761
CONSENSUS_2	TWP_EYHCKQYNVA_001409	TATCTGCTATGGCGATGGTATTATCGATCACTACAGGGCGTTTTTCTATTTTGTGCATTCCCAATATCCCTACCTGAGGAGGATTGATAATAGGTGTAGAAAGTAAGGAACCGTAAACCC	3	+	CONSENSUS_2:151282-151401
CONSENSUS_2	TWP_EYHCKQYNVA_001410	GAGTGGAGAAATTAAAAAAGGTGACCGCATTACCTTTATGGCAACAAAAGGATCGTCATTTGAGGTATTAGGTGTAGGAGCTTTTCTTCCCGAAGCAACGTTAATTGAGGGATCTTTACG	3	+	CONSENSUS_2:136522-136641
CONSENSUS_2	TWP_EYHCKQYNVA_001411	CACCATTTGTAATAGTGAAACTTCCTCCTTCTAACTCTGGAAGAGAAATTAACCCATCTCGAGCTCTACTCGCTAAATCCGCAAGCTTCATTTCAATGTCACCACTTGAGAGCTTATCGG	3	+	CONSENSUS_2:151402-151521
CONSENSUS_2	TWP_EYHCKQYNVA_001412	TGAAGCCATTGTGGAATTAATCCCTCCACCTAAATCTCCTGAAGAAACTGAATTAAAAGCTTTGATTTTTGATTCTCACTATGATCCTTATGTAGGTATTATGGTGTATGTCCGTGTGAT	5	+	CONSENSUS_2:136402-136521
CONSENSUS_2	TWP_EYHCKQYNVA_001413	CCTCACGAATCACTGGAACAACAAGACCACGTTCTGTTCCCACAGCAATAGAAATATCGTAATACTGGCGATAGACAATCTCATCACCATCAATATACGCATTGACACGAGGATAAGCCT	2	+	CONSENSUS_2:151522-151641
CONSENSUS_2	TWP_EYHCKQYNVA_001414	TGATTTACCAGCAGCAAACCCTGAAAAAATCCGAAAACAAATAGAAGATTACATAGGGCTAGATACTACACATGCAATCGCCTGCTCAGCAAAAACTGGGGAAGGAATTTCGGAAATTCT	4	+	CONSENSUS_2:136282-136401
CONSENSUS_2	TWP_EYHCKQYNVA_001415	TCAGCGCTTCAATAACCGCTTTTATGAAAAAGGACATTAAACCTAGTTTCACATTATAACGAGCAGAAAAGGCCTCTTGTTTTTCCTTCCGCAGTTTCATCAGAGGGGTCATATGAATCT	4	+	CONSENSUS_2:151642-151761
CONSENSUS_2	TWP_EYHCKQYNVA_001416	TGCCTGTGAGGGAGCTCTTTTAATTGTTGACGCAGCTCAAGGTGTGCAAGCTCAAAGTTTAGCTAACGTTTATCTAGCCTTAGAACGTGATCTGGAGATCATTCCTATTTTAAATAAAAT	4	+	CONSENSUS_2:136162-136281
CONSENSUS_2	TWP_EYHCKQYNVA_001417	CATTGAATGTTGTTAACATTGCGGATTCATGAAGAGCTGTAACTAAACGTCGAGAAATCGTTTTGCGTATTGATGACATACGCTCACGCACCTCATTTTTAGCTCCCGAACGTTGCGGTT	3	+	CONSENSUS_2:151762-151881
CONSENSUS_2	TWP_EYHCKQYNVA_001418	CACCATCAAAGCGCATCCAGTGACGATGTATTATAAATACAATGGAGAAGTGTATCAGCTGAACCTGATAGACACGCCGGGGCACGTGGATTTTTCTTATGAAGTATCACGATCCTTAGC	2	+	CONSENSUS_2:136042-136161
CONSENSUS_2	TWP_EYHCKQYNVA_001419	CTTCTTGCATTTTCTCACGTAAAGGAACAAATGTCTTTCCCTCAGAAGGAGGATTGTGAGCTGTAGACCTCGGGAAACAAATGATCTCCGCATCTACTGTCTCCCCCACGGGAGTGTCCT	1	+	CONSENSUS_2:151882-152001
CONSENSUS_2	TWP_EYHCKQYNVA_001420	TATTGACCACGGGAAATCTACAATTGCTGACCGCTTACTTGAAAGTACAAGTACAGTCGAGCAAAGAGAAATGCGCGAACAGCTCCTTGATTCCATGGATCTAGAAAGAGAGCGTGGGAT	1	+	CONSENSUS_2:135922-136041
CONSENSUS_2	TWP_EYHCKQYNVA_001421	TGACTGTACTTTCAGAAACAGATTCATTAGCATCATAGATCCTAGCAACAATTCCACCGACGGCAACAACATCTCCTTCAGCGACAGACCAAACAATCCTTCCAGATATAGGCGCATAGA	2	+	CONSENSUS_2:152002-152121
CONSENSUS_2	TWP_EYHCKQYNVA_001422	TAGTATTGACAACTAACAATGCTCAGTCTAACATGGCTCTCTCTGAAATTGACAAGACCCCTCCTGTATTTTGAAAGAGTATAAGCTAGAAAACATTCGAAACTTTTCTATTATTGCGCA	5	+	CONSENSUS_2:135802-135921
CONSENSUS_2	TWP_EYHCKQYNVA_001423	TCAGTTGATTTACCTTTTCGCTTTCGATCTCCATAATCCCTTGATTCTCCTGAACCAAGCTCTCTGAAGTTACCAAAAGAGAAGCTATTGTGACTTCGCTTATGGATTCAGCGACATTTG	3	+	CONSENSUS_2:152122-152241
CONSENSUS_2	TWP_EYHCKQYNVA_001424	CACATATTTATAATATACTACGGTTTAAAACGATAAAACGTACAAACTACAAATACAATAGCTATTCTAATTTTGATTTCTTAAATAAATTAAACTCATCTTCTTACATTTCAGTTCTAG	7	+	CONSENSUS_2:135682-135801
CONSENSUS_2	TWP_EYHCKQYNVA_001425	GAATGCGTACTTCTGTGATCATACATTACCTAAAGAAAACAATGTTTCCATTAATGTTAAAAATTCTTGTTGGCTAAGACGTGCGGAACCCGTAGCTGTTGAACTACTTCTAGGTCTGCT	5	+	CONSENSUS_2:152242-152361
CONSENSUS_2	TWP_EYHCKQYNVA_001426	TCTCTTTGTTTGCATGTATCGACAAACTACTTCTTGCTTTGGAAGTGTTTGGGAGACAAAAAGATTGGAAGCTTGCATATGTCATACTAAATAAAAAAAACAAAATTATAATTATAAATG	6	+	CONSENSUS_2:135562-135681
CONSENSUS_2	TWP_EYHCKQYNVA_001427	AACGCACGTTAATTTTTTAGGGAAAATCTCTTCGGTAGCCATGAAAATATAATCATAAGCCCCCATATTCTGAGGTTCTTCTTGAAGCCAAACGTAATGCTCGACTTTAGGATACTTGCC	4	+	CONSENSUS_2:152362-152481
CONSENSUS_2	TWP_EYHCKQYNVA_001428	TGCGCATAGTAGTGAGATAATGATATTTACATATGAAGGTAATATCGATAAAAAAATAAGACCTGAAATAATAAATAAAATACTCAAAACAATTAATATGATTATTTGAGATGGCGTTGG	7	+	CONSENSUS_2:135442-135561
CONSENSUS_2	TWP_EYHCKQYNVA_001429	AATCACGGAAAGAAGATCTTCGAGATGTAAAGGATACAAACTCTCAATACGTAAACAAGCAAAGTCTTTCTTACGTTCTTGAGGTAAAGCACCTTTAAAATCATAATATACTTTTCCAGA	6	+	CONSENSUS_2:152482-152601
CONSENSUS_2	TWP_EYHCKQYNVA_001430	CTTAGGAAACTCCGATTTAATTACATAACGAAATCCAAAAGGGATGTGCTTGTATTTAGGTTGAGAATATTTAATGATAATTTGGGCTGTAACAAACGATAAAATACACCAGCTCATACC	6	+	CONSENSUS_2:135322-135441
CONSENSUS_2	TWP_EYHCKQYNVA_001431	ACACAATACGAATACCTTAGCATCATAATTAGGTTCGGCATCTTCAAGGATAGGACGAAACCCTCCTGGCTCAGTAAACTCATCAATCCAGCTTATACATTCAGGATGCCGTAAAAGCAT	3	+	CONSENSUS_2:152602-152721
CONSENSUS_2	TWP_EYHCKQYNVA_001432	TTTATGTAGATGATTTCGAAGTGATGTTTCTTGAGATTCTCTACAATCATGAATATAGATTAATAACTCCCTAAAATTCGCAAGTTTTAAGTCTTGCTTAGTGACTAAATCAAAAAATAC	6	+	CONSENSUS_2:135202-135321
CONSENSUS_2	TWP_EYHCKQYNVA_001433	TTTTGGAGTGAAGATCACCAGGGGTAAAGATAAATCTCGTTTTGTATGTTCACGCAAGATACGGAAATATTGTACCGGAGTGGAAGGAATCACAACTTGGAAATTCCAATTCGCAGCGAG	3	+	CONSENSUS_2:152722-152841
CONSENSUS_2	TWP_EYHCKQYNVA_001434	ATATAGAGGGCAATTTTCTATTAATAAGTTGTCTAAGCTTGGAAGATGTTGTCCGTTAATTTCGCTGTCTAAATTATCAACACCAAAATCTTCCAAAATCTTCTTTAACTGAGGAGAGAG	6	+	CONSENSUS_2:135082-135201
CONSENSUS_2	TWP_EYHCKQYNVA_001435	CTGTAAGTACCTTTCTATACGCGCGGAAGAGTGTTCTGGTCCCTGCCCTTCGTAGCCATGAGGAAGAAGAACAACAAGATCAGAGTGTAGATCCCATTTTTGAATCGCAGATGAAATATA	2	+	CONSENSUS_2:152842-152961
CONSENSUS_2	TWP_EYHCKQYNVA_001436	AGATTGACGTATTGCATCTAATTCAGAAAACCAATAGATTCCAGAATACCCGAGGTTGTATTTTTCTAAATTTTCTCTTAAGACATTCTTATTACCTAACTCTATAAAGCGCTTCATCCA	6	+	CONSENSUS_2:134962-135081
CONSENSUS_2	TWP_EYHCKQYNVA_001437	CTGATCAAAAATTATCTGTGCTCCATTGGAAAAGTCTCCAAATTGCGCTTCCCATAAAACCAGAGTACGCTCTGCTTGCTGAGCATAACCATATTCGAAGCCTAGCACAGCATATTCGGA	2	+	CONSENSUS_2:152962-153081
CONSENSUS_2	TWP_EYHCKQYNVA_001438	ATCCCAAGTATGATTTTTCACCTGATCCATTAAAAAAACATATTCCTCGTGGCGCAATTCTTGCGCTAATCCATAAGATTGCAGGAGGAAAATTGTTCCATGTTCCGTTCTTGGAGTAAC	4	+	CONSENSUS_2:134842-134961
CONSENSUS_2	TWP_EYHCKQYNVA_001439	CAATGGCGAATTATACATATCTACAGAGCCTTGATCAGGAGATAAGTGATACAAAGGTGTGTACGTATCCCCAGATTTGATATCACTCCATAATAAATGTCGCTGGCTAAAGGTTCCACG	3	+	CONSENSUS_2:153082-153201
CONSENSUS_2	TWP_EYHCKQYNVA_001440	TGTAAATGTCACCCGTAGTTCTGACAATAGCTCTACCTTATCTTTCTCACCCATATATCTGCTATAATCTCCTTGAGCATTAATTAATAACCTGTCTACTACAGCGGTTACTTGTCGATG	5	+	CONSENSUS_2:134722-134841
CONSENSUS_2	TWP_EYHCKQYNVA_001441	AATAGCATCTTGTCCTGAAAGACGTAGGGAAAATTTCTCGATCAATAAAGAAGCAAAAGCCAGCTCTTCAGCCATTCCCCAATCATAGCCAATTTCTCCTTTAGCCATTTTCATTCTCTT	4	+	CONSENSUS_2:153202-153321
CONSENSUS_2	TWP_EYHCKQYNVA_001442	TTGATCTAACCAACATAAAAATTGCCAAGAAGCAAGCGATGTTGATCGAATAAGCTGTAGTTGCTCCCAAGAGATACCGTGTGAACATATACGAAAAACGAGTTCTTTTATACTCTCCTC	5	+	CONSENSUS_2:134602-134721
CONSENSUS_2	TWP_EYHCKQYNVA_001443	ATCAAGCAGAGCTTTTACCTTAGGATGGGGCGTAAAGTTTTCAGGAAGACCACACAATTTAGAACTGATATGAAATACCGTATCACGTGTTAAGGAAACATCGACATCATTGATTAATAA	5	+	CONSENSUS_2:153322-153441
CONSENSUS_2	TWP_EYHCKQYNVA_001444	ATTTTTACATTCAGAACAAGTTGCTAAAGCAATATTAGACTCATACCTAAGACTATTCTCACTAATAAAATCTCCTAGAAAAGACCTTGCTAGTATGCGTATACCTCCATGGGGAGCCGA	5	+	CONSENSUS_2:134482-134601
CONSENSUS_2	TWP_EYHCKQYNVA_001445	CTCGCCGAGATCCATACGATCGCAATGACGACAATCTCTTTTAAAGAGTTTATGATTTTCTTCTTGCTTTAATGATTGGAATTCTGTGTTGAGAACATCCTGAACGCCTTGTTCGAGCTT	4	+	CONSENSUS_2:153442-153561
CONSENSUS_2	TWP_EYHCKQYNVA_001446	ATAAACTTCTTCTATATCTTCGAGTTTTTCATGAAATTTCATACGGTGATTAAAATAGTAGCATATAGTCTTCCAAGCTTGACTTGTTTTTTGATTCAACAGGCTTTTGTATCGGGAAAC	6	+	CONSENSUS_2:134362-134481
CONSENSUS_2	TWP_EYHCKQYNVA_001447	CTCCAAACTATCTGCAGAGATTTCCTCCCGATAGTTATCTAATAAATACTTCTTATATATCTCTCGAATGGTAGGCTTTTTCTTAATTTCATCGTAGAGCAGAGGCGCTGTTATTGAAGG	5	+	CONSENSUS_2:153562-153681
CONSENSUS_2	TWP_EYHCKQYNVA_001448	TCTTCATAAGATTCAATGAGAGGTCTTAACAAAAATCCTCACTTGGAAACAGGTGAGGATTTTTTTTGTCTTGAAAACTTCTAAACAAGTTTAATTATAACCTTCATCATCCCTATTTAG	6	+	CONSENSUS_2:134242-134361
CONSENSUS_2	TWP_EYHCKQYNVA_001449	GTCGTCACTTTCATTATGACCGTATTTACGATAACAGCATAAATCGATAATTACATCGCAACTAAATTCTTCACGTACCTTCAGAGAATACTCTATAGCCTGCAAACAAGCGACCACATC	5	+	CONSENSUS_2:153682-153801
CONSENSUS_2	TWP_EYHCKQYNVA_001450	AAGTTGTTCTTAATTCAATCTGCTCTCAAAGAACAAGAGCTTGCAGGAGAAGAAGCTGCTGCTCCTGCAAATACTGAAGCATCCTCATCAATTCAGGGAACACCTGCTGTTGAGAACGCT	2	+	CONSENSUS_2:134122-134241
CONSENSUS_2	TWP_EYHCKQYNVA_001451	CTCAGCATTTACACGAAATACCGGAATGCCCAACATCTTAGCAATATCTGTACAGTAAGGCGTGGAGCGAGATTCTCTAGGTTGAGCAGTAAATCCTATATGGTTGTTTACAATAATGTG	3	+	CONSENSUS_2:153802-153921
CONSENSUS_2	TWP_EYHCKQYNVA_001452	TCTTTAATCCAACAAGGTCTCTTAGTCGTTTGTGGAAGCATTGGAGCTATGACACCTTACTTAGCAATAGCACTCTTCCTGATTATTGCAGTATGGCTAGTCTCCGCTACCAAACTCAAT	3	+	CONSENSUS_2:134002-134121
CONSENSUS_2	TWP_EYHCKQYNVA_001453	TAATGTTCCCCCTGTGGAATACCCAGGGATCTGACTTAATTGTAAAGTCTCATATACGACGCCTTGTCCCGAAAATGCGGCATCGCCATGAACAAGAATCGCTAAACAAGAATGTTCCTT	2	+	CONSENSUS_2:153922-154041
CONSENSUS_2	TWP_EYHCKQYNVA_001454	AAGTATGCCCTCTTTGATGCGACTAAAGAAATGGCCTACATTCCATTAGATCAAGAACAAAAAGTTAAAGGAAAGGCTGCTATTGACGTGGTTGCCGCTCGTTTCGGAAAATCCGGAGGT	2	+	CONSENSUS_2:133882-134001
CONSENSUS_2	TWP_EYHCKQYNVA_001455	ACCCGCATCTACTTGATGTTGCAAAGCGGCTACAACCCCCTCAACAACGGGATCCACGGCTTCTAAATGGCTAGGATTGGGCAACATGACGAACGTCACTTCCTCACCATGTTGACCAAA	1	+	CONSENSUS_2:154042-154161
CONSENSUS_2	TWP_EYHCKQYNVA_001456	TTCTTCATTTTGGTTATCTTTAGAGATCAAGCTTCCGGCATCGTAGCGATGTTTGGAACCACACCATTAATGCTTGCTGTTATGGTTGGTGCTATCCAAAACATTCTATCTAAATCCACT	4	+	CONSENSUS_2:133762-133881
CONSENSUS_2	TWP_EYHCKQYNVA_001457	AGATCTAGATACATATCCCTTGTGATACTTCACATCACCAACTGTATCTAAACCTCGAAATTGAGGATTATCCTCAAACTCCATAAAAACTTGGGAATAAGGCTTTCCTAAAACATTAGT	5	+	CONSENSUS_2:154162-154281
CONSENSUS_2	TWP_EYHCKQYNVA_001458	TGGACCGGTGTTGTCTCTGTAATCGTTATGTTGTTTATTGGAGGTAACGTTATCCGTAGGTTCGGCTGGTTAACAGGAGCTCTTGTTACACCGGTTATGGTACTGTTAACAGGTGTCTTT	2	+	CONSENSUS_2:133642-133761
CONSENSUS_2	TWP_EYHCKQYNVA_001459	CAAAACATTCAGACGCCCGCGGTGGGCCATACCAAGAATGTAACTTGTGATATTTTGAGTAACACCGTAGCGCACAAGATGTTCAAGCATGGAGACCAAACTTTCACAACCTTCTAAGGA	1	+	CONSENSUS_2:154282-154401
CONSENSUS_2	TWP_EYHCKQYNVA_001460	CTTCTTGTTATTTGCTACGGTATTTGCATTAACCTCGTAGAAGTAACTTGGAAGAGCCAGTTGAAAATGCAATACCCCAATGCTAACGAGTATAGCGAATTCATGGGTAATTTCTCATTC	5	+	CONSENSUS_2:133522-133641
CONSENSUS_2	TWP_EYHCKQYNVA_001461	GAATCTTTTCTGCCCTGTAAATTTTACTTGTAGGAACTCTTCAAAAAAGGTGGCCTTACATATGTCTTGATAGGAACGCGCAAGCTCTTCTGGAGAGCGTTGGGGAGGCTTACTCTCCAT	2	+	CONSENSUS_2:154402-154521
CONSENSUS_2	TWP_EYHCKQYNVA_001462	ACCGACCCGAGATTCTATGATCCCAAAGAGTTAAACAAAGCTAAGAAATCAAAGCCAAAAATGACGATGAAAGAAAGCTTTGCTTACCTTGCAAGATCTCCTTACATGTTGTTATTAGCC	5	+	CONSENSUS_2:133402-133521
CONSENSUS_2	TWP_EYHCKQYNVA_001463	CAGTTTCCATACATACTCTTGCAATTGAGGAGAACACGCCAGAGTTTCTACAGAGATGCTACGACAATAAAAGTTTTTTAATGCTTGGATTAAATCACGCACAGGAACTTTAGGCTGAGG	4	+	CONSENSUS_2:154522-154641
CONSENSUS_2	TWP_EYHCKQYNVA_001464	GCTAGTGCTACAGGCAATACGGATCCTTGGGGTCTTTCCCTTTACCTCTTAATGAGCATGGTTGTGATTTCCGGTGGTATTATTATCCTATGCTACTGGTGGATGAATAAGTGTGTTCTT	2	+	CONSENSUS_2:133282-133401
CONSENSUS_2	TWP_EYHCKQYNVA_001465	AAGGAGACCTAAAGAAGGGACAATTTCATTAAGATCTATATTTTTGATCTTTTCTTGAATCAAAGGAGAGGGATTAACGGAAGTGAGGGGAGAAATCTGACTTTGTAGATAACCATAGTA	5	+	CONSENSUS_2:154642-154761
CONSENSUS_2	TWP_EYHCKQYNVA_001466	TTCGCTAACGAAATTACTAAAATCAGCGAAGCTAAGCGTTTTTACGCTTTATTTGGAGTTGGGGCTAACGTAGCCCTACTAGCTTCTGGCCGTTCTATTATTTGGGCTTCTAAGCTACGC	2	+	CONSENSUS_2:133162-133281
CONSENSUS_2	TWP_EYHCKQYNVA_001467	ACGGTAGATCATACAAAGGAATTGCGCTTTCTTTTCTTGCAGAGCGGCGTATGCTTCTTCATTTCCGGAAGATGCTGAAGCAGCCCCTTCCTGACCCAATTGATATCCTTCAAAAAAATA	2	+	CONSENSUS_2:154762-154881
CONSENSUS_2	TWP_EYHCKQYNVA_001468	GCCATCCTTCCTCAAGGATTGATGGGCTGCGTTGCCATGCTTAGAAATTGGACTTTTGCTGCATTTTATGTGCTTTCCGAACTATGGGGAAGCGTTATGCTTTCTTTAATGTTCTGGGGT	1	+	CONSENSUS_2:133042-133161
CONSENSUS_2	TWP_EYHCKQYNVA_001469	TTTCCATGAAGGATCCAATGTTTCATGATTTAGAAATTTTTGAAACATAGCCTCGATCCAATCCATATCCGAAGAATGGACTTGTCCAGCAAACTCTGAATCCATATGATATTTGTTCTC	5	+	CONSENSUS_2:154882-155001
CONSENSUS_2	TWP_EYHCKQYNVA_001470	AAGCCAACCCTCTTTTACACAGTAATTGCTCCATTTCTTCTATTTTTTGCTTTATTTCCTACAGTAATTTATCCATTCCGTCACATTTTACATCCAACGGATTTTGCAGATAAATTACAG	6	+	CONSENSUS_2:132922-133041
CONSENSUS_2	TWP_EYHCKQYNVA_001471	GATAGATGCGATCTGAATTTCGTTTCATAGCAAATTTTTATTTTTCAAAAAAAACAATCTTTGTTTTTTTTCTATAGTTGAAAAAAAGCAAAGGATACATTACATCTGCTCTCTAGAATA	7	+	CONSENSUS_2:155002-155121
CONSENSUS_2	TWP_EYHCKQYNVA_001472	CTTATCGTAACGGCTCCCGGATCTGGTGCAGAGGCTATACCTTTCATCAAACTGTGGCTTGTCGTTCCTTGCGCTGTTGTCTTCATGCTTATCTATGCCAAATTAAGCAACATTTTAAGT	2	+	CONSENSUS_2:132802-132921
CONSENSUS_2	TWP_EYHCKQYNVA_001473	CAGGATGGTGCCCACTAGATGAAAAGTGAACGTCTAAAAAAACTCGAATCTGAATTACGTGACTTAACCCAGTGGATGCAATTGGGTTTAGTTCCTAAAAAAGAAATCGACCGTCACAAA	4	+	CONSENSUS_2:155122-155241
CONSENSUS_2	TWP_EYHCKQYNVA_001474	AAATTGCGTTCTTTTCTTTGGCCGATACACACGCATGAGCTAAAGAAGGTGCTGCCAATGTTCCTAATGTTCTTCTGTATTGCGTTCAACTATACCGTATTGCGTGATACAAAAGACACT	3	+	CONSENSUS_2:132682-132801
CONSENSUS_2	TWP_EYHCKQYNVA_001475	GAAGAAATGCGTTCTTTAGAAAACAAAATCCATGAGGAGAAGGAGCGTTTGCAGCTTCTCAAAGAAAGTGGTGAAGTTGAAGAGTTTGTCACTCCGAGACGCAGTCCTGCGAAAACGGTA	2	+	CONSENSUS_2:155242-155361
CONSENSUS_2	TWP_EYHCKQYNVA_001476	AAGGCTAAAAACACTAAATTTTTAATTGTTTTAAAGACTAAATCATTAATAATTTATAAATTAATAACCAAGCTATTTCAGAGGGTAAATATGACACAAACAGCGGAAAAACCTTTTGGA	7	+	CONSENSUS_2:132562-132681
CONSENSUS_2	TWP_EYHCKQYNVA_001477	TATCCTGACGGGCCAAGTATGTCGGATATGGAGTTTGTAGAGGCTACAGAAACCGAAATTGATATTGATCCCAGTGAAACCGTAGAAATCGATCTTCATGATGAAGATCGAGAAGAAGGC	2	+	CONSENSUS_2:155362-155481
CONSENSUS_2	TWP_EYHCKQYNVA_001478	ATCGGCTAAGTAAAGTTAATATTTTAGCCGATTTACTCTAGTTTCTCGAGTACTCTAAAAAGCCTTTAAGCCCCTCGTCTTGTTTTCTCTTGTCAATAGAGAGAGAAAATGGTATGCTAA	5	+	CONSENSUS_2:132442-132561
CONSENSUS_2	TWP_EYHCKQYNVA_001479	GCTGCAGAAATCGATTACTCTAGCGACGATGATGAGGATCCTTTCAGCGACCGAAATCGTTGGAGACGTGGGGGCATTGTTGACCCCGATGCTAATGAATGGTAAATCGCCTTTAGCCCT	1	+	CONSENSUS_2:155482-155601
CONSENSUS_2	TWP_EYHCKQYNVA_001480	GATTCGTTCTATCCGCAATGGTATTGTTAGTGTTGAGCTATGGAACGCCTATGTGGAGGCAGTAAGAACCAATTCTTCAAGTCTAGATTCTCCTCAGTCTTTTGTTTAAAAGACTTTACA	4	+	CONSENSUS_2:132322-132441
CONSENSUS_2	TWP_EYHCKQYNVA_001481	GTATATCCATTTTCCTTTCTGTTCAAAGAAATGCCATTACTGTAGCTTTTATACGATTCCCTACAATCCTGAATCGGTAAGTCTGTATTGTAATGCTATTCTTCAAGAAGGTTTGCAAAA	6	+	CONSENSUS_2:155602-155721
CONSENSUS_2	TWP_EYHCKQYNVA_001482	TATTAACTTTACTAAAACTGACATAGAACGCGTTTTAGAATTAGCGAGACAAGTAGGAGATAAAGATCTTTTAGCACGGTTTAGCCCTAAAAAACCTCTTCCCTCTTTAAAAAGAGAGCT	5	+	CONSENSUS_2:132202-132321
CONSENSUS_2	TWP_EYHCKQYNVA_001483	ACTGTCGACAATTGAGGACACGCATTTCGTCGATACTGTATTTCTTGGTGGAGGAACACCCTCATTAATTCCTCCACACTATCTCCACAACATAATTCAAACACTCGCTCCCCACGCTCA	1	+	CONSENSUS_2:155722-155841
CONSENSUS_2	TWP_EYHCKQYNVA_001484	AAGCGCCGCCCCCGAGCAATTTCTAAAAATGCTAAAAACATTTATTTTAGAATCTGATTCACCACGAGCCATTAACCCAAAACCTCGAGCTCCTAGAGGCTCTAAAAAACGCAGAGACTT	3	+	CONSENSUS_2:132082-132201
CONSENSUS_2	TWP_EYHCKQYNVA_001485	AGAAATCACCCTAGAGGCTAATCCCGAAGACCTTTCTGAATTTTATTTAAGAGAACTGCTTCTTACTGCTGTGAATAGGATTAGCATTGGAGCACAAACTTTTCATGATCCCCTTCTTAA	5	+	CONSENSUS_2:155842-155961
CONSENSUS_2	TWP_EYHCKQYNVA_001486	AGAAAAACTGATCTTAAAAGCTATTAGAAAGGTCTGCGGGGATAAAGAAAACGATTTATGTCGCTATCTTCCAGGACCAAGTGGTGGCTACATGCACCATTTTACATTAAAAAAAATGAA	5	+	CONSENSUS_2:131962-132081
CONSENSUS_2	TWP_EYHCKQYNVA_001487	AGCCTTAGGCAGAATCCACTCCTCAGCAGCATCTATAGACGCCGTACACCGCTGTTATGAACATGGATATAACAACATCTCCTTAGATCTGATTTATGGTCTGCCCACACAATCGCTAGC	1	+	CONSENSUS_2:155962-156081
CONSENSUS_2	TWP_EYHCKQYNVA_001488	TATGCCAAATTCTTTCTTATAAAATTTGTAAAGTAAACATCGATTAATTTTTATGAAGATTTAGCAAGTTATCAAGGTGGGTTTCATGGCCGTAGAACAGTCGAATATAAATGAAGAAGT	6	+	CONSENSUS_2:131842-131961
CONSENSUS_2	TWP_EYHCKQYNVA_001489	AGATTTTATCACAGACCTTCATCAAGCTCTGACTCTTCCAATTGCGCATATCTCTCTTTATAATCTCACCCTAGATCCCCACACATCTTTTTATAAGCACCGTCGTATTCTAGCTCCTTC	3	+	CONSENSUS_2:156082-156201
CONSENSUS_2	TWP_EYHCKQYNVA_001490	ATGAAACAAAACGATCTTTTTCAGGAAAATAACATTGCGAAAAAAAGCAAAATCGAAGATAAATTACGTCTCTAAATAAACAGAACTTTAATTTTATTTTTCTAAACGTTAAATCGAAAG	7	+	CONSENSUS_2:131722-131841
CONSENSUS_2	TWP_EYHCKQYNVA_001491	TATTGCTAATGATGACATACTCGCTGCTATGAGCCTATCTGCTGAAGAGCTCCTGACCTCACGTGGATTTTCTCGTTATGAACTCGCCTCTTATGCCAAATCTCAAGCGCAATCCAAACA	1	+	CONSENSUS_2:156202-156321
CONSENSUS_2	TWP_EYHCKQYNVA_001492	GGAGGTTTTATAAAAGAAATAAAATATGTTTCATGAGAATGAAAAGGCTTTTAATTATAGGAAGTAAATGTTACAGCTAAAGACTTCTTGTCCTTATGATTGTTTCTTTTAAAGTTATTT	7	+	CONSENSUS_2:131602-131721
CONSENSUS_2	TWP_EYHCKQYNVA_001493	CAATCTTTATTATTGGACAGATCAACCATTCCTAGGCTTAGGAGTTTCTGCCTCACAATATATTCATAAGGTGCGGTCAAAAAATCTCTCAAGAATCTCTCAGTATCTACGTGCAGTACG	4	+	CONSENSUS_2:156322-156441
CONSENSUS_2	TWP_EYHCKQYNVA_001494	ATGAAAATCATAAGGTATATAAAATGCAGAAAAAAATCTCGCTATTTATTTAGAACAATCTGAAGAATTAATAAGAGGAACAACGAAAAGAAATCAGAAAAACGCTTCTTCTCTTCTTAC	6	+	CONSENSUS_2:131482-131601
CONSENSUS_2	TWP_EYHCKQYNVA_001495	TAAAAATCTTCCTGTGCATGAATCTACAGAGAGCTTACCAGAAAACGAACGTATCAAAGAAGCTCTAGCTCTAAGATTACGTCTTACCCAAGGAGCGAGATGGAAAGATTTCCCTGCTCC	3	+	CONSENSUS_2:156442-156561
CONSENSUS_2	TWP_EYHCKQYNVA_001496	CAGAAACAATAAAAACTAAAACTAGGCAGATTAACAGTTTTACTCTTTTGATCATACGTGCCAACAACATATCCCTCCTTTTCGGAAGATTATTTTCAGAAATTTAATAAAGTCAGAACA	6	+	CONSENSUS_2:131362-131481
CONSENSUS_2	TWP_EYHCKQYNVA_001497	ATTAATGGAGTCTCTTGCCTCCCTTCCTCTCATTAAAGAACTCTTCGGTCACAATAACGAATTTTTATTCTTAAATAAACAAGGTCGTTTATTTCATGATACAATTGCTGAAGAAATCAT	6	+	CONSENSUS_2:156562-156681
CONSENSUS_2	TWP_EYHCKQYNVA_001498	TTAAAACAATGGGGCAAAGCTTATCTCCTACAATTCTAGCCACGCAATCATGTATCATCCGATTCATAGACAGTACATAAATTTTATTATCATCATTTCGCACCTTAGAAGAAGAGCATC	5	+	CONSENSUS_2:131242-131361
CONSENSUS_2	TWP_EYHCKQYNVA_001499	GAATATCTCTTTTTAATTTTAATAATAATTAACAACTGTTATTGGATTTTATTAAAAAAACAATTAATTGTTATTAAAAAATATGAAAGATAAAACAGATAATAAAGCACACGATGATTT	8	+	CONSENSUS_2:156682-156801
CONSENSUS_2	TWP_EYHCKQYNVA_001500	TGCGTAGGCTTGCTGTATGTTCTAATCCAAGGCCATTACAGAAAATAAGCCGGCTCATAGCCATTTTATCCTCGTCACCTTTAACCATCTCATATGCATGGGGGTCTATTGATCCATCGA	2	+	CONSENSUS_2:131122-131241
CONSENSUS_2	TWP_EYHCKQYNVA_001501	TTCATTAGAAAATATCAAAAGTAGAATACGAGCAAAAGCAGAGACCAACCCCGCTCTATTTACTCTAACGGGATCAACAATCACATCAGCAAAACCCATTGATATGAATAAGCAAAATAT	5	+	CONSENSUS_2:156802-156921
CONSENSUS_2	TWP_EYHCKQYNVA_001502	TGCTCATATCTGTCCAAATATGGGGATCATAAAAACCATCTTCTTCTAAAGGAACGAATACTCCTCTAGATACTAAGCGCGATCCAATATTCACCGCCTTAGGATTTCCTTCCAGATGTT	4	+	CONSENSUS_2:131002-131121
CONSENSUS_2	TWP_EYHCKQYNVA_001503	CAGTGGCTTGGCAGAACCGAAACAAAATTCCGATGCTGTATCCTTAGACTATTTACAATCCAACTATGTGTCCAAGTCGGACCCTAATTCAGGGTACTTACCTACAACAGGTGGGACCAT	1	+	CONSENSUS_2:156922-157041
CONSENSUS_2	TWP_EYHCKQYNVA_001504	AAGCATCTAGCTCTAACATTTCTTCTACCAACTCTTTAGAATTGGAAGTAAACTCTTGTTCATACTCGGGGAATTCACTAATTAAAGCCCTAGTCACCTCTTTAGCTCCCTCTACCCAAA	4	+	CONSENSUS_2:130882-131001
CONSENSUS_2	TWP_EYHCKQYNVA_001505	GTCAGGTAACATCAATATGGGAGGGAACTCGATTACCAATGTGAAGATGCCTGATACAAAGGAATTAAAGTCTTTAGACCAGTCAGCTGCAGCAACTGTAGGCTATGTGATGGAAATGGC	2	+	CONSENSUS_2:157042-157161
CONSENSUS_2	TWP_EYHCKQYNVA_001506	CATTGCTCGCAACTTCTTCTGGTGTTGCTAAGTAACGCCTTGTGAAATAGCTGAATGCATTATGACCAGAAACTAAATATCTTGATTCTTCAGGCACTGTCAATAAACAACGCTTAGCCC	3	+	CONSENSUS_2:130762-130881
CONSENSUS_2	TWP_EYHCKQYNVA_001507	CGATACAGTAACAAATAATCCTGAGATTAATGAAGCGGTCTCAAAACTGTCTGGTATATCTAATAAGGTGAGCGTCATTGAAGCTGCTTTAGGAATACCGCCGAGTCAGGAAGCTCCCCC	2	+	CONSENSUS_2:157162-157281
CONSENSUS_2	TWP_EYHCKQYNVA_001508	CAGGGAACATCACGGTAACATTATGCTCATGAATGTAATCTACAACGAGCATAATATCCCGAATGCTAATTTGAGCTTCAGGAGATATACCTTCAGGAGAAATACATCTCTTACTCCAAA	5	+	CONSENSUS_2:130642-130761
CONSENSUS_2	TWP_EYHCKQYNVA_001509	GGAAGGAGAAGTTCCTGAACCCGAAGAACCAGCTCCAGATACTTCTCTGTTTGTAAGCATTTCTGGTAGTACCATGTCAGGTGATTTGGATATGACCAACCATGCAGTGAAAAATGTCAA	2	+	CONSENSUS_2:157282-157401
CONSENSUS_2	TWP_EYHCKQYNVA_001510	TATCCAAGTAATTATGTTCAACATTATCACTATATAAAGGACGACTCGCCAATCGGATGTTATATCCCTTCTTCAAACACGAAGCAATTTTTTTCAGTGCGTCTTGATTTAAGGTATCTT	6	+	CONSENSUS_2:130522-130641
CONSENSUS_2	TWP_EYHCKQYNVA_001511	AACTCCATTAGATACTAATCCTAAAGACGCGGCTAATGTTGAGTATGTGCAATCCAAAATCTCTACCCCTCAAATTGGTTTTTTAGGGAATACGATCTCTACAGAAACAACAGTTACTGA	5	+	CONSENSUS_2:157402-157521
CONSENSUS_2	TWP_EYHCKQYNVA_001512	ACATCTGAATGATCATAGTTCACACATAGGTTATGAACTGACCAAGCAATTTCATGTTGTCTACTCAAGAAACTGTTCCTCCTAGCTCTTCAGTAATTGTGCAAACATTGTGCTTAAAAG	5	+	CONSENSUS_2:130402-130521
CONSENSUS_2	TWP_EYHCKQYNVA_001513	CCATTTTGACTGGAAAACATCGACGCCACCACCACCGGCTCCGCCTCCAGCAGCCCCAGCTTCACCTGTTGTGAATCCTGATGAATCCCCAACAACGCCTCTTCCCAATGTTCCCAAACC	1	+	CONSENSUS_2:157522-157641
CONSENSUS_2	TWP_EYHCKQYNVA_001514	CCGTTGGAAGGACGAATCAATCCAAGAGAAGATTTTAAAAGCGTACTCTTCCCAGCACCATTGGGTCCTAAAACTGCCGTCAATGTTCCCTTCCTTAAAAGGAAGGAAACATGACATAAA	3	+	CONSENSUS_2:130282-130401
CONSENSUS_2	TWP_EYHCKQYNVA_001515	CGTACTGCCCGCACCAATAAGAATGGAGGCCGCTCAAGGTGGCGCAGCAGGAGGAGAAGGATCTCCAGAACAAACACCAACTGATAATGTAAACAGCACACCAATATCAGATCAGTACTT	1	+	CONSENSUS_2:157642-157761
CONSENSUS_2	TWP_EYHCKQYNVA_001516	CCCATAAGCACGAGATCTAGAACTGTCATGGGAAAATCCCAATCCACACTTGCTCTTTGAGGCATATAAGCAACACGTTGATGTACTTTTTTAAACTTATTCCCAAAAAATAAAGTATGA	5	+	CONSENSUS_2:130162-130281
CONSENSUS_2	TWP_EYHCKQYNVA_001517	AAAAATTGAAGATTCTGATACAAAAACAATAAAAGTGTTATCCTCTGGGATTTTAACACTATCTGCAACAGCTACTTGGAGTGGGGACACTTCTGCCAACATCAGTGTAATATTAAATCC	5	+	CONSENSUS_2:157762-157881
CONSENSUS_2	TWP_EYHCKQYNVA_001518	GAAAGCTTCCCTATTTGCCGATTTGCTAAATCAGATAAACCTACCCTCTCTAAAATACTGTATGCTTCCTTACGGTCATCCGCTGTAATTCTTCCCCACATGCCTTTGTACCCATAGCAC	2	+	CONSENSUS_2:130042-130161
CONSENSUS_2	TWP_EYHCKQYNVA_001519	ATCTACAAAGACACCAGAAGGCACGGGATTAACTAGCAGAACTACTAAAAGTGATACTGTAGTCTACACCGTCTCAGCTTTACAATCGGGACAAAACATGTTCTTTCAGATACCTGTTCA	3	+	CONSENSUS_2:157882-158001
CONSENSUS_2	TWP_EYHCKQYNVA_001520	ACATCTACCACGGTCTGATACGAAGCCATGTCGATAGCAGAAAATAATTCATCCATAAGATAAAGATCTGCTTTTTGCATAAGAGCCCGAGCTAAGAACGCTCGCTGCTGCTGACCTCCT	1	+	CONSENSUS_2:129922-130041
CONSENSUS_2	TWP_EYHCKQYNVA_001521	AGCACCTTCTGATCTCAAACTCAAACTCAATTCAACAAGCAATGGCACTCCTGCTTCCCCTGCAAAGACGAAAAAGCTCCAACTCTCTTCATGGTCCTGGCAAACGACTTTGCTTCCGTC	1	+	CONSENSUS_2:158002-158121
CONSENSUS_2	TWP_EYHCKQYNVA_001522	GGTCCGGAACAAATAAGATGTTTATTCAACAATATGATATGGTCGAATAATTGACGTACATGGCTAAGATCATGGTGAACGACCACAACCGTACGTCCTTGCTCTTGCAGCTCCCGCAGA	2	+	CONSENSUS_2:129802-129921
CONSENSUS_2	TWP_EYHCKQYNVA_001523	CATCTTCCCAAAAGAAACTAGTCCATAGTTTCTGTGGCTAAAATAAGGCTAAGTGCATGACTTAGCCTTGTTCATAATTTAATAAGCAGCGCCTATAAAAGTTATCGTCCAAGTACGTTT	5	+	CONSENSUS_2:158122-158241
CONSENSUS_2	TWP_EYHCKQYNVA_001524	TTGAGCATCTAATACGTTCCCTCTTGCTTCCCTCTAGATAATTTAAGAGTGCGATCCAATAGTTCTAACTCACAACCATAAGCTTGAAAAATGTTTTTATTAGTTAAACATTCTTCAACC	6	+	CONSENSUS_2:129682-129801
CONSENSUS_2	TWP_EYHCKQYNVA_001525	GTCAACGGCTGGACTAGATGAAACATCAAAACTTAAATCTGTTGATACTGATGCTTGATCACCAGGAACAAAAATATAAGTCTTTCCTATCAAACTAGAGCTCGCTTTCCCCGTCACTTT	4	+	CONSENSUS_2:158242-158361
CONSENSUS_2	TWP_EYHCKQYNVA_001526	CTCTCACTTAAAAGAGGCTGCCTACCTATAAGTAGAAGCGTCCCCCATAAAGCCGTTGTCATGCAAATTAAAGTAACCGCTAAAAAGCTGGATAAAAAAATAGAGTCAATAAAAATGCAA	5	+	CONSENSUS_2:129562-129681
CONSENSUS_2	TWP_EYHCKQYNVA_001527	ATAACACTCTTTTTTCTCCCCTCCTTTAGGTTGAAGGGATAATGTGCAACTGACCTCTGCGGATTTAGCATCAGGAGGCGTAGGAGGAGAAGGAGGGGCTGGAGGTTCTGGCTGAGTAAA	1	+	CONSENSUS_2:158362-158481
CONSENSUS_2	TWP_EYHCKQYNVA_001528	CCAGAAATAGCTGCAAGACAGCCAAAAATAACCACTAACAGTATAGAGTCCGTAAAAAAAGAGACTTTGCAACTTAATAAAGCCCCTAAAAGTAATCCTGGATAAGAAGCATGAGAAAGA	5	+	CONSENSUS_2:129442-129561
CONSENSUS_2	TWP_EYHCKQYNVA_001529	GTCATAGCAAAAAGAAACACAGTAGATGCCTCTACGCAATAGCGTCACGCTATTTTCATCTTTAGTCTGGATGTATAACTCAGAATTTTTAGATTTATCATACACTGGAGTTGATCGTGC	5	+	CONSENSUS_2:158482-158601
CONSENSUS_2	TWP_EYHCKQYNVA_001530	CAATCTTTCACGTAGCTTGTCAAAATCACGCCTAGGCCAAAAAAAACAACAAGCACAAAACATAAAGAAGCGTCTTTATGGACTCTCAGAGTTTTTTCTAAAAATACTATAATCCCATAA	6	+	CONSENSUS_2:129322-129441
CONSENSUS_2	TWP_EYHCKQYNVA_001531	TCCGTTAGCACCCTGTTTTAAACAGACACATGGGATGTCCATGCCCGACCAATTCGGATACGCATTATTGTTAGTTTTTACACTCTGCACCGTTTTGATTATATCATCTACAGCAACCAT	3	+	CONSENSUS_2:158602-158721
CONSENSUS_2	TWP_EYHCKQYNVA_001532	CACCATAACGTCGTTATGGATAGAACAAAAACAAAAGCGGCGAGTTTAGCTTCTACATAACCTAAAGTCGCTGCCTGACCATATAAATAAGCATTAATACGATTATATAACAAAGGACAG	5	+	CONSENSUS_2:129202-129321
CONSENSUS_2	TWP_EYHCKQYNVA_001533	TCTTTGCAGATCATCCTTCGGAGTACCTGTAGAAATCGCTCCTAGGGCAGCCGTTGTTTTATTTTTTGGATTGTCTGATATCACAAGATTGGTAATGGTTGGTTCTGGAGCCGTTGGTGA	2	+	CONSENSUS_2:158722-158841
CONSENSUS_2	TWP_EYHCKQYNVA_001534	CCGCTTACAATAACTAAAGTAATGAATATTAGAATCACACTTCCAGAAACACGCGTACTTAAACCACAAGTAGAGGCGTAATCTTTGTCAAAAATGGTCACGATAATCTGACGATACCAC	5	+	CONSENSUS_2:129082-129201
CONSENSUS_2	TWP_EYHCKQYNVA_001535	GCTTTGTTCGATTTTTTGAAATCCCAAATCTCCCTTCATAGAATTCCCACCATCACGCACTAACCATTTAGCCTCCTGGGGTTTTGTCAGGGAGACATTAGGCGGTTTTCCAGACTTAAG	2	+	CONSENSUS_2:158842-158961
CONSENSUS_2	TWP_EYHCKQYNVA_001536	ATCCCTCCAAATAAACAAGAAAGAAGAAAAATAATATTTAATCTATCCGACAATTGACGAGCTGCTAGAGGAGGCGCTACGAACATGGAAGAAATCAATATGATACCCACCGAACGCACA	4	+	CONSENSUS_2:128962-129081
CONSENSUS_2	TWP_EYHCKQYNVA_001537	AGTCGGTGTGCCTAGGTCTTTAATAATTTTATCCAAACCATTCTTCGATGCCAGTTGATTGATACGATTAATCAGATCGGTGACCTTGTGAGCAAGAGTACCTATATCCTCCTCTACCAT	3	+	CONSENSUS_2:158962-159081
CONSENSUS_2	TWP_EYHCKQYNVA_001538	AAAGTTAAACATCCTGATATCACAACAACAAGAGGGCCTGTAGGGAAAGTAATCACACCTCTATGTCCTGAAGCATAGCAAGTGAAAGCTACCGAAATGTAACTTCCAAGAGCACCGCAT	3	+	CONSENSUS_2:128842-128961
CONSENSUS_2	TWP_EYHCKQYNVA_001539	ACCAACAGACGCTGCATCCGCAGAACCTACGATCGTGTTTTTATAGGAAGTAGGTAGACCCAATACAGTGTAAGCAGATCCCATGTCAATATCACCGATCATTAATCCACCGGTGTCTCT	1	+	CONSENSUS_2:159082-159201
CONSENSUS_2	TWP_EYHCKQYNVA_001540	TCTTCTAACAAGTACCAAAATACTTTGAGTAAATGCTCTTGGTTCTTTGAAAATGAAAAGCATTTTCTACGTATATATCGAGTGACCCACCCCGATTTAGGTGAGAAGATTAAACAAAGC	5	+	CONSENSUS_2:128722-128841
CONSENSUS_2	TWP_EYHCKQYNVA_001541	TAAAAAGATTCCCGTGGTAGTGATGTCTCCTTTTTGCAGGTAATCACTGAGATCACTTTTTAAAGCAATACTCCCCTCAGGAGCGGGATCATTACCTCTGACGATGTTGGTAATTCTGTG	3	+	CONSENSUS_2:159202-159321
CONSENSUS_2	TWP_EYHCKQYNVA_001542	TTTACCAAACCCTGACATTCAAGCAACCAAATTCTCAACCTAGGAAAAGGCTTGGGGCCAAAATATTCTTGGTATTTGTGAGAACAAACAAAATCCCGCGCCCCCACTTCTGGAATCTGA	2	+	CONSENSUS_2:128602-128721
CONSENSUS_2	TWP_EYHCKQYNVA_001543	ATTGGAAACGTTCCATGGTTGACGCATGACATTCTTACTTGTGCTATCATCATGAACACAAGAAAATAGAATCTTCTCATCGGGAATCGCGTTATGATTTTCAACAACCTCATTCTCATT	5	+	CONSENSUS_2:159322-159441
CONSENSUS_2	TWP_EYHCKQYNVA_001544	TCTTCTTCTTTAAATTCTAAAGAACGCACAAGATAGCATTCCCACAATCTGTGAGCTCGCACTAACTTTTTGGCTCTACTCTTTCCCTTCTCGCTAAGACTCCAACGATAGTCTTGACGC	3	+	CONSENSUS_2:128482-128601
CONSENSUS_2	TWP_EYHCKQYNVA_001545	ATTGGGAGTTTCGTTTGATTCCTCAGAAGTGGTAGCACTAGAATACTGCGTATTTATATTTTTAATTATATTTTTCATTTTGTAATTTATTCAAAACTTCTATTGATCAATTTTAAATAC	7	+	CONSENSUS_2:159442-159561
CONSENSUS_2	TWP_EYHCKQYNVA_001546	GGTTTTTCTGGAATTAACTTATCGTGGGGATCATAATGAGGGTTATCCAACATTTGTGTAATGGCATAATCCAATTCATCTGTGAGGACATGCTCCATTTCTTCCGCAAACCCATGCACC	3	+	CONSENSUS_2:128362-128481
CONSENSUS_2	TWP_EYHCKQYNVA_001547	CAAATAGAATAAAATATTATTTTAAAGTATAGAAATTATTTCATAATAAAAATCTCGACGGATTTACAGAGGAAAAGTTAAGGTATATTGATCGAAAAACATGGAGAGTGTTGTGCTGCA	6	+	CONSENSUS_2:159562-159681
CONSENSUS_2	TWP_EYHCKQYNVA_001548	TAAATGGCCCCGAAATAGTTCTCCAGAGAAAGCTCTTGAAAAAAAGACCTTAAGAAATTGCACAAAAGATACCCCATGATATGGGGAAAACGCGCCTATCATAGCTCCTCCATAGTCTGC	3	+	CONSENSUS_2:128242-128361
CONSENSUS_2	TWP_EYHCKQYNVA_001549	ACCAAGTATTACGTCAACGATCTTTAATTTGATCTTTTTTCTATCACCATCTATACCGGTATTCATCTTTTATAGAACGTTATTCAAAGGAGAGCCCTTAGCTCCTAAGAAACATTTTAG	6	+	CONSENSUS_2:159682-159801
CONSENSUS_2	TWP_EYHCKQYNVA_001550	TACTGTATGAGAAACAGCATTGGCATACATCGCCATCTTCTTCAGAACCAAAAAGGTACCTACAAATGCTCCTGAAAGAGCAATTGCTAAAAATATGATCACCTGAATGTCATCTATAAA	5	+	CONSENSUS_2:128122-128241
CONSENSUS_2	TWP_EYHCKQYNVA_001551	AAAGTACAAAACTTATCTATTCATATGCGCATTGATTGTGATTGCCCTGCCTGTCTTATTGAATACGCTGCAAAGTGTATCCATGGCTGCTGGGAAAGTCAAAATGCGTAGGGCTATGGC	3	+	CONSENSUS_2:159802-159921
CONSENSUS_2	TWP_EYHCKQYNVA_001552	TATAAAATAAATAAGAAAACCTGTAAGCAAAGCAGTTGAAACTGAAGCTAGCGTAAGAGTTCCTAACGACAATGCCGTTAACTGGTGAGTAAATAAACATATACTCACAAGTCCAAATAA	6	+	CONSENSUS_2:128002-128121
CONSENSUS_2	TWP_EYHCKQYNVA_001553	TTTGAATTCCGAATGCATACAATTGTTGAGTGCGCCGCTTCTTATCTTCTTTGTTTGGTCGTTAATCGAACCATTCATTCTTTGTAAGAAAATGCGGAAGATAAAAAATCACTACGCAAG	5	+	CONSENSUS_2:159922-160041
CONSENSUS_2	TWP_EYHCKQYNVA_001554	AAGTTCTGTGCCTATGTGAGCATTACGTGTTAGAAACACTAAAAGAAGCAAACTCATGGAAAACAACAAAGAAAATACCAAAGCGGTACTTGCTTCTTCTGAAACACGAAAAATATTTCT	5	+	CONSENSUS_2:127882-128001
CONSENSUS_2	TWP_EYHCKQYNVA_001555	ACTTGCGAAAGCAGCAGGACATGCCTCTGTACAATCCGAACAGTCTCCTGCTATGAAATGCTGCTCAGAGCACTCCTGCTGCAGCAATCTTACAGATATGTAGGAAACAGGTATTGAGGA	1	+	CONSENSUS_2:160042-160161
CONSENSUS_2	TWP_EYHCKQYNVA_001556	ATCAAAAGAAACACAAACAAAACTACGAAATCCAATCAAAGAAACAATCAGATTAATGCACAGGATAGTATATACAGGGAAAATATCACCTCGAGTTAAAGAATCTGCATTACCTAAAAT	6	+	CONSENSUS_2:127762-127881
CONSENSUS_2	TWP_EYHCKQYNVA_001557	ATCTTGCACAAAGATTCCTCTTTTTATTTCTCCATCAGTTATCTCGGAGTATGGAAAAGAAAAATTGCAGGCGTTTTTGTAATTTTTTGAGTTACCTGATCGATATCCTTAGATTGCAAC	6	+	CONSENSUS_2:160162-160281
CONSENSUS_2	TWP_EYHCKQYNVA_001558	TGCTAAAGCCATCAAAACGCCAACAGCTTTAAATGCTCCTACCAAACTCGCTGACAATTGCAAAATAATCACATAGTCTATGATTTTCACAGGAATCCCTAAAGAAAAGGAGAATACAGA	5	+	CONSENSUS_2:127642-127761
CONSENSUS_2	TWP_EYHCKQYNVA_001559	CACATATCTACAGATCGTGTAGAAACAAACTCTTGATCACCAGTCAGGTCTATGCCTACGCATAGATCAGCATGACCCGGTAAAGCTTCTAATAATGCTTGAAATGTATGGACATTACGG	3	+	CONSENSUS_2:160282-160401
CONSENSUS_2	TWP_EYHCKQYNVA_001560	TGCTCGAGAACAAGCAGGAGCCAATACTGCTGTCACAGCTCCAAAAATCAAAGACCACAAAAGCATTCCACGTACGGAAACAACAAACACTTTGGCTATGAGCCCTGGAATTAATAAAAA	3	+	CONSENSUS_2:127522-127641
CONSENSUS_2	TWP_EYHCKQYNVA_001561	TAGGGTGTTTCGATACATATTTGTGTATGTTGTTTCCCGGAGCTACTCCTTATACACCGTTCTCTATCCCTAGGGTTTTGCGGAAGATAACCTAAAAAAGTAAAGTTTTGCCCCGGCAAT	3	+	CONSENSUS_2:160402-160521
CONSENSUS_2	TWP_EYHCKQYNVA_001562	AAACTTTTTATAAGCCAGCTTCTTGCCATAATGAAATAAACAAACGACGACATAGAAAGCCATTAGTATAAAAACTGAAATACCAGAAGTTGACAATCCTACACCGTAAGATGTTAAAAT	6	+	CONSENSUS_2:127402-127521
CONSENSUS_2	TWP_EYHCKQYNVA_001563	CCGGATAACATTAACGCTAATGTTATAGAACACGGACCAGAAAATGCTTGAATAGGTAAATTCAGAGCACGAGCACGACGGACCAGTCCTGCTCCAGGATCGGCAATACAAGGAAGCCCC	1	+	CONSENSUS_2:160522-160641
CONSENSUS_2	TWP_EYHCKQYNVA_001564	ACACTTCCCGTGGATCCAAAAATAGCTAAATGTTTCAAATAGTAACCTTAACAAATTAAAAAAATCATAACTCTTAGGTTAGAGAGTTGTCAATTCTGTATTCTTACTATCTTCTGAATA	6	+	CONSENSUS_2:127282-127401
CONSENSUS_2	TWP_EYHCKQYNVA_001565	GAATCAGAAACTAATCCCCAGCTTTCTTGTTTTTTTACAATAGGCTCAAGGTAAAAATCCCAAGCCTTTACAGACCGTGCATTCTTACTTAAGACTGCTATAGGAAACTTATGGGTTTCT	5	+	CONSENSUS_2:160642-160761
CONSENSUS_2	TWP_EYHCKQYNVA_001566	GAAGGAGAAAATTCTCGAATTTGTTCAAAAAATAGATCTCTCTTATTACCGTATGAAGCAAGAGCAACCACATTGAATAAATGAGGAAGCGAGCGAATGATTGCCAAAGCTTGCTGTCCC	4	+	CONSENSUS_2:127162-127281
CONSENSUS_2	TWP_EYHCKQYNVA_001567	TGAACTTTCCATAAACTCAGGAAGGTACGACCACCACGATCACTCTCGGCAATTAAACCGTGGAGCTTAGGTATAACTTCACCTATACCCGCGGGTAAAAGATCCACGCGTCGATTTCCT	1	+	CONSENSUS_2:160762-160881
CONSENSUS_2	TWP_EYHCKQYNVA_001568	GTGTCTATTTCGTTAGCTGTAGCAGCAGCGAGCAATCCTTCCTCACAAAGAAATGCCTGAACCTTAGGGAACTCCTTGCGAATTTCAAAATATAGCTGTTCATCGTATACAGAAACTATA	3	+	CONSENSUS_2:127042-127161
CONSENSUS_2	TWP_EYHCKQYNVA_001569	AAAGTGTTGGGGAAAATATATAAAGTCATATACTTGTCATCCTAATCAGCAAAGTTTCCATAGCAATTATAGAATCTTGAGCATTATTCTTAATCATACTCTCAGCATAAAATAAATAAC	6	+	CONSENSUS_2:160882-161001
CONSENSUS_2	TWP_EYHCKQYNVA_001570	TTAATTAATTCTCCGGCAGAAACTAAAACTTCTTTATTTGCTAATGCTAGGGTTTTCCCTGACCTCATAGCGGCAATAATTGCAGGTAAAGCGACTATCCCCGAAGATGCAGCAACAATC	3	+	CONSENSUS_2:126922-127041
CONSENSUS_2	TWP_EYHCKQYNVA_001571	TCAAGGCTTGATAGAGCCGTTCTTTCCCATAGGCAACAAAAAAGCGGTGTTTCCTATCCCCCGCGGCTTCTTCCAAACTACGCAAGCCGTACAAACACTGCCCACGAAGAAACGCTATTA	1	+	CONSENSUS_2:161002-161121
CONSENSUS_2	TWP_EYHCKQYNVA_001572	GAAGCTGTTAAAAACAACTTTCTTACTTCCGAGGTGTCTCTGCCTTCCAAACATTGATATAAAGCATTATGCTCACTATCTATTGGCAAAATCTTAGTTTGATACTGCTGAGCAAGTCCA	5	+	CONSENSUS_2:126802-126921
CONSENSUS_2	TWP_EYHCKQYNVA_001573	ATCCCAAAGGTTCTTCGCCATGTTCATGCAGCAAAGCTTGAAGCATTGCCTGACTCGCAGACGTATTCCTTTGAAGTACAGCATCGCGTAATTTCCATAGAGATACCTGCTCTTGTTTCA	1	+	CONSENSUS_2:161122-161241
CONSENSUS_2	TWP_EYHCKQYNVA_001574	ACCAATGTTGAAGAATCTACGGTAATCTTAGCTCCCATATTCCATATGGGATGCTTCAATACATCCTGAATAGTCACACGAGTTAATTCTTCTTTAGATTTGTATAATAAAGGACCTCCA	5	+	CONSENSUS_2:126682-126801
CONSENSUS_2	TWP_EYHCKQYNVA_001575	CAACAAAGTTTTCAATATCGTTGTACTCTAGAACTTGCTTTTTCCCTAAACAGCAAAGCAACTTATGAAACTCCCCAAGAAGATTATGCATTTCCGCTTGAGGAAATTTCTTAATAAATG	6	+	CONSENSUS_2:161242-161361
CONSENSUS_2	TWP_EYHCKQYNVA_001576	GTTCCGTCTTCAAACTCTACCATACCATGAATTAAACTTTGAGGATGAATTACAGCATCTATCTCTGCATGTTCTAATCCAAATAACCAATACGCCTCGATTATTTCTAAGCCTTTATTT	5	+	CONSENSUS_2:126562-126681
CONSENSUS_2	TWP_EYHCKQYNVA_001577	CTGAAGCCAAGGCTAAAGAACAGGAAATCCCTAACAGAGAAGCTTTTTGAGATAGGAGGATCGCCATACGTTTCTCCGCATCCGACTGCCATTCACCAAATAACGATAAGAACACTGCAG	1	+	CONSENSUS_2:161362-161481
CONSENSUS_2	TWP_EYHCKQYNVA_001578	TCTAATGTTTGTTTGATAGAAAAATCCATTCCTTTATGAGGTGCTGGACAGCGTTTCGGGGTTGTTAATACGTGTTGTATGGGGAAAAGCATACTCGGAGGATTCATTACAGAAAGCACC	3	+	CONSENSUS_2:126442-126561
CONSENSUS_2	TWP_EYHCKQYNVA_001579	AAGGGAGCTCCTTCCGCAAAGACTGGAAAAACGACTGCTTCGTCGTGAATAATATTAAGGTGAGATGAGGATGAGGATTTCTAGCATAGCGAGCTAGAAAATCACGCGTTTGCGGGGAGA	1	+	CONSENSUS_2:161482-161601
CONSENSUS_2	TWP_EYHCKQYNVA_001580	AATCTTTGAACTAAGATCTCGTTAGCAGCGTTAAAAAATGGTCCTGAGGATCCTTTATCTTGTAATACTTGTCTCGCCAAAGCAATGCTTGGGAAACGCTCCTCATCTATAGGAAAAAAT	5	+	CONSENSUS_2:126322-126441
CONSENSUS_2	TWP_EYHCKQYNVA_001581	GCTTCTCCGCTTGGAAAATAGAAACGACTTCTCTAGAGGCAAATAAACCATAAGACTCCGTCCATTGTGATAAGTCGCTGATTGTTAATCCCAAAGCATCCATTTCCTGAGCTTTCCCAG	2	+	CONSENSUS_2:161602-161721
CONSENSUS_2	TWP_EYHCKQYNVA_001582	CGAGCTTCTTTATCAACAGAAAAGACATCATCTAACGAGGTGCACGAAGAAACTCTATGATTTTTCATAAGTCGTGTTAACTTATCTAGAATATCGCACCAAGCAATTTCTTTTTTCAAA	6	+	CONSENSUS_2:126202-126321
CONSENSUS_2	TWP_EYHCKQYNVA_001583	AAACAAGCAACTCTACACACACTCGCCGATCTTCTTCAGAATTTGAGCCAATGACTGTGAGGTGTGGAGCCTTTTCCTTGTAGAATTTGGAAAAATCTTGGAAGCAAGTGTAATCTTGCA	3	+	CONSENSUS_2:161722-161841
CONSENSUS_2	TWP_EYHCKQYNVA_001584	TTGGCTGCCAGTAAATGACCCAATTCATGAACCAATACTAAAACCCCCAAAGCAAGGGCTGCAAGAATGAAATATATTATTGTCATATACGTACCAGGTTATATCTCTTGAGCAAGGGCT	4	+	CONSENSUS_2:126082-126201
CONSENSUS_2	TWP_EYHCKQYNVA_001585	TCTCCTAAACCTCCTAGCACAGATAAGGGTAGGGACTTACTATACCCTTTACGCATCTAACTGTACAGAGAGAGTCGATAGAATCCTCGGTATCAACAAAAAAAACGGTAAGAGATCTTT	3	+	CONSENSUS_2:161842-161961
CONSENSUS_2	TWP_EYHCKQYNVA_001586	ATTCGGACATATCCCCCAAATGGGAAAATACCTATACGATACTCTATATTGCCAATCTTCTTTTTATATAAAGTTGGACCAAAACCAATACTAAAACTCTCCACAGCCATGCCTACAGAC	5	+	CONSENSUS_2:125962-126081
CONSENSUS_2	TWP_EYHCKQYNVA_001587	TATATCCTCTTACCGTTCACCATCGCCTAATGAAATTAGTTCCTATCGAGAAACAAGTTTCATTAATTGTTGACGCCAGCCATGAGCTGTACGAACACGGCTTTTAGAACCACAGCGTCT	3	+	CONSENSUS_2:161962-162081
CONSENSUS_2	TWP_EYHCKQYNVA_001588	GGACCAGCAGCAAGAACGAAGATTCTTTTCCATGGAGATTTACTGAAAAAACCTTGAGGTATGTCATAAACGGAATCAGGGTCTACATCTACACCTTTTTCTCTCTTGTCCATGCCTTTA	3	+	CONSENSUS_2:125842-125961
CONSENSUS_2	TWP_EYHCKQYNVA_001589	TTTTGCTGAAGAAGCGCATACACGTTGGCAAGAAGCTGTGTGTTTGTGATGCTTATGGCATGACATAGCAGGTTTTGCTACGGCTTTTCTAGCGGCAGGCTTGCGAGTAGTCGCTGTTTT	1	+	CONSENSUS_2:162082-162201
CONSENSUS_2	TWP_EYHCKQYNVA_001590	TCTTTTAAAATAGGATTTACCCAGCCCACAATACGAGAATACTCAGAGTATGCTTTACTTCTTCCTCCAGAAATATATAAGGCACCAAAAGCTACAAAAGCTAACAAAACATTAGCTATA	6	+	CONSENSUS_2:125722-125841
CONSENSUS_2	TWP_EYHCKQYNVA_001591	CGCAGCTGTCTTACGGACCGTCTTTCTTGCTGCAGGCTTTCTTGTCGCAGTCTTCTTAGCAGTGGCTTTTTTCGCTACAGTCTTGCGTACTGTCGTTTTGCTAACAGTCTTACGCACAGT	1	+	CONSENSUS_2:162202-162321
CONSENSUS_2	TWP_EYHCKQYNVA_001592	GGGTGCACTCCCGTAAATGACAAACGCCCGTCTAATAAAGCGGAAGTAATTGCATCTTTATCTGAGTAATAAGGCTTACCATTACACGTAAGGATCTCGTCGCCCAGAGCCAAACCTTTC	1	+	CONSENSUS_2:125602-125721
CONSENSUS_2	TWP_EYHCKQYNVA_001593	AGTTTTTTTCGCAGCTGTCTTGCGAACTGCCTTTTTAACTGCAGGCTTTCTAGTCGCAGTCTTCTTAGCAGTGGCTTTTTTCGCTACAGTCTTACGCACTGCTGTTTTTCTCACAGTCTT	2	+	CONSENSUS_2:162322-162441
CONSENSUS_2	TWP_EYHCKQYNVA_001594	GAAATCGGCTCCTGATGACGGTATAAAAGATAGCTAGCTCCTGCTAGAGGAATACCATTTTTATTAACATCGAATTCTGTATTGAAGGCAAAATCACTAGAAGTTTCCGAAAGATATCCA	5	+	CONSENSUS_2:125482-125601
CONSENSUS_2	TWP_EYHCKQYNVA_001595	GCGAGCCGTAGTCTTTTTCGCAGCTGTCTTACGCACCGCCTTTCTAACCGCAGGCTTTCTAGTCGCAGTCTTCTTAGCAGTAGCCTTCCTAGCAGGTTTACGAACAGCTTTAGTCGCTGT	1	+	CONSENSUS_2:162442-162561
CONSENSUS_2	TWP_EYHCKQYNVA_001596	AAAGCATAAGCCTCATTCAGTATCTGTGAAACCTGCATTGGAGAAAACAGGATTTGCCCATCCATCCACACTAAGCGATCACCTGGAAGTATATTCGCTGAATACAGAGGAGATTCCTTG	2	+	CONSENSUS_2:125362-125481
CONSENSUS_2	TWP_EYHCKQYNVA_001597	TTTCTTGCTGCTACGTTTTTTTTGTACTCCTAACATTTTCATTTCCCCTAATTAGACAGGTAATTACTTACCCCATTTATCGGCAGGAAATTGAAAAAACTTTAATAAAACGCGCATTTA	6	+	CONSENSUS_2:162562-162681
CONSENSUS_2	TWP_EYHCKQYNVA_001598	CCAGCCTCATACTGATTATCGATAAGTTCATTCCTGACATAAGGAGAAAGGTACAGTGTACTCACTAATATTCTCGGAATACGTACCGAAAATTCCTTATTGTGACGAGAAACCTTAACA	5	+	CONSENSUS_2:125242-125361
CONSENSUS_2	TWP_EYHCKQYNVA_001599	TTTTAATAAATTAAAAACAAATTCACGTTATTAAATTAGAAGGAGTTTAAAAAACAGTTACTTAGATAAGAACTTTTCTATGTAATAAATAAGACAACGAACACCAAAACCAGAAGCATA	7	+	CONSENSUS_2:162682-162801
CONSENSUS_2	TWP_EYHCKQYNVA_001600	TTTTCTTCCATAGAAGGAAATGGAGACTCTGGATCGATCGGTTGTAATTCCCCTTCTACATAGCCGTAGCTATTAATCACATACGGTAAAGTATATAAAGAAGACCATTTCCCCTTAATC	5	+	CONSENSUS_2:125122-125241
CONSENSUS_2	TWP_EYHCKQYNVA_001601	TTTTGGGTAAGCATCTTCATCTTTTTCACGATACGCAGTACCTGCGATGTCTAAATGAGCCCACGCCACCGGTTGATCTTCAAGAAAACGTTTTAAGAAAAGTGCCGCTGTAATCGCCCC	1	+	CONSENSUS_2:162802-162921
CONSENSUS_2	TWP_EYHCKQYNVA_001602	TCAGGAGTCATTTTCTGAACAATAATCGATACCTTATGATTCTGAACTAAACGTAAAATGTCCGTGCTTCCACTAACGGGAGTACCATCTATCGCAATAATTCGATCCCCCAATTCCAGT	4	+	CONSENSUS_2:125002-125121
CONSENSUS_2	TWP_EYHCKQYNVA_001603	TGCACGGTTACTACCAATATTTTTCATATCAGCAATATCGGAATGCAAAGCTTTGTCATATTTCTCAACAAGCGGCAAGCGCCATAAAGATTCGCTAGTTTCAGCAGAAGCTTCAAAAAG	4	+	CONSENSUS_2:162922-163041
CONSENSUS_2	TWP_EYHCKQYNVA_001604	CCTGATTCGCGTACTTCTTGAGTACTCCCTATAGAATGAATAATCGCTAATAAATCTTGAGCATTGTAGGAATGAATAAATCGCTTATCAGCAAGGGAGGAATCCACATCCTCTAATTGC	4	+	CONSENSUS_2:124882-125001
CONSENSUS_2	TWP_EYHCKQYNVA_001605	ATCTTGAGCTAATACATCATTATTTGAGAAGAAACCAGCAACATCCTCACCTAAAGAAACGACCATAGCGCCTGTTAAAGTAGCAAAATCAATAATTCTCGTAGGCTTGCAGTATTTTAA	5	+	CONSENSUS_2:163042-163161
CONSENSUS_2	TWP_EYHCKQYNVA_001606	TACCGCTGCTGATCTTGATTTTTGAATCTCTTCGCCATTTCACGACGCTTATTCAAAAGATCGTCGGAATAAATGCTCACCCAAGGCTTAGGATGCACGGGAGGCAATAACCGATATTGT	2	+	CONSENSUS_2:124762-124881
CONSENSUS_2	TWP_EYHCKQYNVA_001607	AGCATAAGTGATTGCATCAGCAAGTATTAGACGCCCCTCAGCATCCGTACTACCAATCTCTACGGAGAGTCCTGACATCCCGACGTAAACATCCCCCATCTTATAAGAAGCAGCATCTAT	1	+	CONSENSUS_2:163162-163281
CONSENSUS_2	TWP_EYHCKQYNVA_001608	CTATCCTTAGCAATATGCGCAATTAAGACATCCGGCCTAGGATTATACTTCACAGTCATATCCCTTAAAGGAATCCCTAAAGATAACCTTTGCTTTTCTATTTCTATTCTATCGAGATAG	5	+	CONSENSUS_2:124642-124761
CONSENSUS_2	TWP_EYHCKQYNVA_001609	AGCGTTCTCTGTCGCAGGAATAAGAGCGGTAACATTTACAGGAAGCTCAAGAGCAGCCACCCCAGAAAGAATACCCAATACTGTAGCGGCTCCTGCCATGTCTTCCTTCATCGTCAACAT	1	+	CONSENSUS_2:163282-163401
CONSENSUS_2	TWP_EYHCKQYNVA_001610	AACAAAGCTTCTGCTATTCCTAGCGACCACCCCTTATGTAACATATGAACAATCCCCACAGGTCCTGATAACCATTGAGGATTCAGCCGGCCTACAACTAATGCTTTCATAGTACGCAGA	1	+	CONSENSUS_2:124522-124641
CONSENSUS_2	TWP_EYHCKQYNVA_001611	GGCTTTGCCGGGTTTCAGGTCTAAGCCCCCAGAATCAAAAGTTACCCCTTTACCTATAAGTACAGTATGATCTTTAGATTTTGGCTTACCTTGATAGCTTAAAACAATAAAACGAGGGTC	3	+	CONSENSUS_2:163402-163521
CONSENSUS_2	TWP_EYHCKQYNVA_001612	ATACTCAAACGCCGTCTTGTGATCATCTCCCATAGGCAAAGTACAATATAGCCGCCATCTAATACAGGAATTGGAAGGAGATTCAAAACAGCTAGATTGATACTTACTAGCCCTATCCAA	3	+	CONSENSUS_2:124402-124521
CONSENSUS_2	TWP_EYHCKQYNVA_001613	TACAGCTGAACCTTTAGCCACAGCGGCCAACAAGCCCATCTTCTCTTTAAGAATAGCATCCTTATTCAAAACCTTAGCGTCAACACTAGGGAATTGCTTAGCTAATCCTTTAGCAATATT	3	+	CONSENSUS_2:163522-163641
CONSENSUS_2	TWP_EYHCKQYNVA_001614	TCCTAAAAGCTGGAAACCTAACTCACTGCAAAAAAGCGAAACAAATCCTGAAACGTTAGAAAAATAAAGAAGGCTATTAATAATAAAGAAAATGGTATTAACATCCTCTCAATAAGTTTC	6	+	CONSENSUS_2:124282-124401
CONSENSUS_2	TWP_EYHCKQYNVA_001615	TGCTAATTTTTCAGGAGTGACCTCATCGGCATTCCCATTCACAAGATCTCGTGTCAGATAGACGCCTTCAAAAATACTCTCTTCTTTTCTAAAGATTCTATCGGCAATCTTAGGTACAAT	4	+	CONSENSUS_2:163642-163761
CONSENSUS_2	TWP_EYHCKQYNVA_001616	GGAAATAGAACTCCAAGTAAAGGAAGATAAACAAAAAAGCTCTAGGTTGAATACAAACAAAAACAAAGATATTTATATTATCCATTGTTTTGGTTCTCATCCTTATAACCTTTATGGATT	6	+	CONSENSUS_2:124162-124281
CONSENSUS_2	TWP_EYHCKQYNVA_001617	GCCCAATACAGTAACTTTCGTTAGTAAAGGATCTGTCTTTTTCGCTTCCTTCGTATACTTAGGGTAATTATAGTTCAAAGATAGGATTCCCGAAGTCAGATTGGTTAAGAAATCCTCCAC	5	+	CONSENSUS_2:163762-163881
CONSENSUS_2	TWP_EYHCKQYNVA_001618	TAAAGGTTATGTAATTAACACCAACCACACCTATATCATCACAAATAAGAAATCTATTTTCCTCATGAGAGAGTTTCTAAAACACGGAAGCAAAACTGCAGCTATAGAACAAGTTCCAGA	6	+	CONSENSUS_2:124042-124161
CONSENSUS_2	TWP_EYHCKQYNVA_001619	AGGAATACGCAACTCAGAAATTGTAGGAAGTACCACATTCACTGTTGTACATTTTGCCTTACGTAATGTGCGTGTTACCTTAGCATAAACCTCTAAAACATCCTGAGAAGTTAGCTCCTC	4	+	CONSENSUS_2:163882-164001
CONSENSUS_2	TWP_EYHCKQYNVA_001620	TTCAACTGTAGACGTTCTTATACTGAGTGGAAATAAACGCAGTAAGTTTCTGCCTTTCCGTTTAGAATGCGAAAATGACGGAAAAGTGTGCACTGTGGAGACCCGCTTAGATACTCCACA	3	+	CONSENSUS_2:123922-124041
CONSENSUS_2	TWP_EYHCKQYNVA_001621	ATTCTTCCCTAATCCTAAAATTAAAAGACGCTTTTCCTTCCCTTGTCCAGAATTATAGATAAACTCGACTTCCCCTCTTTCTCCAGAGAAGCTATCCAAGGCAACGCGATAAAGTGATTC	4	+	CONSENSUS_2:164002-164121
CONSENSUS_2	TWP_EYHCKQYNVA_001622	GTCGACATTAGCAAGACGCTACAGATCCTTAGCCATTGTACAATTCATTTTTGGAGGTAAATTAGGAAGACAGTTACTCACCTACTGTCCAAGAAAAATGCTTGATGTCGGTAAGCTCCC	3	+	CONSENSUS_2:123802-123921
CONSENSUS_2	TWP_EYHCKQYNVA_001623	ATATTCCTTTGCAATGGAAGCTGCGCATTTAGGCTTACCTTTAACCTTCCAAAAAGGAAGAACAATCGCGTCAGCCTTAACTCGTTTACTACAAGATGCTTGAGAGTGAAATAGAACCAC	3	+	CONSENSUS_2:164122-164241
CONSENSUS_2	TWP_EYHCKQYNVA_001624	TATTAACTTTGTAACGCATTCTATAGGAGGCGTTATTGTTCGCGTAGCCCTGGCAAAACCAGATTGCCCTCAAGAAGCCAAGTGTGGAAAAGCTATACTGATGGCCCCTCCAAATGCCGG	1	+	CONSENSUS_2:123682-123801
CONSENSUS_2	TWP_EYHCKQYNVA_001625	AATTACCTCTTTATAAAAATCGTTATTTCGTTAGCCACTAAAAAGGCACATCTTCAGATATATATTGCTGACCTTGACCATAACCAGCATACATATCTTTATCTGCTATAGCTTCAGTAT	6	+	CONSENSUS_2:164242-164361
CONSENSUS_2	TWP_EYHCKQYNVA_001626	AAAAGAAAATTACGACGTGTTTATCTGGAACTATGAAACTCGAAAATTTACACTAGAAAAACATGCCGATCATCTTGTTAAACTGATTAAAAAGATTGCAGAGCTCAAGCCAGGAGTCCC	5	+	CONSENSUS_2:123562-123681
CONSENSUS_2	TWP_EYHCKQYNVA_001627	CCAAACTCTCTCCCTCAAATCCTATAGACACATTGTCATAAGACACATGAGATACATTCTCCTCTGCTGCTGGAGAGCGAGTTTCGCTTCTACTAAAAGGACTAAACTTAATTGTATCGA	3	+	CONSENSUS_2:164362-164481
CONSENSUS_2	TWP_EYHCKQYNVA_001628	AACACTTCCTTCGGGAATTGGTGGAATAAAAGAAACATCCCAACAAAAAGAATCCGTAATCTGCGTTCACGCATTTTTAAGATCTTACAGGTCACTAAAACCTATTGGTAATGTCTTAGA	5	+	CONSENSUS_2:123442-123561
CONSENSUS_2	TWP_EYHCKQYNVA_001629	CACTAATGACCAAAGAAGATTGAGGGGTGCCATCCTTACTCATGTAACTTTCTACAGAAATATCCCCCGCAATAATGACTCCTGATCCTTTTTTCAAATAAGGGAGCATTTTATCGTAAC	4	+	CONSENSUS_2:164482-164601
CONSENSUS_2	TWP_EYHCKQYNVA_001630	TGGTTTTTAATAAAAAACTTATTAAAATAATTATATCGGTGTGCAAATGAATAAATTATTATTAATTTTACTATTTTTAATATCTGGAACGTCTATTTTAGCGGATACCTCTATAATTCA	7	+	CONSENSUS_2:123322-123441
CONSENSUS_2	TWP_EYHCKQYNVA_001631	GGTTATGCCAGATATTACATTTGCACCACACGGTTTCATCTTTGGTTCCTACGCGAGATTTCACACCTAGACGCAACACAACTACACGTTTACCTTTTGAAGTCATTCTTTCTTCAGGAT	3	+	CONSENSUS_2:164602-164721
CONSENSUS_2	TWP_EYHCKQYNVA_001632	ATTTTCAGTTAATCAAGCACAAATATCTATTCATTCGCATGCGATTATTAAATAGTGATTTTTTTATTAATTAATAATTAATAGCTTGATCATTTTTTAAAATAACTTAATTAAACACGC	7	+	CONSENSUS_2:123202-123321
CONSENSUS_2	TWP_EYHCKQYNVA_001633	CTGCTCCTAAATAACCGACGAAATAACCAAACATCATATAATCACCTATTGAATTTCCTTAGAGCTCACGCTCTCTTGCTTATAGCGAGCAGAGGTTATGTTGCTATGTAAATACTGTGA	5	+	CONSENSUS_2:164722-164841
CONSENSUS_2	TWP_EYHCKQYNVA_001634	TCATGCAGGATTAGATAATCAGAGAATCTCGCAGTTATTAGGATTAGCCCCCTCTCTCGGGCAAACCCTAATAACCTCAACAACCCTCCCTCATCAAACATTATCCGAAGCTAATAGGAT	2	+	CONSENSUS_2:123082-123201
CONSENSUS_2	TWP_EYHCKQYNVA_001635	AAATCAGATAAGCTTACGAGGTGGAAATCTAAAGACTTCTAAGATTAGGACCCCAATACAGCTTCTGTAAAATACCTCAAGGATCGAGCTAAAGACGTTCACACATAACACAAAATTGAA	5	+	CONSENSUS_2:164842-164961
CONSENSUS_2	TWP_EYHCKQYNVA_001636	TGTAGCACAATTTTCTAGTGAAGGACAAAAACATAGTCTACTTGCTGTTCTTAAACTTGCAGAGTCTCTATATATAAAAAGCCTACACAACGTATATCCCTTATTCTGTATGGATGACAT	6	+	CONSENSUS_2:122962-123081
CONSENSUS_2	TWP_EYHCKQYNVA_001637	AAAATCTCGCCACTTGTCATTTTGTCAATAAATTCAAACTTCCCTCTGGAATTTACTCGAGAAGCACTATGTATTCTTAACATGGGCTACTACACAGTGCCTCTTTAATATCTAGTTGGG	5	+	CONSENSUS_2:164962-165081
CONSENSUS_2	TWP_EYHCKQYNVA_001638	AGCTGTTAAAAATGAACTACATAAACAACTCACAGCTTCTCTACATCGTGATTTAGAATTAGGAAATACTTCAGTAGGTCCTCATCGTGAAGACTTTACTTTGATGATCAATGATCTTCC	5	+	CONSENSUS_2:122842-122961
CONSENSUS_2	TWP_EYHCKQYNVA_001639	CTTAGCCTATAACCCAAACCTCAATATCAGCTTGGTCAGCTCGTCTTAGAAGCTAATATCACGAGACAATGTGTTATACATCTGCAAAATAATATCGTCAATATGAGTCATTGGAAAACT	5	+	CONSENSUS_2:165082-165201
CONSENSUS_2	TWP_EYHCKQYNVA_001640	CTACACTTGCTGCTCACAACTCAATCAACTCATTCAAACATTATGGAATAATTCTCTATCCGAACGTTTATTTATAAAATTTAAAAGCTCTTTAATTAAACAATGTAAGATTTCGCAAGA	6	+	CONSENSUS_2:122722-122841
CONSENSUS_2	TWP_EYHCKQYNVA_001641	AAAAAAAGAACGGCGAAGAGAATTTTCCCCACACACAGGAACTATGATCCATGATGTAAAATCATGGAATCATTGAACTAAAAGAAAGGAGGTAGCCACGACTTTAAAACTTTCTATTTG	5	+	CONSENSUS_2:165202-165321
CONSENSUS_2	TWP_EYHCKQYNVA_001642	GTCCTATTACCACCGAGCTCTATTACAAAGAAATACCCTACTGAAAACTAAGCAAACCTCTACATTATCTGTTTGGGATGAGCAACTTGCCACTCTAGGATCTTATCTATGCCTGAGTCG	3	+	CONSENSUS_2:122602-122721
CONSENSUS_2	TWP_EYHCKQYNVA_001643	TAAGAAGCTGTGCAACTTAGCTAAGAGCAAGGAGCGTCTTTGCCATATAGAAAAAACGCGTGACGCACCCTGGATGAAATTACGCTTTACGCACGAATTCCTGTAGGAGGAGGCTGCATT	1	+	CONSENSUS_2:165322-165441
CONSENSUS_2	TWP_EYHCKQYNVA_001644	GATCCCTATAGTCCTATTTTCCGCAAAAGATCGTTGCTTAATTGCTGGGGCTCCTTCAGATCGGAGATTATTTCTTAACTTACTTTTATCGCAGTGTGATCCACAATATAAACACTCCTT	4	+	CONSENSUS_2:122482-122601
CONSENSUS_2	TWP_EYHCKQYNVA_001645	CCGCCACCAGATTGAGGCATTTGAGGCATAGTATCTACGGAAGGCTCTCTACCCGCACAGATATCAGCACAAACAGTCCGCCACTTGACAACAGTTTCAATAAACAACTGGGCGAACGCT	1	+	CONSENSUS_2:165442-165561
CONSENSUS_2	TWP_EYHCKQYNVA_001646	AGAAATGACCTTTGAGAAAGATGGCGTTCCCCATACGCTGTCTACCTATGTAGACAAACACGGGAAAAAAATCTTTTGCGATCAGTCTCCTATAAAAACCCTATCACAATTGATAGGCAT	4	+	CONSENSUS_2:122362-122481
CONSENSUS_2	TWP_EYHCKQYNVA_001647	TTCAAAAGATTGGTTTCAGCATATTTCATATCTAAAACACAATGCATTAACACGAGCTGTTCCTTAGTAGCAACGCCAACGCCACCACCAGCCATTTGCCCGCCAAGCATAGATCCCTCT	2	+	CONSENSUS_2:165562-165681
CONSENSUS_2	TWP_EYHCKQYNVA_001648	AGAAAATGCTCAGGGAAAGACGAATCTTATTGAAGCTCTCTATGTGTTATCTCTAGGTAGATCATTCCGCACTTCTCATCTTACAGAGGCCATTTTTTTCGGCTCTTCGTATTTCTTTTT	5	+	CONSENSUS_2:122242-122361
CONSENSUS_2	TWP_EYHCKQYNVA_001649	AAAAGCTTTTCATATAAAGCTAGCTTTCTTTGGGTATTATCTGGCAAACCGTCTAACAAGGGAGCGTACACATACAAACGATCAGAATGTTCTTCGTAAGTGAGGTGAAGAGAAAATTCG	5	+	CONSENSUS_2:165682-165801
CONSENSUS_2	TWP_EYHCKQYNVA_001650	TTATTATGCCCATGAGATTGCATGATGATTAATGAATATTCTTTCCTTACGCCTTAAGAACTTTAGAAACTATAAAGAAGCTGAGGTTTCTTTATCCCCAAATATAAATTATATTTTTGG	6	+	CONSENSUS_2:122122-122241
CONSENSUS_2	TWP_EYHCKQYNVA_001651	CCGTCAACAAACAAAATGCACGTATTATTCTGATCAAAAGCCACGTCAGGTAGCTTTAGTTCTTTAGCAAAATTTTTTAGATTTTCCTCAGCATTTTGCCTAGACATGAGGGAATCTCCT	5	+	CONSENSUS_2:165802-165921
CONSENSUS_2	TWP_EYHCKQYNVA_001652	CATTCAATCCTTTCTTCTTCCTTGATATTTTGAAACATAGTAAGGATGAGTTAGTTCGACTGGGTATTTCTGACTCTTACAATCCTGGAATTATTACAGATTCTACACGTAGCCTATTCG	5	+	CONSENSUS_2:122002-122121
CONSENSUS_2	TWP_EYHCKQYNVA_001653	TGTGATAATTGTTACTTCTTTAAGTTAACATATTGTAGATTTGTTAGTAAACGATTTCAAAGACTTGAAATCAAAAACTTTCTTGTGTTTCTCAACCCATTATGCTATCGGGTTAGCAAT	6	+	CONSENSUS_2:165922-166041
CONSENSUS_2	TWP_EYHCKQYNVA_001654	CACACTCTGTGAAATTCACCTTTACTCCTGGAGAACTCACCCTAACAGCAAACTGTACAAAAGTGGGCGAGGGTAAAGTGAGCATGGCAGTCAACTATTCTGGAGAATTATTAGAAATCG	2	+	CONSENSUS_2:121882-122001
CONSENSUS_2	TWP_EYHCKQYNVA_001655	GGGCAAAATTAGTTTTTATCCAGGCTCTCCACTACCTTTAGGAGCAACTCAGCTTTCTTCTGACTGTTATCGTTTTGCGTTATTTTCTTCACAAGCTACTCAAGTGGTACTTGTTCTTGC	3	+	CONSENSUS_2:166042-166161
CONSENSUS_2	TWP_EYHCKQYNVA_001656	CTGGAGAGTTTCCCGACTTTTCTCCTGTGATTTCTACAGAAAGTAGTGTTTTACTAGATCTTCACAGAGAAGAACTTATCACTCTATTAAAACAAGTAGCTCTATTTACTAACGAATCTT	5	+	CONSENSUS_2:121762-121881
CONSENSUS_2	TWP_EYHCKQYNVA_001657	TGATCAAAACTTACATACACAAGAAATTGTTTTGTCTCGCAAAGAAAACCGTACAGGGGCCATCTGGCACATAGAAGTGGAAGGAATTTCAGATCTATGGTCATATGCTTTTCGTGTAGA	4	+	CONSENSUS_2:166162-166281
CONSENSUS_2	TWP_EYHCKQYNVA_001658	TTAAAGCTGTTGAAGAAATCATTAAGCTCTGTTCTGAAGATTCTGAAGCCTCTATTTTCTTAGACCAGGCAAAAATTGCTGTAGAGTGCGGCAACACACTGCTAATCACAAAATTACTTT	5	+	CONSENSUS_2:121642-121761
CONSENSUS_2	TWP_EYHCKQYNVA_001659	TGGTCCTGCAAGCTCTTTAGGCAGATTTGATTTTAAAAAATATCTTGCTGATCCTTATGCAAAAAACCTTCGTTCTCCACAAACTTTTGGCTCTATAAAAACTCCTGGAGACTATGCCTT	5	+	CONSENSUS_2:166282-166401
CONSENSUS_2	TWP_EYHCKQYNVA_001660	TTTTATTAACTATTGCTAACGGTACCGCTACTGTAGTTGGTACTGATGGGAAACGTTTAGCAAAAACTGACATCGAAGTCTCTTTAGATAAAAGCTTTACTGGAGATTATATTATCCCTA	5	+	CONSENSUS_2:121522-121641
CONSENSUS_2	TWP_EYHCKQYNVA_001661	TAGTTATTTAAAAAATGAAGAGTTTTCTTGGGAAGGAGATCGTTGTCTCAATTTACCTAAAGAAGAATCAATCATTTATGAAATGCATGTCCGCTCATTTACTTGGGATAATTCTTCTAA	6	+	CONSENSUS_2:166402-166521
CONSENSUS_2	TWP_EYHCKQYNVA_001662	TGCTTCCCGACATCCAAAATTCAGTAAGATTTACTCTTCCTGCAGAACAGCTAAAAGAAATGTTACAACGCACATCGTTTGCTGTTTCTCGAGAAGAAAGCCGTTATGTTCTTACAGGGG	3	+	CONSENSUS_2:121402-121521
CONSENSUS_2	TWP_EYHCKQYNVA_001663	GTCACGTTATCCGGGAACGTTCCTAGGGATTATTGAGAAAATAGATTACCTAAAAAAGCTAGGGATTAATGCTATTGAGCTACTCCCTATTTTTGAATTTGATGAAACCTACCATCCTTT	5	+	CONSENSUS_2:166522-166641
CONSENSUS_2	TWP_EYHCKQYNVA_001664	TAGTGAAGGAGTTAACAGAGGCTAATCTCGAGATCTCAGCAACTACGGGAGAAATGGCAAAAATTACCTCGGGTTCTTCGTGTTTCCGTTTACTGAGTATGGGAAAAGAGGACTTTCCTA	2	+	CONSENSUS_2:121282-121401
CONSENSUS_2	TWP_EYHCKQYNVA_001665	TCGCAAGGTAGACTTCCCCCACCTTTGCAACTACTGGGGGTATGCTTCAGTAAATTTTTTTTCTCCGTGTCGACGCTATGCCTATGGGTCGGATCCCTGTGCACCTAGCCGAGAATTCAA	1	+	CONSENSUS_2:166642-166761
CONSENSUS_2	TWP_EYHCKQYNVA_001666	CATGCAATGACGAGCTTGTTTTCACCGCTACAGACCTTACAGTCAGCACTCGTTGTGTTGCTCAAGCAAAAGTTTACGAATCTGGGGCTATCTCTATTCCTTCTAAAAGATTTTTTCAAT	3	+	CONSENSUS_2:121162-121281
CONSENSUS_2	TWP_EYHCKQYNVA_001667	AACTCTAGTCAAAGCCTTGCATCAAGCAGGTATTGAAGTCATTCTTGATGTTGTTTTCAATCATACGGGATTAGAAAATACAACTTGTCCTCTACAGTGGATAGATCTTCCTTCTTATTA	5	+	CONSENSUS_2:166762-166881
CONSENSUS_2	TWP_EYHCKQYNVA_001668	TGTAGGAAAATATGAAGTTCGTCGTATCCCGAAATGAGTTAGGAAATCTTATAAAAAAAATCCAAAGTGTTGTTCCTCAAAACACGCCTATCCCCGTGCTCACCCACGTGCTTATTGAAA	4	+	CONSENSUS_2:121042-121161
CONSENSUS_2	TWP_EYHCKQYNVA_001669	CATAGTGGACTCCCAAGGAGAGTTTGCTAATTATTCAGGTTGTGGCAATACGGTAAATACGAACCACACGCCTACGACGCAATTGATTTTGGATTCCTTACGTTATTGGGTTCAGGAAAT	3	+	CONSENSUS_2:166882-167001
CONSENSUS_2	TWP_EYHCKQYNVA_001670	CTAGAAGACCATAAAATCACTTTATAGTAATATCCTGCTTTATCCCAGGAAGATCTCTCGATGAGGTCCTGAAGGGCTCCCTACCCTCTAGGGGCAAGGTTGGATTTAATGACTTACAGT	2	+	CONSENSUS_2:120922-121041
CONSENSUS_2	TWP_EYHCKQYNVA_001671	GCACGTAGATGGATTTCGTTTTGACCTTGCCTCTATATTCTCACGTGATCCTTCGGGGAAACCTCTTCCATTTTCCCCTGTTTTGCAAGCTATTAGCTATGATCCCATCCTTGCTGACAC	1	+	CONSENSUS_2:167002-167121
CONSENSUS_2	TWP_EYHCKQYNVA_001672	CTTACTGGCCATAATTTTACCATTACCCAACCTAGACAGTTGGAGGAAAGTATAGCAAAAAAAACAATTTTCTTTCCTGAACTTCCCCAGTCCCTATCCTAGAAAAATCCTAGCAAATAT	5	+	CONSENSUS_2:120802-120921
CONSENSUS_2	TWP_EYHCKQYNVA_001673	GAAAATTATTGCCGAACCTTGGGATGCGGCTGGCCTCTATCAATTAGGTTATTTCCCCACTTTACATTCCCGTTGGAGCGAATGGAATGGCCAATACCGCGACACAGTAAAAGCTTTTCT	1	+	CONSENSUS_2:167122-167241
CONSENSUS_2	TWP_EYHCKQYNVA_001674	ACCAAGATTTCCACCGTGATCACGCAACGACTTGATTTCCGTTCCGGTAAGAACAATCCCAGCTTCTAAAGATTCCAAAACCTCGTAATTATGTAAGGCTTTGCGGTTAGAAACAATTTC	3	+	CONSENSUS_2:120682-120801
CONSENSUS_2	TWP_EYHCKQYNVA_001675	AAATGGCAATGACCAGCTGATTGGTACTTTCGCTTCAAGGATTTCTGGATCTCAAGATCTCTATCCTTATGGGTCTCCCTGTAATTCCATTAACTATATTTGTAGCCATGACGGCTTCAC	3	+	CONSENSUS_2:167242-167361
CONSENSUS_2	TWP_EYHCKQYNVA_001676	ATGAAGAAGAAGTTTACGCTTTCTTCGTTCCTCATGATTATAGATATTCCCAAAACGGTATGGAGCGATGCTGGCATTCAATAACCACGCCTCACCTTTAGAGATAGCCACATAGGCATC	3	+	CONSENSUS_2:120562-120681
CONSENSUS_2	TWP_EYHCKQYNVA_001677	TTTGTATGACACTGTTGCTTATAATAACAAACATAACGAAGAAAATCAGGAAGGCAATTGCGACGGAAGTGATGCAAATTACAGTTATAATTTTGGAGAAGAAGGAGAAACGCAAAATCC	5	+	CONSENSUS_2:167362-167481
CONSENSUS_2	TWP_EYHCKQYNVA_001678	TTTACCACGGCAACAACCCAAACGAACTTTTACATAACCACGAGAAAGAAACATCCCAAGAGGAATAATTGTTACCCCTTTTTGAGCGACCTTCACTTCTAATTTGTGAATCTCGTATCT	4	+	CONSENSUS_2:120442-120561
CONSENSUS_2	TWP_EYHCKQYNVA_001679	ACAAATCATAGAATTACGCCAACGTCAAATGCGTAATTTCTTACTCACCCTATTCCTTTCTCAAGGAATACCCATGTTACAATCTGGAGATGAATACGGCCACACAGCAAAGGGCAATAA	4	+	CONSENSUS_2:167482-167601
CONSENSUS_2	TWP_EYHCKQYNVA_001680	CTTTAGCTTGGGCAGAAGAAAATAATATCCAAGCCTTTATTAACGATAACGCTTCATAGCGGATGCTATTTCTCTTTCTTTCTCTCTTGCGATGATTGTTTGTCGCTTATCATGAGATTT	5	+	CONSENSUS_2:120322-120441
CONSENSUS_2	TWP_EYHCKQYNVA_001681	TAATCGCTGGGCATTAGATACTGATGCCAACCATTTTCTTTGGGATAAACTATCTAACAATGCCTCTCTTGTCGACTTTGTCTGTCATGCTATTCACTTTAGAAAAAAGCACAAGGAAAT	5	+	CONSENSUS_2:167602-167721
CONSENSUS_2	TWP_EYHCKQYNVA_001682	CAGGGAAGCCCTTAGAACTACACGACTACCCCATCATATCGGCTACTGTGATTCATCCTAGTTGTGCGTATGCTGATGCCATGGCGACAGTACTAATGACATTTGCAACAAAAAAAGAAG	1	+	CONSENSUS_2:120202-120321
CONSENSUS_2	TWP_EYHCKQYNVA_001683	CTTCAATCGAGGATTTCTCACTCAAGACAATATCACGTGGCTAGATGCTACTGCCAATCCCATACAATGGCATCCCGGCAAATTTTTAGCTTATGAACTCAAACAGGCGCGCTACAGCTT	1	+	CONSENSUS_2:167722-167841
CONSENSUS_2	TWP_EYHCKQYNVA_001684	CCTCTTCAGCAACCCCACAAATCCTAGAAATCCATAATGCAGCTGTTGCCACAAGCGGAAACTCCTACCAGCAATGGTCTGTAAATGGTAAAATTTACACACATATTCTAGATCCTCGCA	2	+	CONSENSUS_2:120082-120201
CONSENSUS_2	TWP_EYHCKQYNVA_001685	ATTTACTGCGTTCTATACAGGAAAAGAGCAGATAGAAGTTCAGCTACCCAACTTAAGAGAGAATTTCATGCCTTATCAAAAAATAGCAGACAGCTCTTCTGGCTTTGTTTCTCAGCACTT	5	+	CONSENSUS_2:167842-167961
CONSENSUS_2	TWP_EYHCKQYNVA_001686	GTTTTGCTGTGGATTGTCTACTCGAAACCTGTCTACGTTTTTGTAATAACAACTATGTAGAATGGGGAGGGGAAATCAAAACTTCTGGGAACCACCCTACCGGACGACCTTGGCGTATAG	1	+	CONSENSUS_2:119962-120081
CONSENSUS_2	TWP_EYHCKQYNVA_001687	ACCAGAAAAAATAACTTTAGACCCTTACATGATGGTAGTTGCTATGAGCTATGCCAATCACCAGGATTAGCTAATTTCATTAGCTTCATCATTCCAGGATTCTATAACTACAAAATCCGC	5	+	CONSENSUS_2:167962-168081
CONSENSUS_2	TWP_EYHCKQYNVA_001688	ACACGTGGAAAGCCTACCACCAACATGTCGGTTGGAAACACATTACTTTAGACTTAACCAACCAAACCATCACCAAAAAACATGCCAATGTCCAACTGGATCTTTGCGGTGCTGTCAAAG	2	+	CONSENSUS_2:119842-119961
CONSENSUS_2	TWP_EYHCKQYNVA_001689	ATTTTTATAGAATTTTTCAAGGATTTGACGTGCATTATAGCCTTCTACAGCAAGACGATCGACATTAGCTTTAAGCAAGCCATCAGCATCAATGATTAATCCTTCAGGATTATCCACAAT	5	+	CONSENSUS_2:168082-168201
CONSENSUS_2	TWP_EYHCKQYNVA_001690	CCTTCTTAAAAGAAATCGATAGATTTCACCGCATATCCGGAGGAAGATTTGATCCCACCCTTGGCCCGCTAAAAAATCTCTGGGTACTGCATCTTAAGCAACACTCTCTTCCTAACGAAC	2	+	CONSENSUS_2:119722-119841
CONSENSUS_2	TWP_EYHCKQYNVA_001691	CAAGCGTGACGTCCAATCTACAGCATCTTCAACACCGTAGAATTGTTTTGTAGCTCCGTAACCACAATAATTGTCTTCATCTCCTGTCACATGCCAGAAATCCTGAGGATTTTTAGCGAG	2	+	CONSENSUS_2:168202-168321
CONSENSUS_2	TWP_EYHCKQYNVA_001692	TCGATGCGGTCTTTAAGGTAATTGATGCTGTGTATAATAACTGGAATAGCGAGTCAGAACTCTCTAAAATCAACCGCTCTCCTGCCAACGTAGCGATTCCCCTGTCTAACGAATTGTTCG	2	+	CONSENSUS_2:119602-119721
CONSENSUS_2	TWP_EYHCKQYNVA_001693	CAGCCTTTCATATAAAGCTGTTCTCTCTAAAATCACGCATGCGGACAAAGCTTCTTTATCTAATTCCTTGAGATATTTTGTAGAAAGAATGGATTTAAGATACTCTTCGACAGTAAGCTC	5	+	CONSENSUS_2:168322-168441
CONSENSUS_2	TWP_EYHCKQYNVA_001694	TCGTTCAAGGATGTTCGCCACCTCTCACCTCTTTTGAAGGGGAGAGGATGACCATGCCTTACCGGATTATTGTAGGACAACACTTAACACTCCAGGAGACCGCTGAATTAAAAAATGACA	1	+	CONSENSUS_2:119482-119601
CONSENSUS_2	TWP_EYHCKQYNVA_001695	GTTAGTGACAAGAATACAATGCTTATCCGTCTTATGGATGTATAGAGCCCCTTTGTACTGTAGTCCGTTGACAAATAATGAGGCCGAATCATCGATAGGTTCTATTTTCAAACATTGCAC	4	+	CONSENSUS_2:168442-168561
CONSENSUS_2	TWP_EYHCKQYNVA_001696	ACCAAATGCAAGGCAATCTCCCCTGTCCCCGGAGGCGTGGGACCAATGACTGTGGCTATGCTAATGAAAAATACATGGGAAAGTTATCAAAAATTCTCCTCATAGTTCTTTTATCTTACG	2	+	CONSENSUS_2:119362-119481
CONSENSUS_2	TWP_EYHCKQYNVA_001697	TCCAGGGAAGTTTTCTCCCCAGCGCACTCCTCCATAAAGTGCATGAGCTGCGCAACGCAAACCATGCGGTGAGTGTTGTAACAATGTATTATCGCCATAAAGACGATAAGGACCTTTGGC	1	+	CONSENSUS_2:168562-168681
CONSENSUS_2	TWP_EYHCKQYNVA_001698	ATTAAAGAAAGTATGGTCTCTTCTCATGCTGTGATTATCGATGTGGGTACATCACGAGTCGCCGCAAATAATGCTAAAGGTTATACACTAGTCGGAGATGTCGATTTTAATAATGTTGTT	5	+	CONSENSUS_2:119242-119361
CONSENSUS_2	TWP_EYHCKQYNVA_001699	TTCTATCAAGGCTGTTGTACTTTCATTCAGAAGAAGAACCCGGATTTTAGGTTCAGAAACAATAGGTTGCACCGTAAACGTATCAGAAACCTTAACTTCTGTGTACCCGGCTACACCCAT	3	+	CONSENSUS_2:168682-168801
CONSENSUS_2	TWP_EYHCKQYNVA_001700	ATGCAGAAACATCCTTCGACTAATGCCACGGTAACTTTACTTCATAGCCAATCACAAAACCTTACAGAAATTTTAAAAACAGCAGATATCATCATTGCTGCTGTCGGCGTTCCCCTATTT	4	+	CONSENSUS_2:119122-119241
CONSENSUS_2	TWP_EYHCKQYNVA_001701	ACTGAAGGAAAGTCCCAAAAGGATGTACTTCAATATCTTCACTTTTCTTCTCCTAAACTCTGCAAATTATCCGAACACCTTTTCAAATGATTATAGGCAAGTTGGGTAACCATTCTCCCT	5	+	CONSENSUS_2:168802-168921
CONSENSUS_2	TWP_EYHCKQYNVA_001702	CCTTGTACCCCTGCAGGAATTATTGAGCTACTCCACTATTATGAAATTCCTCTTCTTGGACGTCATGTTGCCGTTGTGGGGAGAAGCAACATTGTGGGTAAGCCGCTTGCCGCTATGTTA	1	+	CONSENSUS_2:119002-119121
CONSENSUS_2	TWP_EYHCKQYNVA_001703	CGGGATGTTTTCTTTAATAAACCTTTTAAAATTAAAAAAGGCTCATATACATCTTCTAAAGTTCTGACGTCTTCTCCTACGGCCACTGACAAAGTTTTAATTCCTACAGGACCACCCTGA	5	+	CONSENSUS_2:168922-169041
CONSENSUS_2	TWP_EYHCKQYNVA_001704	TTACCTAAACATTTAGATAGTCATGCCATTATTCAAGCCATTTCTCCTGAGAAAGATGTCGATGGCCTGCATCCTGTCAATATGGGAAAACTCCTACTAGGACAGCTGGGAGGATTCGCT	2	+	CONSENSUS_2:118882-119001
CONSENSUS_2	TWP_EYHCKQYNVA_001705	TAATAATCCATTATTGTAGTGAGGAGTTTAATATCAATCTCATTTAATCCCCACTCATCTATTAATAGCATAGCTAAAGCTTTTTCGGCTACGTCACTATTGATGCAATTCCCCTCGCGC	5	+	CONSENSUS_2:169042-169161
CONSENSUS_2	TWP_EYHCKQYNVA_001706	TTAGGCATGGTATCTAAGGCACATAGATTGCCTTCTGATGCCACCTTAACCGATATTCTTAAACTTATTGAAAGGTTAAATAATGATCCTACGATTCATGGGATCTTAGTACAGATACCT	5	+	CONSENSUS_2:118762-118881
CONSENSUS_2	TWP_EYHCKQYNVA_001707	ATCTGTGCAAAATCGCGTACCCAACGCAAAAGGTTATTTGCTAACCTAGGTGTTCCTCTAGATCTTCGCGCAATTTCGTATAGAGCAGAAGCATCTGCATCAATCCCTAATAAATTTGAC	3	+	CONSENSUS_2:169162-169281
CONSENSUS_2	TWP_EYHCKQYNVA_001708	GAAAAAATCAAACAAGAAATCTCCCATAGTTCGACGCCACCAGGCCTCGCTGTAGTACTGATCGGTAATGATCCAGCCTCCGAAGTTTACGTCGGAATGAAGGTGAAAAAAGCTACAGAT	1	+	CONSENSUS_2:118642-118761
CONSENSUS_2	TWP_EYHCKQYNVA_001709	GATCGTCGAAGAATTGTCGCTAAATCTTCGTCGGAATAATACGCTACTCTGCCAGTAAAAGAAAAACGTGCGCGGAGAGGTTCGCTCAACATGCCGGATCGGGTTGTAGCTCCAACCAAA	1	+	CONSENSUS_2:169282-169401
CONSENSUS_2	TWP_EYHCKQYNVA_001710	CTATAGCGGAATAATTTACCTACTACCGTGTACAATAACTCAAGGAATCCTTAAGATGAGAGGCTTCTTAAGGAGTCGCTCATGTTATTAAAAGGTACACCCGTTGCCGAGCGGGTCTTA	3	+	CONSENSUS_2:118522-118641
CONSENSUS_2	TWP_EYHCKQYNVA_001711	CTAAAAGGAGCGAGATCTACAGAGACAGACCGTGCACCGGGACCTGAATCAATGGTGATGTCAATCTTATAGTCTTCCATTGCAGAGTATAAATACTCTTCAGCCACCTTTCCCATACGA	1	+	CONSENSUS_2:169402-169521
CONSENSUS_2	TWP_EYHCKQYNVA_001712	GTTCGCTTTGGTATTCTCTTGCTTTTCCTATCCGACACTCGCCTTCTTTAACTATAAAATTCTGTGGAACTTCTCCTCTCTTCTATTAGACGTGAAATACGCCTTCACTATCGATTTCCT	4	+	CONSENSUS_2:118402-118521
CONSENSUS_2	TWP_EYHCKQYNVA_001713	TGGATTTCATCAATAAAGAAAACGTCCCCTTCTTGTAAACTTGTTAATAACCCTAATAAATCAGAGGGTTTAACTAATTGCGGGCCTGAAGCAACAAGCAACCCTTTTCCTACTGTGTTT	5	+	CONSENSUS_2:169522-169641
CONSENSUS_2	TWP_EYHCKQYNVA_001714	TTCCTCTTATCTATTTGGAATTCATGCATTTTTATATGTTATTACCTCCGCTCTTCTTCATAAAATGCATACGATCTTCCTGAAAGATCGGTGGTTATCGATACCGATGATTCATTCGAT	5	+	CONSENSUS_2:118282-118401
CONSENSUS_2	TWP_EYHCKQYNVA_001715	GCAACAATATGCGCGAGTGAGGTTTTCCCCAACCCCGGAGGACCGAAAAAAAGACAATGCCCAGGGACTTCCCCTCGTTGTATCGCAGCATTAAGAAACAACTCCAATCGTTCTGTAAGC	1	+	CONSENSUS_2:169642-169761
CONSENSUS_2	TWP_EYHCKQYNVA_001716	ATATACCCCGCACCTATGCCCCGTTTTCTTTGGTCCCTATCTTGTAGCGAATTTCTATAGACTACCGAAAGAAAAGGTCTTAATCCACGCACTGATTATCGGTCTGTTTTGCGACATAGC	2	+	CONSENSUS_2:118162-118281
CONSENSUS_2	TWP_EYHCKQYNVA_001717	TGAGCTTGACCGCAAAACTCTTTTAAACCCTTAGGCCTTAAAGAAACATCGAACTTTTTATCTTGATGTAAGACAGATACTTGATGTGTCATATATTACCGCATTTCCTTTAGTCTCACA	5	+	CONSENSUS_2:169762-169881
CONSENSUS_2	TWP_EYHCKQYNVA_001718	AGCCAACAATTGCGAATCTTGTTATGAATGTTAGTAACCCCCTCTATATCGACTTATGGACTGGTTCATATCTCTTCAGTGTTTATTCCTCGCTATATTGAGTTTTCTTCTATGTCCTCA	5	+	CONSENSUS_2:118042-118161
CONSENSUS_2	TWP_EYHCKQYNVA_001719	AAGGATAGGAATTTCTGTCTTCTAAGAAATTTGCCCCCATCCTATGAGGATGATGTCTTTGAAGCCAGATCGAAGCACAGCATAGCTTATGTTTTTTTTCGAATTTTCACCACGCATTTG	4	+	CONSENSUS_2:169882-170001
CONSENSUS_2	TWP_EYHCKQYNVA_001720	ATTTTAGTTAGAAAAATCTTATTAAACAAATTAATTAAAACTAAAATTAACGAAATATATTAATTAATAAGGTATTCGAGAAACAAATAAGAATAATAAAGAAAATATTAAGAAAATAAA	8	+	CONSENSUS_2:117922-118041
CONSENSUS_2	TWP_EYHCKQYNVA_001721	ATCATCACAAGCAACGTCCTTATACTCATGCCCATTCTATAGAGTCAACACAACTCATTTCGGAAAAAAACTCAAAACAATAGCTTACAAAATTTTGAACACGACTAATTCAAGTCCACG	5	+	CONSENSUS_2:170002-170121
CONSENSUS_2	TWP_EYHCKQYNVA_001722	TAGGTCTATTCAGAAGCTTCTCTGTCTTTTTCTGAATCACGCGAGACAAATCTCGTCGGTTTCTTTTCTTCTTTGTCCCACTCATAGAAATAATAATTTTCTAATCTTACCTATAAGTTA	6	+	CONSENSUS_2:117802-117921
CONSENSUS_2	TWP_EYHCKQYNVA_001723	CTCTCGCAAACTAAGAAACTTATGCAAAGGACGATAATCGGTATCAGCAATAAAACAAATCTTAAGAAAAATAAGATTTGCCTTTTTCCTATGGTATTATCTAACATCCCGTAGAGTCAC	6	+	CONSENSUS_2:170122-170241
CONSENSUS_2	TWP_EYHCKQYNVA_001724	AATCATGAAATTGCTTATCTAATAAGGAATGCACTAAAGTATCATACTCCTCTGCACGATGACGCAACTGCTCTTGATCTTTGGAAATAAGAAACTTGGATTTCTTTTCTTTTAATTTTT	6	+	CONSENSUS_2:117682-117801
CONSENSUS_2	TWP_EYHCKQYNVA_001725	ATCAAACGCTATGTCTTTCTTCTTCAGAGAGACTAGATATGTTGTTTCAAAAGTTAAAAGGCCTTTGAATTTTTTAGGTATTTGCATATACCGACAAAATGATGTATTCTATTGTCGCGC	6	+	CONSENSUS_2:170242-170361
CONSENSUS_2	TWP_EYHCKQYNVA_001726	TCTGCAAGTTTTTATTAGCTTTTGATATCCAGTCTTATAGTTTTATAGAATACCTTCCAAAATTATTAATATCAGTAAATACGAAACCATCCTGATAGTTAAAAATTAAAACATGATTAG	7	+	CONSENSUS_2:117562-117681
CONSENSUS_2	TWP_EYHCKQYNVA_001727	TCAAGAACTACATTTCCTGCATCGCATGAGAAGTAGTTCTATGAAGTCAAAACACTACGAAAACGTTCTATAGAATCTAAATATTAAGGTTTCTAAATGAGCATTAAAGAAGATAAATGG	6	+	CONSENSUS_2:170362-170481
CONSENSUS_2	TWP_EYHCKQYNVA_001728	AGGTAATTCTACCAAACTGTCTAGCAATATTCAGATTGTGGAGATCTGAATATTGCTACAGCTTCTGGAGCGCATAAATTAGCCCAGGCCACCCTATCCTTAATCACGGGTTTGTCCCGT	2	+	CONSENSUS_2:117442-117561
CONSENSUS_2	TWP_EYHCKQYNVA_001729	ATTCGCAAAATGGCATTGGCTCATGGAATGATCGAGCCTTTTGCTGATGGTCAAGTAAATCTCAACCCAGAGACGGGAGAAAAGTTAATCAGCTACGGTTTGTCTAGCTATGGTTATGAT	3	+	CONSENSUS_2:170482-170601
CONSENSUS_2	TWP_EYHCKQYNVA_001730	GGAAGAAATTAAAAGAAAAAAAAACGCAAGGTGGGTAACACCTTGCGAAAAAACCTAAAGAATAAGGAAGAGGGAAAAGAGCGGGTAGATGCAAGAAAGTGCATCGCTATCGTTCCAGAC	3	+	CONSENSUS_2:117322-117441
CONSENSUS_2	TWP_EYHCKQYNVA_001731	CTTCGTTTGTCCCGAGAATTTAAGGTGTTCACTAACGTTTACAATTCTTTAGTTGACCCCAAACGTTTTACAGAAGACACATTCATTTCGATTACTGATGATGTGTGTATCATTCCTCCG	5	+	CONSENSUS_2:170602-170721
CONSENSUS_2	TWP_EYHCKQYNVA_001732	GAGGAGAAATACTGCTGTTTCCAGAAATTGCCATAATTTGTTCTCAGAATTAAAAAAAACACCCATTAGTTATGCTTTAATTTTAAAATAAAAAATAATTAATTCAAAAAAAAGAACTTA	7	+	CONSENSUS_2:117202-117321
CONSENSUS_2	TWP_EYHCKQYNVA_001733	AATTCATTTGCTCTCGCTCATAGTGTAGAGTATTTTCGCATTCCAAGAAATGTCTTAACAATGTGTATAGGAAAATCTACATATGCACGTTGCGGACTTATTGTTAATGTAACTCCTTTT	6	+	CONSENSUS_2:170722-170841
CONSENSUS_2	TWP_EYHCKQYNVA_001734	TGATAGCCTCCTGCTGCTTAACAGAGGCTTCCTTGGTTTCGGAAAAGATAGATTCCTTGGGTCCTGATAACGACTCAGGCTGTTTCCCCATAATGGCAGGATCCCATTTATCAGGGCCTG	1	+	CONSENSUS_2:117082-117201
CONSENSUS_2	TWP_EYHCKQYNVA_001735	GAGCCTGAATGGGAGGGTTACGTTACCATAGAAATTTCTAACACTACCCCCTTACCGGCAAAAATTTATGCCAACGAAGGCATTGCTCAGGTATTGTTCTTTGAAGCTGATGAGATATGT	3	+	CONSENSUS_2:170842-170961
CONSENSUS_2	TWP_EYHCKQYNVA_001736	TAGAAAAAGCCCCTCTTAATTTTGACTTTGGGGAGGATGAAGCCTGTTCTTGAGCTTTTCGATACTTACCCTCATTGATCTGCAACTCTGTCTCATAATTCGCACTCGCCCCAGATTGGA	2	+	CONSENSUS_2:116962-117081
CONSENSUS_2	TWP_EYHCKQYNVA_001737	GAAGTGTCTTATGCTGAGAGAAAAGGTAAATATCAAAAACAGCAGGGAATTACAGTTCCTTTTGTTTAAAGTTTTACTATGCAAAAAGTTCACTGGCAGAAATGCCTTGACGAAATTGTG	5	+	CONSENSUS_2:170962-171081
CONSENSUS_2	TWP_EYHCKQYNVA_001738	TCTCCATGTCACTGGGAAGCATAGACCTCCCCTCCCCATCCGCTTCCGCTCTACGAGCAGAAATTCTAGAAGCTCTCGTACCAAAACCAGAAAGGAAACCTTGAACACTCGCACGAACTT	1	+	CONSENSUS_2:116842-116961
CONSENSUS_2	TWP_EYHCKQYNVA_001739	GTTAACTCTTGGTGGTTAGTCCTCTGCATGCTTATTAGTGGGTTTATGTATGATCGTGCTATTCGTGAGTTAAAACAAGAAGAGAGTCGATTACAAAAGCGTGTATCGGAACTTCAAGAA	4	+	CONSENSUS_2:171082-171201
CONSENSUS_2	TWP_EYHCKQYNVA_001740	TAGAGCGTAACGATTCTAGTGAAAGCATAGAAATGTCTGATGAAGAGTCACTTATTCCCGATGCATCAAGGTAAAACCCTTGCATCTCCGGTGAAATGCGGTTCCCTTTCTTACTGACCA	2	+	CONSENSUS_2:116722-116841
CONSENSUS_2	TWP_EYHCKQYNVA_001741	AAAATTCTTTGTGCTGAAGAAGAACAAAAAGAGCTTCGACTGCATATTCAACACTGGGATAATCCTGTAGTGATTGAGTCTGCTTTGATTCGTAGATTAGGCTTGATTCCTAAGGGTTAT	5	+	CONSENSUS_2:171202-171321
CONSENSUS_2	TWP_EYHCKQYNVA_001742	CGTTCACCGTAGATTCCGTTACTGATGTTCTCGCTGTATGAAATGCTCCGAAAGAAACTACAGCAGAGGTTTCTGCAGCGCTAATATCATCTCTTGGAGCCGACAGTGAAGATAATGATG	1	+	CONSENSUS_2:116602-116721
CONSENSUS_2	TWP_EYHCKQYNVA_001743	ACTAAAATATGTTTTTCTCCGGTTATAGAATCGAAGAGTACAGATTGAGAAGCGGGCATGATTCCTACTGCATTGATCCTTTTAATCATATTTTTCACTCTATGTTCTGGATTTGTTTCA	6	+	CONSENSUS_2:171322-171441
CONSENSUS_2	TWP_EYHCKQYNVA_001744	ATAAATCAATCATCCCTTCATTACCCACCGAAGACGCTCTACGTAACAAGGATGAAGTCTCTATATTTGGATCTAATATGGTGCTGATCATCTCTCCGCCCAAACGATTTATTGTCCAAG	3	+	CONSENSUS_2:116482-116601
CONSENSUS_2	TWP_EYHCKQYNVA_001745	CTGTCGCAGATTGCACTGTTTTCTCTTCCTACTTCTTTAATTTCTCACTACAAGCGCTCTAGATATAAAAACCAGCAGTTAGTCGCTTCGCTACTCTCCCATCCCCATCATCTATTAATC	3	+	CONSENSUS_2:171442-171561
CONSENSUS_2	TWP_EYHCKQYNVA_001746	CCGATCCCTCTAAATCTAGGTCTTCGACTCTCCCTGCATCACGACCCGAATCAATAATTTTGGTATTTTTTGAGCCTTCGGCCCTCATATCTGTACTTAAACTACGATTCTCTAGATCTG	2	+	CONSENSUS_2:116362-116481
CONSENSUS_2	TWP_EYHCKQYNVA_001747	ACTCTGATTTTTCTTGATATTGGTTTAAATATTGGGATTCAAAACTGCGTGGCTATACTTGTTGGAGATCAAGCATCTTGGTTACTTATTGTAGGTTTCCCTCTAGCGCTAACTTTAGTT	5	+	CONSENSUS_2:171562-171681
CONSENSUS_2	TWP_EYHCKQYNVA_001748	AAGCGGGAACACCTGAAGAAAGTAGGCTTTCCATCATTTTTGCTAAAGCAAGCTGATCCTTTAAAAGATCTTCACGACTTTCTTTCTTCTCAGCTTCTTTAGCTGAAGTCTCTAAAATCC	4	+	CONSENSUS_2:116242-116361
CONSENSUS_2	TWP_EYHCKQYNVA_001749	CTTTGTGAGATTTTGCCTAAAGCTGTAGCTCTACCTTATAACACACAAATCGCCTCTTTTGTCGCTCCTTTGATTTTAGTCTTTACTAAAGTTCTTCGCCCCTTACTGTATTGGGCAATT	4	+	CONSENSUS_2:171682-171801
CONSENSUS_2	TWP_EYHCKQYNVA_001750	TGCCCACAGGAACATGCTCAGATTTATTGTGATAACTCTGTGCAACTGTTCCAGAAAATTTTGGCGGGGGAAAACTTGAGCTGCCCCCAGACCAAGAGGTGGTAAAAGGTACATAAACAG	1	+	CONSENSUS_2:116122-116241
CONSENSUS_2	TWP_EYHCKQYNVA_001751	AGTGGGATTAATTATGTTGTACAATGGATTCTTTCGTCTCAAAAAATGGATATTATCCAGCCTCAAGAGTTGAAAGAAGTTTTACAAAGTTGTAAGGACTTCGGTGTTGTCAATCAGGAT	5	+	CONSENSUS_2:171802-171921
CONSENSUS_2	TWP_EYHCKQYNVA_001752	CGGGATTCCTAGGAAAACGGTAACGACTTTCACTATGATCTATGGATAAGGAAGAAGCTTCTACAATGTGTCTAGATCGATCTATGGAAGAAAAATCCGTATGCCCTGGATTTTTAGAGA	4	+	CONSENSUS_2:116002-116121
CONSENSUS_2	TWP_EYHCKQYNVA_001753	GAAAGCCGTCTACTGTATGGTTATTTATCTCTGAGTGATTGTAGTGTAAAAGAGCGCATGAAACCCCGACAAGATGTGTTATTCTATGACATTCAAACGCCCCTAGATAATCTCTACGAT	4	+	CONSENSUS_2:171922-172041
CONSENSUS_2	TWP_EYHCKQYNVA_001754	CTTCATATTTTGGAGAGGAATTTTCCTCTGGAATAGGGAAAAATACTGCCTCGGTATTGGATAAAGCAGAAAAACTCGCGCTTCCATCCTGACTCAAGTTGGGAAGATAATCCTCGGGAA	3	+	CONSENSUS_2:115882-116001
CONSENSUS_2	TWP_EYHCKQYNVA_001755	CTATTTTCTGAACAGCATTGCTCACGGGTTCCCGTATGCAATGATAACTTGCAAAACTTATTGGGCATCTGTACAGCAAAAGCTTTACTACTCCACGGGAAGCCTTTGCAGTCTTCCGAA	2	+	CONSENSUS_2:172042-172161
CONSENSUS_2	TWP_EYHCKQYNVA_001756	CTACTTGATCTTTGTATTCAGATAAAGAACGCGGCAAAGGTGCTAACAAAGATATTCCCTGATGCGCAGGGAATAAATACGCAGAACTTATCGTATCGTATCCCGTGAATTCTGCCGAAG	3	+	CONSENSUS_2:115762-115881
CONSENSUS_2	TWP_EYHCKQYNVA_001757	GACCTTTTGCCCTTATTGAAAAAGCCTTACTATATGCCTGAAACCATATCAGCAAAAACAGCCTTATGTCATTTGGCTGCTGAAGGTGAAACTCTCGGTATGATTATTGATGAATATGGT	5	+	CONSENSUS_2:172162-172281
CONSENSUS_2	TWP_EYHCKQYNVA_001758	CAAGACGTGATGAAGAAGCAAAAGGTTGCGGAGCACGAAAAATGAGCGGCGGGTCTATAGCTACGTTGCGGTATTGATAAATTAAAGGATCTGGAGGTGCTCCAGGACCCTTGCGCTTTT	1	+	CONSENSUS_2:115642-115761
CONSENSUS_2	TWP_EYHCKQYNVA_001759	TCTATTGAAGGATTGATTACGCAAGAAGACTTGTTTGAAATTGTTTCAGGGGAAATCATAGACCAACGAAGTGAAAAAGTTCTTTATACAATGTCTGGGAAAGATGTTATTATTGCCGCA	5	+	CONSENSUS_2:172282-172401
CONSENSUS_2	TWP_EYHCKQYNVA_001760	GTTTGCCTTTTTCATCTTTATTAGAAAAACGCCTATTCTCTTGATTTTGTCCTGAAAAACCTTCCCCCGATCCTCCTCCATCATCATGAACAGAAGCAGCTTCGGGTTTTCCTTGCACCC	2	+	CONSENSUS_2:115522-115641
CONSENSUS_2	TWP_EYHCKQYNVA_001761	GGGACTTTAGAGTTAAGTGACCTTAGTGAGATTTTTAATATTAATCTTCCCACGCATAACAATAGTGCAACTTTAGGAGGATGGTTAACTGAGCAGATGGAATCTATTCCAATCACAGGG	5	+	CONSENSUS_2:172402-172521
CONSENSUS_2	TWP_EYHCKQYNVA_001762	AATCTTCTGATTCAATGGTATATTGCTGTGTGGATCTTTCTGTACTCCCTGAGGAGGAAATGCACCATAAGGATCAAAGGGTATTATGCGCATTTTAATCTCCCGAATCTATATCTGTAG	4	+	CONSENSUS_2:115402-115521
CONSENSUS_2	TWP_EYHCKQYNVA_001763	ACAAAGATCACTTGGAATAATCTTATGTTTCAAGTTTTGGATGCTGCGCCGAATCGTATACGCCGAGTCTATATAAGGAAAATGCATGACTGACTCTCCTTTCTTTTGGCTTGGAATTAA	5	+	CONSENSUS_2:172522-172641
CONSENSUS_2	TWP_EYHCKQYNVA_001764	TTTTGCCTGTTTACGGTTCAGTATTTTAAAGCGATGTTTTCTCTTTTTTTCCTCTTTCTCTTTATCAGCAATAGCTAACAAAGCCAAACGCATAGCTTCATTCTTCGCGATTTCATCAGA	5	+	CONSENSUS_2:115282-115401
CONSENSUS_2	TWP_EYHCKQYNVA_001765	TTTTCTATGCATTGTCCTTCAAGGGTTTTATTCCATGATGGAAATGGCTTGTGTTTCTTTCAATCGCGTACGCTTGCAATATTATTTAACCAAAGATCATAAGAAAGCTCGTTATATTAA	6	+	CONSENSUS_2:172642-172761
CONSENSUS_2	TWP_EYHCKQYNVA_001766	TTTTTTACTACCAGATATGTCAAAAGACTTTTCACTAGGCTCTTCGTCCTTGTCTTCGCAGCCGGCATTTTTCAAGCTCTTAAAGTCTAAATCCACATTGCATAATTGAGATAATAGAAC	5	+	CONSENSUS_2:115162-115281
CONSENSUS_2	TWP_EYHCKQYNVA_001767	TTTTCTTATTCGCCGTCCTTACCGCCTGTTCGGAACGGTAATGCTCGGTGTGAATATAGCGCTTCAAGTGGGCTCTGAATCATCGCGGAATTGTTATAAAGCTGTAGGTTTTTCCCCTGA	1	+	CONSENSUS_2:172762-172881
CONSENSUS_2	TWP_EYHCKQYNVA_001768	CTCGTCTTTACTCCAGAACAATAGAGAAGCCATATCCAACACACCTCTATTGCGAGCGATAACCCAAGCCTCTGCGGCATTAGCAATCGCTTGAGCTGCTGATGCCCCTATTTTTATCGG	1	+	CONSENSUS_2:115042-115161
CONSENSUS_2	TWP_EYHCKQYNVA_001769	TTATGCTCCATTCACTCAGATTTTCCTTGTGGTCATTTTCGCTGAACTTCTTCCGTTAACGATATCACGTAAGGTTCCTGAGAGATTAGCGCTTTGGGGTGCCCCCATCTTATATTACTC	2	+	CONSENSUS_2:172882-173001
CONSENSUS_2	TWP_EYHCKQYNVA_001770	TAAACTGAATAGAATCTGGAAAGACTTAGAAAAACAAAGTACCTTATCCTATCCGCCAATGAGAAAAGAAAAGGGAGAGATAATTCAACTACCTAAAGAACAGCGTGCAGCTTAACTATC	5	+	CONSENSUS_2:114922-115041
CONSENSUS_2	TWP_EYHCKQYNVA_001771	CCACTATGTATTTTATCCCTTAATTCAGTTTATAGGTAGTCTCACTGAAGGACTTTATTACCTTTTAAACATCAAGAAAGAAAAACTGAACTCCACGTTAAGTCGTGATGAATTTCAAAA	6	+	CONSENSUS_2:173002-173121
CONSENSUS_2	TWP_EYHCKQYNVA_001772	GTTTGCTATTATAGATCAAAGTACTCTAATCACAGGATCGGTAAACTGGTCAATATCTGGGTTTTGCAGCAATACAGAAGATATGCTGATTCTTGATAATCTTACAAAGAAACAAATGAA	6	+	CONSENSUS_2:114802-114921
CONSENSUS_2	TWP_EYHCKQYNVA_001773	AGCTTTAGAAACACATCATGAAGAACAAGACTTTAATGTGATTGCGACAAATATTTTCTCTTTAAGTGCAACATCCGCAGATCAAGTCTGTCTTCCCTTAGATCAGGTGACGATGTTGCC	4	+	CONSENSUS_2:173122-173241
CONSENSUS_2	TWP_EYHCKQYNVA_001774	TGACGTGAAGATTTTAATTGATAAAGATTTCGAGAAACTCTCCATAGCGCGACTACAAGCATTAATAGACCCTAAATTAAAATTATACACAAAAACAACACGGCATCGCCTACACCATAA	5	+	CONSENSUS_2:114682-114801
CONSENSUS_2	TWP_EYHCKQYNVA_001775	TTCTACAGCAAATGTGAAAGATTTACGCCGCAAGATTAAAAATACTGATATGGAATTTATCCCTGTTTATCACAAGGTACGTAAAAATGTGATAGGCATAGCGCTTCCCAAAGATTTTGT	5	+	CONSENSUS_2:173242-173361
CONSENSUS_2	TWP_EYHCKQYNVA_001776	AGCTTTATCAGCGGTATTACACACGCTAAGAACTGCTAAAAAAACCATACGCTTAGCCATGTTTGCCTTAACCTATCCTCCTATTTTTGAGGAGCTGAATGCCGCACAAAAACGTGGTGT	3	+	CONSENSUS_2:114562-114681
CONSENSUS_2	TWP_EYHCKQYNVA_001777	AAACAAACGCCCTGATGATGCTTTAATTCACAACCTCCATTCACCCTGGTTCATTACAGCAAAATCTAAATTAATACGTATCTTAAAAGAGTTTAGGGATAATCGTTCTAGTGTTGCTGT	5	+	CONSENSUS_2:173362-173481
CONSENSUS_2	TWP_EYHCKQYNVA_001778	CCTGATTATTGGATTAAAGAGCAAAGAGCTTTGTCAGTATATTAAAAATGAGTCTTCAGGAGAGTGTGTTATTCAAGGACAGAAAGTACAATACTTTTCCCTACCTGGAGATGGAGGGAA	5	+	CONSENSUS_2:114442-114561
CONSENSUS_2	TWP_EYHCKQYNVA_001779	TGTTTTGAATTCCTCTGGAGAACCTATGGGAATTCTGAGTTTAAGTGCGATTTTTAACATCCTATTTAATACGACGAACATTGCGCAACTAAAACCTAAAACTGTCTCTGTAATAGAAAG	5	+	CONSENSUS_2:173482-173601
CONSENSUS_2	TWP_EYHCKQYNVA_001780	AGTTAATCACCCGTGCAAAGAACGCAAACTGATGCATAAAAAATCTCTAGCCATAGATGATAAATACGCCTGGTTAGGTTCAGCAAACTATACCCGGGTATCCTTTCTTGACGATAGTAA	4	+	CONSENSUS_2:114322-114441
CONSENSUS_2	TWP_EYHCKQYNVA_001781	AACATTCCCTGGAAATACGCCCCTAGAAGACCTACAAAAAGAGTTGGGTATTGAACTTACACGTTATGGAGTAGAAACCCTAGCACAATTAGTGTTACAATTGCTAGATACCCCTGCTGA	3	+	CONSENSUS_2:173602-173721
CONSENSUS_2	TWP_EYHCKQYNVA_001782	GACTGCTCCCGAAATTGTGAAAAGTCTTGCTAATCAAGCTAAATCTCAACGCCATGTGGTCATTCACTATGAAAAAATGACCAAGGTTGAAGAATTCCCTCAAAACGCTAATGTCTCCTT	4	+	CONSENSUS_2:114202-114321
CONSENSUS_2	TWP_EYHCKQYNVA_001783	AATTGGTACATCCGTAATTACGGATAACCTTCTTTTAGAAGTTAAAGAAGTTTCATTATATGGCATTAAAAGTGTCTCGATTAAGAATCTGCTCTCGTAGGTCTTACCAAGCATCTTTTA	6	+	CONSENSUS_2:173722-173841
CONSENSUS_2	TWP_EYHCKQYNVA_001784	GTTCCTGGCCTTACGTGAACCTGTCATCTATTCAAAACAGTGTGGGGATAACTCTATTAAAGTGCTATGCGATGCGATTGATTCCGCAAAGGAAAGTTTGTTTCTTCGTATTTACCGTCT	3	+	CONSENSUS_2:114082-114201
CONSENSUS_2	TWP_EYHCKQYNVA_001785	ATCGAGTAACTACCTTGACAATCTTTTCTATAGCCAAATCCAGATCTTCCTGAGCTAATAAATGAGAGAAAGAAAACCTTAACGTAGCTGCAGCAACATCCTGTTCCATGTTCATAGCAA	5	+	CONSENSUS_2:173842-173961
CONSENSUS_2	TWP_EYHCKQYNVA_001786	AAATCTAATTATATCTATGCAAAAGAAAACAAAATCAAAATTAAAAATCGCTTTAACTTTAGGAACAATTTTATTATTCGGATTCCTGACAAAATCTCAACCTCCGGATACTTTCCAAAC	6	+	CONSENSUS_2:113962-114081
CONSENSUS_2	TWP_EYHCKQYNVA_001787	CTAAGGATTTAAAAGCTGTAGTAGCTCCAGAAGAACATGCTGAACCATAGCCACAGGCGATACCTTCGATATCTAAAGCGATTTGCATGACCTCACCTTCTAAAGGAGGGAAAGCTATAG	2	+	CONSENSUS_2:173962-174081
CONSENSUS_2	TWP_EYHCKQYNVA_001788	AGGGAATATTTCCCCTCCATCCCTATCTGATTTATTTTTCTAATTTTTATTAAGTTTTCTTTAAAAAGAGTGATTTTTTTTGATCTAACTTTTATTAGAAAAATTAAAAGAAAACAAACT	7	+	CONSENSUS_2:113842-113961
CONSENSUS_2	TWP_EYHCKQYNVA_001789	CGGAAATATTATTCACTCGAGGTTGATGCTCACAATGAATATGCATCTCAGGAATATGTTCTTTCAGACGTTTTTCAAAGTCATTGCGATAATGTGCAATTCTTTCGGCTATTTCTTCCT	5	+	CONSENSUS_2:174082-174201
CONSENSUS_2	TWP_EYHCKQYNVA_001790	ATCACTCATCACAGACCAAACTACACATTTCCTATCCTTCTGAACGCAATGATGAAGTCCCACTATCCTAAAGAAGTTGAAGCTGATGAGAAAACTATAAAAAAAGTTTCCTACCGTTGG	5	+	CONSENSUS_2:113722-113841
CONSENSUS_2	TWP_EYHCKQYNVA_001791	GCTGTTTCTCTAACATGGTGAAAATATAAAACAGCGAAGCTATACCCCAGAGATTTTCTGTTCCTGAACGCACTCCTCCTTGCTGACCACCGCCCCAAATTAAAGGAGCGACCTTCACCC	1	+	CONSENSUS_2:174202-174321
CONSENSUS_2	TWP_EYHCKQYNVA_001792	TGGCCCCTTGTTGTGCTTACAGAGAATCTACAAGAAATACTCGCCAGCCCTAAAAACTTTTTATGGAAGACCTTTACACGCGCAGCTCCTGCTACAGACCTTCACGTACGTTGCCATACG	1	+	CONSENSUS_2:113602-113721
CONSENSUS_2	TWP_EYHCKQYNVA_001793	CTGAAGAGATAAGAAGAGCACCTATTCCTGAGAGTGCATGAAACTTATGTCCACTGAAGGCAACCATAGTCACGCCTTGAGGAATACTCACCCTCTCTCTACCTATAATAGCTGTAGCAT	2	+	CONSENSUS_2:174322-174441
CONSENSUS_2	TWP_EYHCKQYNVA_001794	GGCACCTCGATTCCCCATATTACAGATATAGGAACTTTCTGTTCTGGATGTCTCGTTCTAGAAACTTCCTCAAAACCATTCTCCATAGATGAACTCCTGCACAACCAAAACTTGCAATCC	3	+	CONSENSUS_2:113482-113601
CONSENSUS_2	TWP_EYHCKQYNVA_001795	CTACAATAAATTGTAGATGACGTTCGTTAGCGATCTGTGCTATTGCCTCTATATGGATTTTTGCGCCAATTTCGCTATTTACCCAACCCAAAACAATAGCGGAAGTGGTTGGGCGAATCG	3	+	CONSENSUS_2:174442-174561
CONSENSUS_2	TWP_EYHCKQYNVA_001796	ATCTTTTCAGAAACAGCGAACGATACTCTAGACTATACAGGACCTGAACTGAACAAAGGTTCTAAAGCCATTTTCATGGGCATAGGCGCAGAAATTCGTGATCTCCCGCATAGATATCGG	2	+	CONSENSUS_2:113362-113481
CONSENSUS_2	TWP_EYHCKQYNVA_001797	CGGCTTCTATTTGCTGAGGACTAACTACGCAACTTCCTTGTTCGGGATCTAAATAGGAAACGGAAAGATCAGCATGTTTTAAAGGCTCGATAATCGCCGGATGTTCACTACTACAGGTAA	2	+	CONSENSUS_2:174562-174681
CONSENSUS_2	TWP_EYHCKQYNVA_001798	GAAGGACAGTTGTCCTTAACAAAGTTCCTTATGGTTACAGATCACCATGTAGATCTTGAGGACTTCCCGAAATTCCTTGAAGTCCTGTTAGCTCGTATGGTCCCCTCACGGGATTTGATT	2	+	CONSENSUS_2:113242-113361
CONSENSUS_2	TWP_EYHCKQYNVA_001799	TGACATGACTGCCTTTAGGAAGGCTAGCAATAGCAAGATTCAAACTTTCTGTGGCACTTGACGTATAAATTATCTTTCCAGGAAAAGACAGAACTCTCTGAATTAAACCGGTAGTATCAT	5	+	CONSENSUS_2:174682-174801
CONSENSUS_2	TWP_EYHCKQYNVA_001800	ATGCCGGGAGTACGCCAATTAAAAAGCTATGGTGAAGCCGGATTTCATGCAATAACAGCTGCTATCGTTAAGGAGCGGTATTGGAAAGAATCCCTAACCACAGCTTTAAGGATCCTTGGA	1	+	CONSENSUS_2:113122-113241
CONSENSUS_2	TWP_EYHCKQYNVA_001801	GAATGAGTTTTCGAGATTTCTTTCCGGCACTATGGACGCTTGAAGGATTCGCATAAATGCCCTGACTAAACAGTTGCTGTAGAAAATCTAAAAGCCCCGGCTCCAAAGAAGCCATAGCGT	1	+	CONSENSUS_2:174802-174921
CONSENSUS_2	TWP_EYHCKQYNVA_001802	AACATCTACTACAGAAAAAATGCAATTTATCCCGCGACTATTGTGGGTAAACCCTATCAAGAAGATTTCTATCTAGGAAATAAGCTTCAGGAATACCTATCCCCACTATTTCCAATAGTC	5	+	CONSENSUS_2:113002-113121
CONSENSUS_2	TWP_EYHCKQYNVA_001803	TATTATCCAAATAAATCATTACAAAGTTCCTTAAAACGGATACTATTGTATTCGGACTAACACTATGGTAACGTTATCGGATCCCCCACGACTATTGGCTAGAGAAATTAAAATATTCCC	6	+	CONSENSUS_2:174922-175041
CONSENSUS_2	TWP_EYHCKQYNVA_001804	GACTCTGAGTTCATTTTAACTGGTGAAGGGATCTGTGGTGAACGCCAGCCTGAAGGGCCCTTCGGAGATCATTTCGGCTATTATAGCCTTCAACACGACTTTCCAATTTTTAAATGTAAA	2	+	CONSENSUS_2:112882-113001
CONSENSUS_2	TWP_EYHCKQYNVA_001805	CCCCTCTTCTAAAGTCGTAGTTTGAAGTAAAATATCCCGAATATCTGCATCGGAAACCATATTTGTCAAACCGTCAGAGCAAAAGACAAACAAATCTTCTTTCTCGTAAGAAATATCCCG	5	+	CONSENSUS_2:175042-175161
CONSENSUS_2	TWP_EYHCKQYNVA_001806	ATACTTTCTGCCATAGCGCCCTTGCCAGAGAATGTCTCCGAATTACTCTTTTGTACATTTTTACAAGGATCAAAATTACTCTATAAAAAGGATCCTGACACTAGCCACCCCCTACTTTAC	4	+	CONSENSUS_2:112762-112881
CONSENSUS_2	TWP_EYHCKQYNVA_001807	AATATCGGGGGTAACATAGGGACGACTTCCCAAAACATTAGTCAGAATATGACGGTAAGGATACACCTTATCTAATTGTTTAGAAAGTCCATAACGATTTTTTAACTGATTTGCTAGGGA	5	+	CONSENSUS_2:175162-175281
CONSENSUS_2	TWP_EYHCKQYNVA_001808	AAAAATACTTTAGGTTTACATTTCCAAATTCAAAAAGGCGGAGGGATGCATTTTTATGAAGCAGAGCTAAAAAACGAAAATCTTCCAGTGACCGTATTTCTGTCAGGCAACCCCTTTTTA	5	+	CONSENSUS_2:112642-112761
CONSENSUS_2	TWP_EYHCKQYNVA_001809	ATGATCTTCTGTTAAACACGCAAGCTCATCCCCCCTCAAGCGATAAATCCGGCTATCTCCCACATGGAGTAACCAAGCTTTTTCTCGAAAAAACTGCATAAAACTTAATGTCGTTCCCAT	3	+	CONSENSUS_2:175282-175401
CONSENSUS_2	TWP_EYHCKQYNVA_001810	CCTATGCTGACAAGCTGGCCTGAAGACGGCGGGGCTTTTCTCACTCTTCCTCTAGTCTATACCGAGTCTCCTAGTTCTAAAATACCGAATTTAGGAATGTATCGAATGCAAAGATTCGAT	1	+	CONSENSUS_2:112522-112641
CONSENSUS_2	TWP_EYHCKQYNVA_001811	GCCGCGAAGCCGCGTTTCCATAAGACTATGCTCATAAAGCGTATCATTAACTTCGGAAAGGATGACCTTCAGCGCCTCGCGATATTGATCATCCTTAAACTCAGCTAAGTAGGGTTGTCG	1	+	CONSENSUS_2:175402-175521
CONSENSUS_2	TWP_EYHCKQYNVA_001812	TTATCGCAATTATGGGAACAACGTCGGCTGTTATTGCGCGGTTTATCTTTAGGCTTGCGTAAGCCCCGTTTCTCTAAGCTACCTCATCATAAGATGTCTTCTGTGGATTTACATCGATTG	2	+	CONSENSUS_2:112402-112521
CONSENSUS_2	TWP_EYHCKQYNVA_001813	AGCATCTATCAACTCCATGAGACTGAAAATCGCTTCATGAGAAGCTACATCTCCTCCGGAGCATCCTCCCATACCATCGGCAATAGCCACAGCTCTCGAAGAAAGATTTACCTGCCAAAA	1	+	CONSENSUS_2:175522-175641
CONSENSUS_2	TWP_EYHCKQYNVA_001814	TCCTCTTTTCCTGTTCTTACCAATCTATTTGGGACCCAGAAACGTGTAGACCTGATCTTTTCTAGCGTTCCTAAAGATATCATATCTCAAGTTGTACATTTGCTGTCTTCTCCGCCTAAG	3	+	CONSENSUS_2:112282-112401
CONSENSUS_2	TWP_EYHCKQYNVA_001815	ATCCTCATTTCGGGAGCGAACCATCCCTATGTCGCTAAGACCAAAATAATCAAAATCTACAGTATTTTGCATGAAAACTATCAGTTACTAAACGCAAGTATAAATTAGAGATTTTCTGAC	5	+	CONSENSUS_2:175642-175761
CONSENSUS_2	TWP_EYHCKQYNVA_001816	TCGCAGCATGACCTTATAGACATCTTTGCTCCAGTAGATCCTTATTTGGAGCTCCCTGAAATTCACCGTAGGGTTATTCAAAACCAAGGCCCGGCTCTTTTATTTCATAATGTCCAAGGG	2	+	CONSENSUS_2:112162-112281
CONSENSUS_2	TWP_EYHCKQYNVA_001817	ACTTGCTTAGGTCAATCAATAGAAAATTATAACTAAATATTCTTCTTGGGATATACCAAAACAATAATATTTAGAAAATTTTTTATATTTAGTTTTCTACTTTTTTAGATACGAGATAAT	7	+	CONSENSUS_2:175762-175881
CONSENSUS_2	TWP_EYHCKQYNVA_001818	TTATCGACAAGCTTGGCTTAGAAAAAGTCATAGCAAGAGCTAAAAACAAAAGTCTGTAATTTTTACAAATAAAGGGGAATAGCCATGTCTTCGCTAAGACGCTTTGTTTCCCTTTTACGT	5	+	CONSENSUS_2:112042-112161
CONSENSUS_2	TWP_EYHCKQYNVA_001819	ACTAATAAGCTAAAATAGAAGGGGTTGAGTCTTAGCGCATATCCGAGTAAGTTAGTGAATTCTGATTGGCAACTTTCATAATATAACCTGATACAGTCAAACAATTTACATGATTTGGCA	6	+	CONSENSUS_2:175882-176001
CONSENSUS_2	TWP_EYHCKQYNVA_001820	GTCTAAAAGTTACAGGGAAAACTCCACGTCGTTTCTTCCCTAATATGGTTACCAAGAGACTTTGGTCTACCGAAGAAAACAAATTTCTTAAACTTAAGATCTCCGCTTCTGCCTTGCGCC	3	+	CONSENSUS_2:111922-112041
CONSENSUS_2	TWP_EYHCKQYNVA_001821	TACCCAATGTTCATACAGCCATCACCACAACAATTGTTCAAGGCACCTAGTCCTTCCATAAATACACCTCAGTCCTACTCTGGTGTATTAAAAATCCATGAGAAAAGCATCGTGGCATGC	3	+	CONSENSUS_2:176002-176121
CONSENSUS_2	TWP_EYHCKQYNVA_001822	GATAACGACGAAGTTAATGTAGGGAAATCATGTCAAGAAAGTGTCCACTTACTGGGAAAAGACCTCGCCGTGGCAATAGCTACACCATCCGAGGTATTGCAAAAAAGAAAAAAGGAATCG	3	+	CONSENSUS_2:111802-111921
CONSENSUS_2	TWP_EYHCKQYNVA_001823	ATTCTCAGTCTTGCGGCTGCGATCATTTTATCCAGTATGATCTTTGCCATAGCCTATCCTTCAGCAGTATTTATTATAGTTTTATCGCTAGCCGTTAGCTTAATGATTCTATGCTGTCTT	5	+	CONSENSUS_2:176122-176241
CONSENSUS_2	TWP_EYHCKQYNVA_001824	TGAAATCAAGATTTTCTTATTAAGTTGCTATAATTAAAATTTTTTGAAGAAAAAATCTTTCGGATATATCAGAAAATGTCTAACATAGATTCTTTTCAATTATATATGTCTTATTCTTGC	7	+	CONSENSUS_2:111682-111801
CONSENSUS_2	TWP_EYHCKQYNVA_001825	TTGGATTTCATAAATACGAAAACTTCCTCCATGCCACCTGTACAGCAGAGCTCTTTTAACTGCGGTGATCTGCTGACCAAAGACTACCCGTGTCAACCTATCACAGTCCAATCAGTTGTT	2	+	CONSENSUS_2:176242-176361
CONSENSUS_2	TWP_EYHCKQYNVA_001826	AAATAATTGGGTATATAGAGTCCAACCTTCCATGGAAGAAATAGCCACCCATGATGCATTCAATGCGCATCTCTCTGACATATTTGCTGATCTGTAAACAACGCATCGTACTATTCTAAG	4	+	CONSENSUS_2:111562-111681
CONSENSUS_2	TWP_EYHCKQYNVA_001827	ACAGAACCTACTATAGTGAAAGAACCTACGCTTCCCCCTAAATATGATGACTTGTTAGATACTTTATGGACAGAAGCTCGGTGGCGTGATCTCCCTGACCAGATACGTCCCTTACCCGAT	1	+	CONSENSUS_2:176362-176481
CONSENSUS_2	TWP_EYHCKQYNVA_001828	TCACAAAACATCCTCCATTTTTCATATCAACTTAATCAACGATTACCTCGCACTTTGCCCGGATTTAGTATCTGAAAACCTAAAATATGAGCGCATAAATATACCGGGAACAGTATCAAA	5	+	CONSENSUS_2:111442-111561
CONSENSUS_2	TWP_EYHCKQYNVA_001829	AGCATACAGCAAGCTGTATGGCGGCTAAATCGCCATCCTGACATTATTTTAATCTCGACAGTGGGAGATGTTACACTACCAAGAACAACTTCCAAGTGCACATTAATGATGGTCAATCCT	3	+	CONSENSUS_2:176482-176601
CONSENSUS_2	TWP_EYHCKQYNVA_001830	TACACTTGCTCTTTGGTGGCGACATTCCCCAAAAGAAGCTCGAAAATTTGCAAAATTTTTAGGAATGTCTTTTACTCCTGTCCTCTCCGAAGAAGATCAAAAACATATCCTCAAAGTCTC	4	+	CONSENSUS_2:111322-111441
CONSENSUS_2	TWP_EYHCKQYNVA_001831	ACAAATACTGCAATGACGAGAGAAGACGTATTTTGGGGACGTTATACCTTCTATAAAACTGTCAGCGGGGATTGCTGGAACCAAGCGAAACAGACCGCCACAAAGAATTCCTATTTAGCT	2	+	CONSENSUS_2:176602-176721
CONSENSUS_2	TWP_EYHCKQYNVA_001832	CGGCATCTGTGGCACACGCATTCCTCGATGGGAACGCAATTGGGAAGGTGATGGGAGTTTCATTCCCCTAGATCAATACTCCCCACTATCGGTAACCTCATTATCCACACATGATTCGGA	1	+	CONSENSUS_2:111202-111321
CONSENSUS_2	TWP_EYHCKQYNVA_001833	CCAGGGACCTGCTCTAAAAAATGTCGCTGGGAAACTATTGATGAGTCTAGAAATCCTCCAAATACAGGTTTACCCTTTTGGTTTTCCCACGTCTACAATCCTCCATCCCCTGAATGCTAT	2	+	CONSENSUS_2:176722-176841
CONSENSUS_2	TWP_EYHCKQYNVA_001834	TGAATATATTAGCCAAGGCACAGACATACTTAAACACATACTACGCGCATCCCGCATGCTCCCTATAGGAGAAGATTTAGGAAGTGTTCCTGAGGATATAAAACAAACCTTGTTAACACT	4	+	CONSENSUS_2:111082-111201
CONSENSUS_2	TWP_EYHCKQYNVA_001835	ACTCCCCTACAGTCATTTGAAATATGTAAAGAAACCTATATACAATGCTTTGAAGAAGCGATTTTAGGGGAAAACCCCGCCACCATGGTGCAAATCCCCCTATTATTCTCAGAGTCGATC	3	+	CONSENSUS_2:176842-176961
CONSENSUS_2	TWP_EYHCKQYNVA_001836	ACGTCTCCGTTATGCCGAGAATTTCTACTCTCTGTACAGGCTGGATCATATCGTAGGATTCTTTCGTCTATGGGTGTGGGACTCTTCAGGTAATGGAAAGTTTCAACCAGAAGATTCTCA	2	+	CONSENSUS_2:110962-111081
CONSENSUS_2	TWP_EYHCKQYNVA_001837	CGAAGAGACCCATATGATGGTGATTTTCCTTTTGATCATCCATATCTAAAAGCAGCAAAAGCTGCTCTCGTGGTCGCCCTCCAAGAATTTTCTGAGAGACATCCTAACACTTCCTTAACC	2	+	CONSENSUS_2:176962-177081
CONSENSUS_2	TWP_EYHCKQYNVA_001838	TTCCTCATCAGGATCGGCAGGCGCCCCTCCCGATATTTACAATATTGAAGGACAAAATTGGCACCTCCCCGTGTATAATATGCACAATTTAGCCCAAGATCATTACACCTGGTGGAAAGC	1	+	CONSENSUS_2:110842-110961
CONSENSUS_2	TWP_EYHCKQYNVA_001839	GTAGTGGTAGTCAGGGAGGAAGGTATGCCTATAGAACATTCTTATGAACGAACTGATAATTAATGAAATTATATACTTATAAATAAAAGACTTAAAACATGTTTTATATTAAAATATATA	7	+	CONSENSUS_2:177082-177201
CONSENSUS_2	TWP_EYHCKQYNVA_001840	CTTTCAGCAAATGTCACAAGTAAAATCCTATGCTGATGATCATCAGATTCTACTTAAAGGAGATCTTCCTATTCTCATTAGTAAGGATAGTTGTGATGTTTGGTACTATAGACAATTCTT	6	+	CONSENSUS_2:110722-110841
CONSENSUS_2	TWP_EYHCKQYNVA_001841	AAATGGTTTTATTTTTTAGGTTATTATGTCTATATCTCCTGCATCTTCAGAGACCTCATTAGATACTCTTGGAGTAGATCAACAATCACTCATCACTCTCCAATCATATGATAGGGGATC	5	+	CONSENSUS_2:177202-177321
CONSENSUS_2	TWP_EYHCKQYNVA_001842	TCTCAAAGGAGCGCCAATCAATAACTGGCCAAAAGCCTATACAGATAGGACGAACTTCTCAAAATTTGAGAAACAATTCCAAAAAGAATGTGAGTTTTTCTCCTATCTCCAATTCCTATG	5	+	CONSENSUS_2:110602-110721
CONSENSUS_2	TWP_EYHCKQYNVA_001843	AAAAAAGGTACGCAACCTTTCCCTCCTTGCGGTTGCCGTTGGAACACTTGTCGCTGCTGCGGGTATATCCGCTGCGGTAGTTACCGGGATAGGAGCTTTATGGGCTATACCTGTAGCTGC	1	+	CONSENSUS_2:177322-177441
CONSENSUS_2	TWP_EYHCKQYNVA_001844	TGACTACTATCAGTACGTAGTAAACATGGGCGCTCTAAAAGATGAAGAATTTCTGATCTTTTGTGAGAAAGAAAAGTATTGGCTACGTCCCTATACGGTATTCCGTTCTATAAAATGCTA	5	+	CONSENSUS_2:110482-110601
CONSENSUS_2	TWP_EYHCKQYNVA_001845	GTTGGTTCTTTCCGTAGTTTTCATCCTAGTTATTATCCAAAGGTCTCGAACTAAGTTATCCCTCACGCCTTTTGAAGAATCTAACAAAGGCCCAGTTTTAGGGTTTGCTAATACAGAGCC	3	+	CONSENSUS_2:177442-177561
CONSENSUS_2	TWP_EYHCKQYNVA_001846	CCTTCCCCACGCTCAATCTATTCCCCATGCTCAGTCTAAGTTAAAGACAATGCAAGCACTATCGAAACTGCCTTATGTGCACTACCCACAAGTCAAAGTCGCAAAATGGGAATTTCTTCA	2	+	CONSENSUS_2:110362-110481
CONSENSUS_2	TWP_EYHCKQYNVA_001847	TGATTTCGCTCAAGGATTAGGAGCAGAGCTTCTTAGACAAGATTAACACGTACATTTTCTGTTCTAAATAAGAAAGATGAATGAACCCAGACATGCGTCTGGGTTCTTTTTTTGTCATCA	5	+	CONSENSUS_2:177562-177681
CONSENSUS_2	TWP_EYHCKQYNVA_001848	CCAACAACATAAGTTACAGATCATACAGATCCTTCCTATTAACGATAGCGGTGAAGATAGTAGCCCTTACAACAGCATATCTTCAGTCGCTCTGAACCCTCTTTATCTTTCCTTAGCAAG	3	+	CONSENSUS_2:110242-110361
CONSENSUS_2	TWP_EYHCKQYNVA_001849	AGCTTTTACAGATAGAAGCTCGAAGACGATGAGATTTCTGGTGTCTTTGCTTAAAATACTCTCTAGACTTTATCACTGATAAAAACAATAAGTGGCTCTTATTAAGAGACTTATTATTAT	6	+	CONSENSUS_2:177682-177801
CONSENSUS_2	TWP_EYHCKQYNVA_001850	CTGGAAATCTTTAGGCGCTATGCCCAAGCATGGAATTTGTGTTCCGTTATTTTCTCTACATACAAAAAATAGCTGTGGTATCGGCGAGTTCTTAGACCTCCTTCCTCTGATTTCCTGGTG	2	+	CONSENSUS_2:110122-110241
CONSENSUS_2	TWP_EYHCKQYNVA_001851	ATTTTTGCTAGCATGACTCGGGAAAACGTTATTTGAGGTGAACATTATGACAACGTCTATACCCACATCGACAGAAAATAACCCATTTCTAAACTCTGTCTCAACTTCAAACACACAGAC	5	+	CONSENSUS_2:177802-177921
CONSENSUS_2	TWP_EYHCKQYNVA_001852	CATGTCCTAGGCATGTATCATTTATAACGGTACATTGGTCTCAACATGTACGCTCGTATGATTTATGACGCCATTTTCTAAAGCTTTACGCTATATTCAAGACTCGCCAGCAAAGCATAG	4	+	CONSENSUS_2:110002-110121
CONSENSUS_2	TWP_EYHCKQYNVA_001853	TCCAGAACCTCTTCGCAAAATAAATAAACTCACAATCCTCTCGATTGTTACAATAGTAGCTACTACGTTATGCACCGCTGCTGGTATCATTGGTGCGATTGTAACCGGCATCAGTGGTCT	2	+	CONSENSUS_2:177922-178041
CONSENSUS_2	TWP_EYHCKQYNVA_001854	TCCGACGTTTTAAATATGAATTATCTAAATGGAGAGAAGCTTTTTCACTATTTAAACCTTTTTTCCATGCATGCAAAAATTTGGATAGCAGCTTTAGAAACAGGCAATCTTCCTGATCTA	6	+	CONSENSUS_2:109882-110001
CONSENSUS_2	TWP_EYHCKQYNVA_001855	TTTCGCCCTACCCGTAGTCACCATACTTCTTGCTATAGCTGTGTTAATTGCAATTCATAAGAACCGTTCTAGTAAAGAACTCTCCATACAACAGCCATCTCCAAGCACACCCCCCCCCCG	1	+	CONSENSUS_2:178042-178161
CONSENSUS_2	TWP_EYHCKQYNVA_001856	CTACCAGAAAATGTATTCCGCGAACGTATTTTTAAAGCTGCTCTTTCTGTAAATGCTTCCCCACAATCGAATATTAAAGGCATACTGGGTTATGGAGAGATTTCACAGCAGCTGTACTTG	4	+	CONSENSUS_2:109762-109881
CONSENSUS_2	TWP_EYHCKQYNVA_001857	TAACACCAACCCAGTCTCAAACAGCTAGCGAGACTAAAGACAGTGAAGCACCTCGTCCGGCTACGCTTGAAGAGCTCATGGCAATGGACTCTCACACTCCAAGAACGATCAAGCTTGAAG	1	+	CONSENSUS_2:178162-178281
CONSENSUS_2	TWP_EYHCKQYNVA_001858	TCTTTAGTTCCTGATAAAAACCATGCGTGTTTAATTCGCTTTAATAACACGCAAGTTCCTGTACAGCTTGAAGAAGATGGGACTTCCGGAGACATTGCCGTAGGCACAATCCTTGGGACT	2	+	CONSENSUS_2:109642-109761
CONSENSUS_2	TWP_EYHCKQYNVA_001859	ATGTCGTAGTATCTGAATAGCCTTCCCCAGTACATGAAGAGAGTCAGTCTGATCTCACTCAAGAACACTCAATATCGACGCAAAGTAGCAGATCAGCAAGTTCATGCACTCTCAGACTGA	2	+	CONSENSUS_2:178282-178401
CONSENSUS_2	TWP_EYHCKQYNVA_001860	GAAGATTACCCAAAATCTACAGACTTCCCGAAACCTTACCCTTGGTCTTAATTTTTACGGATTACCATGCAAAATCAGTTTGAACAACTTTTGGAATCTCTTGGCACAAAATTAAACACA	5	+	CONSENSUS_2:109522-109641
CONSENSUS_2	TWP_EYHCKQYNVA_001861	AACTGTGGAGTTGTTTGCGAAACATCCCCTGTCCGCAAAATTGCGGGTAGGGGGAGTATCTCTTCATCAAATCTCCTAGATATCTTACCTCAGCACTCCTAGTTTTCTTGTAAGCAAATG	2	+	CONSENSUS_2:178402-178521
CONSENSUS_2	TWP_EYHCKQYNVA_001862	CTGAACCTTTTCTTTACTGCCCTAAGAGGAACTTCATCGAGATTATTTTCTTCAGCAGAAAAGCGTCAAGAATTAGGTACGATGATGGCGAATGCCTTGGATTCTGTGAATACCCATAAT	4	+	CONSENSUS_2:109402-109521
CONSENSUS_2	TWP_EYHCKQYNVA_001863	TATTAAATAGACTTTGCATAAAACCGTGCTTAATATTATGAATCGATAGAAAAAGACATTGTAAGGATAAGCATAGTAATGAAATGGTTTCTTTCTATTCTTGTATTCTCATCCCCTGCA	6	+	CONSENSUS_2:178522-178641
CONSENSUS_2	TWP_EYHCKQYNVA_001864	TTTGATAAAGTTGCTGATACCTTCTTTAAGTTAATCAACGATAAATTCGCGACAGCTTCAAAAATGGAACGAGGAGTTCGTGATCTTGTTGGTAATGATACTGAAGCTATTACTGGGATA	5	+	CONSENSUS_2:109282-109401
CONSENSUS_2	TWP_EYHCKQYNVA_001865	TTATTAATTCCCGGGTGCACGTTAATCCCTAAAGACTGGGAATGTCCCTGCGAATACCACAATGCGGATTCTTCTTTATCAAAATAACAAAAATCCAGAGCATGGTGATCTCGAGTTTCC	3	+	CONSENSUS_2:178642-178761
CONSENSUS_2	TWP_EYHCKQYNVA_001866	ATGTCAGAAACTCGCAATCTTCAAGCTGTGATTACCGGTTATACTTTTTTCCAGGATAAATTCCCTAATGTTATGGCATCTTTAAAAGCGGATGGAGCGTCTATCCCTGAAGATCTCAAA	4	+	CONSENSUS_2:109162-109281
CONSENSUS_2	TWP_EYHCKQYNVA_001867	TAGGATTATGAGTCGGGACTTGTTTTTATTTTTTTCTTTGTTATAACTTAACAAAGGTAATAAGTTAGCAGCCCCATTCATGAGGAAAATAGAGATCCTTGCAAAAGGAAAGAGGGCTTT	6	+	CONSENSUS_2:178762-178881
CONSENSUS_2	TWP_EYHCKQYNVA_001868	TTGCAGACACGCTACAACTATGAAGAAATGGGAACTGTATCTTCTTTTATTCTTAAAGGGATGTCTGCCGATTTAAAATCAGAAGGGTCTTCTGTGTCACCCATAAAACTACAGGTGATG	4	+	CONSENSUS_2:109042-109161
CONSENSUS_2	TWP_EYHCKQYNVA_001869	ATAAAATGAAATCCCATACCCTAGGGGTATGCGTCAATGTAAGGACAGCAATTATGCGAAAACTACTTTTATTAGTTTCTTGTGGACTTTTGTCTATCAACCTAACTAGCTGTTCTCTAC	5	+	CONSENSUS_2:178882-179001
CONSENSUS_2	TWP_EYHCKQYNVA_001870	AATATTCTATTTGCCTCGCAAGAGTATGCCAATATTTTACAAACATCTGCTCCAGGCTTACGTGCTCTCTATCTTCAGGTGACCTCCGATTTTCATACATGTGAGCAATTACTTCAGATG	4	+	CONSENSUS_2:108922-109041
CONSENSUS_2	TWP_EYHCKQYNVA_001871	CAGCATCAGGAAGCTATCACCCTAAGCTGTATAAATCAGGAAGTAAGGCAAAAGGTGTTGTGGCTATGCTGCCTGTGTTTTATCGTGCTGGAAAAGCCTCAGAAGCCCTTCCATGGAACT	1	+	CONSENSUS_2:179002-179121
CONSENSUS_2	TWP_EYHCKQYNVA_001872	ATTGCCTTAGATTACCTAGTCCAAACCACACCAGCATCCAAAGGTGCTTTAAAAGACTCTTTAATCAAAGCACAACAAACTCACATGCAACAGAATCGACAAGCTGTTGTTGGTGGTAAA	4	+	CONSENSUS_2:108802-108921
CONSENSUS_2	TWP_EYHCKQYNVA_001873	TACAAGCAGAATTCACACAGGAAATTAGCAAGAGATTCCATGCCTCTGATAAAGTATTTTTAATTAAACATACCGCGTCTCCACAGGTCATTTCACAGTTTTATTCCCCTGTGATTCCTG	5	+	CONSENSUS_2:179122-179241
CONSENSUS_2	TWP_EYHCKQYNVA_001874	AATGCAGAAATTTCAGGTCAAGATTTACGCAGTATCCGCGATGCTTTACATGATGGTTCTTCTGAAGAAGACATCTTAGATCTTGTAAAATCTAAATTTTCTGATCCTGCCCTGCAAGGT	5	+	CONSENSUS_2:108682-108801
CONSENSUS_2	TWP_EYHCKQYNVA_001875	AGTTTTCTCCTCAAGCAGTAGTAGAATTTCTTCCGGCGGAGTTTATTGTCGCTACAGAGCTTCTGGAGCAAAAAACTTCTCAAGATGCGTTTGGTCACGACTCCATAACAGCATCTGTTC	2	+	CONSENSUS_2:179242-179361
CONSENSUS_2	TWP_EYHCKQYNVA_001876	AAAGAAGAGAAATTTCAAACCTTAGAATCCAGAAGAAAAGGTGCCGCGCAAACAGAAAAAAAATCTGAAAGTACTGGCGATAAATCTGATGCCGATCTTGCTGATAAATATACCGAAAAC	5	+	CONSENSUS_2:108562-108681
CONSENSUS_2	TWP_EYHCKQYNVA_001877	GTGTGCGTGTTTTTGATATTCGTCACAACAAGGTTTCTTTGATTTATCAAGAAATTATTGAATCTAGCCAACCTCTTGCTACAACAACTAGCGATTATCATCGTTATGGGTGGCAAACAA	5	+	CONSENSUS_2:179362-179481
CONSENSUS_2	TWP_EYHCKQYNVA_001878	GCTGCAGCAGCAAAAGCCGATGCCCAAGAAGTTGTAGCTAGTCAAGAGCAATCTGACATTAGCATGATTCGGGATTCTCAGGATTTGACGAATCCTCAGGCAGCAACGCGCACGAAGAAA	1	+	CONSENSUS_2:108442-108561
CONSENSUS_2	TWP_EYHCKQYNVA_001879	AAAATTTTGAAGCAACACCTATGGGTCTGATGCACAACCGTCTATTTCGAGAAGTTGTCGCCAGAGTTGAAGGCTATGTTTGTGCAAATTATTCGTAACTTATGACGCATTCTTGGTTAT	4	+	CONSENSUS_2:179482-179601
CONSENSUS_2	TWP_EYHCKQYNVA_001880	CAGCCATTAGGAAGAATTCAGATTTTCTAATCTGTCAATTCTTAAAGAGGACATATGGCAGCATCTGGAGGAGCCGGAGGCCTAGGTGGTGCACAAGCTGTTGATGTTGCGCAAGTACAA	1	+	CONSENSUS_2:108322-108441
CONSENSUS_2	TWP_EYHCKQYNVA_001881	TCCTTCTTGTATTGCTAGCTTTAGCAGCAATAGCATCAAGAAACTTTTTTGTTTGGCCGAAACCTGCAGAAAAAAACCCTATACAACTACAACATGTTCTTATTGGAGTTGTTCTTTTGT	5	+	CONSENSUS_2:179602-179721
CONSENSUS_2	TWP_EYHCKQYNVA_001882	CAACCTCCTGTGCTGTTGACAGCAATTGACGTAAGACGATATGTAAGGAAATTAATAGAAACCGAATTCCCTGATATCGCTGTGATTTCTTACCAAGAGATTCTCCCAGAGATTCGTATC	3	+	CONSENSUS_2:108202-108321
CONSENSUS_2	TWP_EYHCKQYNVA_001883	TTCTTCCAGGATGGATTCCTTGGATTACTGGATCACATTCTGAAGCCGCAGCGCGCTCACTTCATGGAATATTTTTGGCATGTGCGTTTATCTTTTATCTCTTAGGTCTACCTATTGAAA	3	+	CONSENSUS_2:179722-179841
CONSENSUS_2	TWP_EYHCKQYNVA_001884	ATGATCCGTGGAGCAATTAAACAAACCTCTGCAGGATCGTATCTTGCTTTGGATCCTGATTCGGTCAATCTAATCTTAAAATCTATGAGAAATACCATTACGCCAACTCCTCCGGGAGGT	3	+	CONSENSUS_2:108082-108201
CONSENSUS_2	TWP_EYHCKQYNVA_001885	TTACAAGAAGTGCGATTTATTCAGGGAACAAGCCTGAGGCAACTTTTTTTCAAGCTATAGGCTCTGCCCTGCGGATGTGGGTAATTGTTATTCCTGTTACGCAAATCATCGGTTTGGTAC	2	+	CONSENSUS_2:179842-179961
CONSENSUS_2	TWP_EYHCKQYNVA_001886	AAAGATACTGTATTGCTAACGGAATACGTACGTTCTTCTCTTAAACTGTATATTAGTTTTAAGTTTTCCCAAGGACAATCTGCGATTTCGGTATACTTACTCGATCCCGAAATTGAAGAG	5	+	CONSENSUS_2:107962-108081
CONSENSUS_2	TWP_EYHCKQYNVA_001887	TCAACAAAGGGCTGATGCTCATCATGCCTCTAGAAGCTCTAGAAGAACAAACGCTCACGCAAGAAGTTCAAAACACCTTAACATCAACAGTGTATGATCACGGGTTTATTTTCAGCTTAG	3	+	CONSENSUS_2:179962-180081
CONSENSUS_2	TWP_EYHCKQYNVA_001888	ACGCGCCTTATTCCTCTGCAAAAACTTACTGAAATTTTCAAACGTTTAGTCCAAGAGCAGATCTCTATCAAAGACTTGCGCACAATTTTAGAATCCTTAAGTGAATGGGCACAAACCGAA	4	+	CONSENSUS_2:107842-107961
CONSENSUS_2	TWP_EYHCKQYNVA_001889	GGATTTTGATCCCCTTTGCTGAGGAGATATTTTTCAGAGGTTTCCTACAAACCTTTCTGAAAAATAAAATGAATAGAATTTATGCCCTTCTTTATTCTTCGGTACTCTTTGCTCTTACTC	5	+	CONSENSUS_2:180082-180201
CONSENSUS_2	TWP_EYHCKQYNVA_001890	ATTATTCTTCATCTGTCATACTTCTTCCATAGAAGCTCCCAAGAGTTCTTAGGAATTCAAGAGGTACGCTCTATGATTGAATTTATGGAACGCTCGTTCCCAGATCTTGTTAAAGAAGTT	5	+	CONSENSUS_2:107722-107841
CONSENSUS_2	TWP_EYHCKQYNVA_001891	ACGTAGAGCATTCCTGGGGGAGCTTAGTGTTTGTCCCCGTGCTTCTTGTCTTTTCTCTATTTACAGGATTTCTGTATGAAAAAGAACGTCATATTGCGGCGCCTATAGCACTGCATATAC	2	+	CONSENSUS_2:180202-180321
CONSENSUS_2	TWP_EYHCKQYNVA_001892	TACAATCTCCCTTTCATTACGTATAAAAATGCTGCAGGTCTCCCTTCTGCTTGGGTTAGTGAAGATGCTAAAACTATTTTAGAAAAAGCAGCTATTAAATATTGGACACCTTTAGAGGTG	5	+	CONSENSUS_2:107602-107721
CONSENSUS_2	TWP_EYHCKQYNVA_001893	TATTTAACTCTACGAATATTGGAATGCTATCTGTAAGATAATCTAGAGAGAAAAAGAGTAAGTTGGAGAACACTCCTAGCAAAAGAAAGCACTTCTTAGGGCTGCTACCTTCCAGTCCTG	5	+	CONSENSUS_2:180322-180441
CONSENSUS_2	TWP_EYHCKQYNVA_001894	GACTCTCCTTCTCTAGAGGGTTATGATTATATGATTCTTCTGAATGAAGTTCCCTACGTTCGAGGGAAAATTCCTGCAAACCATGTGTTGACTAACGAAGTTGAGGAAAATCTTAAGAGA	4	+	CONSENSUS_2:107482-107601
CONSENSUS_2	TWP_EYHCKQYNVA_001895	ACCCGGTTCGTAGGTCTCTTCTCTTAAAAGGTCCCCAACTTACTGCTCCTTGATATCATACTTGGTGAATTTTGCTAAAGAGGAAACCCTCGGGAAAACAGCCTATTTTCCTCGTTTTTC	2	+	CONSENSUS_2:180442-180561
CONSENSUS_2	TWP_EYHCKQYNVA_001896	AAGTTGATTCAACAAAGAACAAAGTCTGGTCAAAGTTTCGTTGACGATATGATCCCGAAAATGCGTCAAGCTCTGTATCAAGACATTGGTATTCGTTACCCAGGAATTCATGTGCGCACC	3	+	CONSENSUS_2:107362-107481
CONSENSUS_2	TWP_EYHCKQYNVA_001897	TTCAAGTTTAGCAAGAGCCCACGCCTGCCTGGCTTCTTCATAAGAAATGGTTGTACTCGTGTCGAAAACATGAGGAGCCCTACGACGGATTTTAGCGAAAGCTTCGCTAACAATCGCCCC	1	+	CONSENSUS_2:180562-180681
CONSENSUS_2	TWP_EYHCKQYNVA_001898	GCCTCTGGAGCCTCAACAACAGTAGGAGCTGCTGCAGACGGAGCAGCTGCAGCGGGAGATAACCCAGATGACTACTCTTTAACGCTACCAGTAATTTTAGAATTAGGAAAAGACTTATCT	1	+	CONSENSUS_2:107242-107361
CONSENSUS_2	TWP_EYHCKQYNVA_001899	GACTGAAGACATGCCTAGTAACTCCATCTTAAAACATAATAACAACACGAGTGTAAGGACATCACCAGCTTCAGAGGTCACCTCCTCAACAGGGTGCCCTTCATGAACAGCTTCACAAAG	1	+	CONSENSUS_2:180682-180801
CONSENSUS_2	TWP_EYHCKQYNVA_001900	ACTTTAGGCGTGGGCTTTTTTAAAGGGTTCCCACTTTGGTCATTCTCCATCCTCTCTCTGATCTTTGGTATTCTTGGTGTTATCCTGCTTGCGAAGAAAAATAATGCTACGAAACAGGGG	2	+	CONSENSUS_2:107122-107241
CONSENSUS_2	TWP_EYHCKQYNVA_001901	CTCCTGACACTCTTGAAGAATATGACTGATTATCGAATCAAAATCTTGACGATCTGTCCAAGGACAGACACCATCTAAGACCATTTTTCTAACAAGCTCTAGCAACTGAGAAAAATCTAT	5	+	CONSENSUS_2:180802-180921
CONSENSUS_2	TWP_EYHCKQYNVA_001902	TCCTTAACTGCTGGTATCGTGACCACTCGAGTTTCTAGTGATAAAAACACGAACTTGGGTAAAGAGATTTCCTCTCAGTTAGTTAAAGAACCTAGAGCTTTGCTCTTAGCCTCTGCAGCA	3	+	CONSENSUS_2:107002-107121
CONSENSUS_2	TWP_EYHCKQYNVA_001903	ATTTTTCATGAACTTCAAACCTGTATAAGTTCAGAATGAAAGGTAGCATAAGGATGCTCTAATAACCAAGCCTTGATTTTCCTATGCCCAGAAGAAAAAGGTAAAGAATCTATACTATCT	6	+	CONSENSUS_2:180922-181041
CONSENSUS_2	TWP_EYHCKQYNVA_001904	GTTGGTGGTTTGACGATTGGCGTGGCTATGCATGGCATGGACCTAGCTCAAGCTGCTCACGTGTACACTCTGTTATCTATCGGTGATGGTTTAGTTTCTCAGATTCCTTCTCTACTCATT	1	+	CONSENSUS_2:106882-107001
CONSENSUS_2	TWP_EYHCKQYNVA_001905	AAAGGATAGAGAAGCTCTGCTTTTGGCTTGGATTTTGCATAAAAAATTTTGGGAATCAGGTGTACCTTATAGTGAGTAAATGCATGACGTTGTTCTTCGAGTTCCCCAGCAAAAACCAAG	4	+	CONSENSUS_2:181042-181161
CONSENSUS_2	TWP_EYHCKQYNVA_001906	GCCCGCGATAAACGCGGCATGATTCAAAAGGAAAGTGAACTCTATGGAGCCATGGACGGTGCCATGAAGTTCATTAAAGGGGACGTTATCGCAGGTATTGTGATCTCCTTAATTAACATT	1	+	CONSENSUS_2:106762-106881
CONSENSUS_2	TWP_EYHCKQYNVA_001907	GGAGCCTGTACGTACTCTTCCATGTCGTGCACTAATCCATCTATGTCCGAAAGATCTTCCAAAGACTTCACCTCTATATAAGGGAATTCGTACAACCCGGCCATCATCTCCTCGGGTTTT	1	+	CONSENSUS_2:181162-181281
CONSENSUS_2	TWP_EYHCKQYNVA_001908	GTTACCAAAGGTGCTGAGCGTGTTGCTGAAGTAGCTGCAAGATTCCGATTAGATGCTATGCCTGGTAAGCAAATGGCTATTGATGCTGACTTGCGCGCTGGAATGATTGATGCACAACAA	1	+	CONSENSUS_2:106642-106761
CONSENSUS_2	TWP_EYHCKQYNVA_001909	CTCTGTTCAAGAACAATACAATCGTTATACAGAACAATGGCTACCCAACGAAATAGCGTCACAGTTTTTTTCCTAGCATGACGTACAGGAAGAGATTTTTGTCTTCCTTCTTTAAAAGCA	5	+	CONSENSUS_2:181282-181401
CONSENSUS_2	TWP_EYHCKQYNVA_001910	ATTCTTCTTAAAGCTTATGCCGGGCACGTCATTCAAGCTTTCGGAGACTTCGTCGTTGGAGGGAACTATGTTGTTGGATTTATTATCTTCTTAATCATTACCATTATTCAGTTTATCGTT	5	+	CONSENSUS_2:106522-106641
CONSENSUS_2	TWP_EYHCKQYNVA_001911	CCACAAATAGACTGTAAAGGACAAATCTCACACTTAGGAGCACGTTTACAAATACACGCTCCGAGTTCTATCAAAGCTTCAGCAATAACTTGAGGATCTTCCGCAGGCAAAAAGGACAAA	3	+	CONSENSUS_2:181402-181521
CONSENSUS_2	TWP_EYHCKQYNVA_001912	GTTTTCCTATTGATGGTGGCTTTGTATATTCCTAGTGCCCTACAATTATCGGTTTTCCCCTCACTACTCCTAATCACAACGATGTTTCGGTTAGGTATTAACATTTCTTCCTCAAGACAG	4	+	CONSENSUS_2:106402-106521
CONSENSUS_2	TWP_EYHCKQYNVA_001913	ACAATTCTAAATACCCATGTTTTCGTAGACTCTAAATCTATAGAAGCATCTATCAAAAATACTCTACTGATTACACGTAGTACATTGCCATCGACCGCTGCGGTTCTTCTTTTAAAAGCA	5	+	CONSENSUS_2:181522-181641
CONSENSUS_2	TWP_EYHCKQYNVA_001914	ATCAACAAATCGAGTGACCTCATCCTTGCCTTATGGATGATCGGTGTCGTTTTGATGATCATCTTGCCCCTACCTCCGACTATTGTCGACTTGATGATCACTATCAATTTAGCTGTTTCT	3	+	CONSENSUS_2:106282-106401
CONSENSUS_2	TWP_EYHCKQYNVA_001915	AATGCTAGAATGGCGTGTACTGTATAAGGACCTAAACCTTTTATCTGCATTAAATCTAAAGGATCATCAGGAAGCTTCCCACCAAAATCTGTCATGACCATGCGCGCGCCATGCAAAAGA	3	+	CONSENSUS_2:181642-181761
CONSENSUS_2	TWP_EYHCKQYNVA_001916	CACTTCCCTTAATGCACAAAATCCTAATAATAAAAACATTAACCAACCCGATAATCTATAATGAATAAGCTACTCAATTTTGTCAGTAGAACCTTTGGGGGAGATGCAGCCCTAAATATG	5	+	CONSENSUS_2:106162-106281
CONSENSUS_2	TWP_EYHCKQYNVA_001917	TTTCGGACTCGCGTATAATATCCCAAGCCTTCCCAGGCCTTAATCACGTCCTCCTCATTAGCTGTAGCTAACGATTCTATGGTAGGAAATTTTTTCATCCATTCAATAAAATATTTTACT	5	+	CONSENSUS_2:181762-181881
CONSENSUS_2	TWP_EYHCKQYNVA_001918	ATATGGTATTCCTATCATGAGGAATGTGCCTTTAGCGCATCAGCTTTGGGATGAAGGAAAAGAGTTGAAGTTTATTCCAGAATCGACGTATGAAGCTATTGGAGAAATCCTTCTCTATAT	5	+	CONSENSUS_2:106042-106161
CONSENSUS_2	TWP_EYHCKQYNVA_001919	ACAACCTCCGCTCGAGTTTGCTGAAGCATAACTTCAGAAACCCATACGTTGTAGGGCGAAGGATCGTCTCTCCAAGGAAAGCTACGTTTATTCTCTATAAACCATTGTTTTAACTTTCCT	3	+	CONSENSUS_2:181882-182001
CONSENSUS_2	TWP_EYHCKQYNVA_001920	TTCAAACCCTAAGGATATCGCTGTAGCTATCGGTTATATGCCGGAAAAATATAAAGCTCCCTGGATTATTGCTATGGGAATTAATTTGCGTGCAAAAAGAATCATCACAGAAGCTGAAAA	5	+	CONSENSUS_2:105922-106041
CONSENSUS_2	TWP_EYHCKQYNVA_001921	ATAGGAAAATTCTTCGCCCTTTCAGAAAAAGCTATCTTTGTCATACAAATTCTCGTAAAATTTTACCTAGGTTTTAATTTTTGCCACACTTTATGGAAGAATTCTCATGGGTTGCGCAGC	5	+	CONSENSUS_2:182002-182121
CONSENSUS_2	TWP_EYHCKQYNVA_001922	TAAACAGGAATTTAAGGATACAGAAGGTAATCCTGAAATTAAGGGACGCCGCCGTCAAATCGCTCAAGAAATAGCCTATGAAGATACCTCCTCTCAAATCAAACATGCAAGTGCGGTCGT	3	+	CONSENSUS_2:105802-105921
CONSENSUS_2	TWP_EYHCKQYNVA_001923	ACGAAGAAAGATTGTCATCTTTCTTGCGTTCACGGCTGCCCGATTACAAAAAACACATCATCATGGATTCGGTCCGTTATCACGGTTGTCGTGTAAATGGTCGTGTGGAAAGGTTCGAGT	1	+	CONSENSUS_2:182122-182241
CONSENSUS_2	TWP_EYHCKQYNVA_001924	AGAGATACTTTATAAGGCAGTCACTTCCATTGGTATTTTTTTCTTAGTCGTTGCTGTTCTTGACTTAGTGTATCAAAGAAAGAACTTTGCTAAAGAACTCAAAATGGAAAAGTTTGAGGT	6	+	CONSENSUS_2:105682-105801
CONSENSUS_2	TWP_EYHCKQYNVA_001925	CTTATAGAGTGCAACCTGGAGATCGCATTACTCTTACTGTGCAAACAAGATTAGAGCCACAAATCCTTTGGGAAGATGCGCACTGCTGCATTTATAATAAGCCTTCGCACACCTCTACGG	1	+	CONSENSUS_2:182242-182361
CONSENSUS_2	TWP_EYHCKQYNVA_001926	AAAGTCTATTTTGAAAATTTTCGGTGCTGCGCTGATCTTGTATGTCACCTTGAAAAACCGCGTACCATTAATCATTGAGACTGCAGGAGTTTCGCCAATTGTCATTGCGGTGATCTTTAA	4	+	CONSENSUS_2:105562-105681
CONSENSUS_2	TWP_EYHCKQYNVA_001927	AAGATCTTGCAAAAATCACCAGACTCAATATTGTCCATAGGCTAGATAGAGACACAACGGGGTGTATCTTATTCGCCAAACATGCCAGTGCTGCCAATGCCCTCTCAGAATTATTCAAGA	3	+	CONSENSUS_2:182362-182481
CONSENSUS_2	TWP_EYHCKQYNVA_001928	GGGATTTCTTGTTGTAGGTCCGACCTTTTCTACAGAGGTTTTTAAACCAGACTTAAAAAAGTTCAATCCTATTGAAAACCTGAAACAAAAGTTCAAAGTTAAGACTTTAATTGAGTTATT	6	+	CONSENSUS_2:105442-105561
CONSENSUS_2	TWP_EYHCKQYNVA_001929	AACGAAAAATACATAAACAATACACTGCTTTAGTTTTTGGTCATCCAAAAAAATCCTCAGGAACCGTAATTTCTTATACTGCTCCTAAATCTCGTCGTTGTGGCTCGGTAATTTTTGGAA	5	+	CONSENSUS_2:182482-182601
CONSENSUS_2	TWP_EYHCKQYNVA_001930	AGAAGCCCCTATAAATCATGATCCTAGAGTTACGTTATACTATTTAAATAACTGTTTAACTTTAATTTTAACCACTTCTTTACCTCTACTTGGAGCTGTAGGATTTGTGGGGATTCTTGT	6	+	CONSENSUS_2:105322-105441
CONSENSUS_2	TWP_EYHCKQYNVA_001931	ATACCCCCAAGAATCAAGGGAAATTGACGATCACACAGTGGTCTATTCTTCGTACTTATAAACAGTACACCCTCATGCGCTGTGAACCGATCACAGGAAGAACCCACCAGATCCGTCTGC	1	+	CONSENSUS_2:182602-182721
CONSENSUS_2	TWP_EYHCKQYNVA_001932	GGTAGCAAAATCCCAAGATTTTCCTTCCGCGGTTACCTTTATCGTTTCCATGTTCACAACCTTCTATCTATCGTCATTTTTTGCCAAACATCTTGGGAGTTTTCTTGTTTCGATTTTTAA	5	+	CONSENSUS_2:105202-105321
CONSENSUS_2	TWP_EYHCKQYNVA_001933	ATATGCAGACACTAGGCCATCCGATTGTAGGCGATGTAGATTACGGCAGAAAAGAACAACCGAAACATGTATTTCGTCCGTTATTACATGCTCACGCCTTAACCTTCACATCGCCTTTTT	2	+	CONSENSUS_2:182722-182841
CONSENSUS_2	TWP_EYHCKQYNVA_001934	ATAAGGTAATTTTCAGATTATTCCTATTTAATGCTATTTATCTAACTGTGGCCAAGCGATGGGTGAAAAAACAGAAAAGGCAACCCCGAAGCGTCTTAGAGATGCAAGGAAAAAAGGCCA	5	+	CONSENSUS_2:105082-105201
CONSENSUS_2	TWP_EYHCKQYNVA_001935	CAAAAGAAAAGGTAGCAGTAACCGCCTCTACTTCTGGAGATCCTCGAGAAGAGGCGCCTCATTTGCTCATTAACTAAATCCTAGTCTTTTCTTCTATTTTTGACAGGAGTAGAAGCTTTA	3	+	CONSENSUS_2:182842-182961
CONSENSUS_2	TWP_EYHCKQYNVA_001936	TTAGCAACTTATTATGAGATCTTTCTAGATCTTACCTGAACAAACCTTGCTTCACGACTGTAGCAAAATAGCATAATTAAGATTCATCCCCTAGGCTTCTCTCTTGTGAAAAACACACTT	5	+	CONSENSUS_2:104962-105081
CONSENSUS_2	TWP_EYHCKQYNVA_001937	TTGACTCCCTTCTCCACTGTTGTCTTGAACGTGCGGGTCTTTACAGTGATCGAGTCGATCTCCGTGTAGATTTTGCGCAGTTCGGGGACGCGCTCCCTCTTGTTCATAATTGCGACCTGT	1	+	CONSENSUS_2:182962-183081
CONSENSUS_2	TWP_EYHCKQYNVA_001938	GAATCGTTGATTCGATGCTTGTGGGAGCTTGCATTCGGTTCGTTAGCATTTTGAACCTAGCGCCTTTAGTGTGATCACTAAAGACAATATAGGAATTAAAGTTTCCTGACTAATATTTTC	5	+	CONSENSUS_2:104842-104961
CONSENSUS_2	TWP_EYHCKQYNVA_001939	GGCACTCGATCTAGACCGAGCCAACTGGAGCCCGGAAGCTGTAGATTGTGTGACTATAGGTGCTTGCTGCTGCCTCATAGGTTGTTGCGTGACAACAGAATTTTTTCGGATCCCTGCTAA	1	+	CONSENSUS_2:183082-183201
CONSENSUS_2	TWP_EYHCKQYNVA_001940	TAACCCAGACTTACCTACATTGGGAAGTCCTACAATGCCACATTCTGTATGCCCCATATGTTATCTTTCGTAGCTATTTTTAATATTACCTTTACTAGGGAAGAATTCCCACAAACATAA	5	+	CONSENSUS_2:104722-104841
CONSENSUS_2	TWP_EYHCKQYNVA_001941	TAACATCCATTTTCTAGAGATTCTCTGTAAAACCTCTTGTTTGGATTCTTGACTAAGATTTTGCATATTTTCCATTTGTTCATGACGCTTGTCAAAACACCTCTTAGCAAGATTAAGGTA	6	+	CONSENSUS_2:183202-183321
CONSENSUS_2	TWP_EYHCKQYNVA_001942	ACTCATCTTAGCTAAAATATCTAGACGGTTATCTATAACCGGAACAATACCAATGTTCGGGTCAATTGTGCAAAAGGGATAGTTACAAGAAGCTACTTGCGCTCCAGTAAGAGCATTAAA	5	+	CONSENSUS_2:104602-104721
CONSENSUS_2	TWP_EYHCKQYNVA_001943	AGGGTTTTCCTGAGGTTCTTGATGCAACTGACTTTGCGTACGCTCATTTATCAAACGACGATTATTGATGTCGTTAAATAACGTACGCATCTCTGACCTATCGTATATTCTTGATTCTTC	4	+	CONSENSUS_2:183322-183441
CONSENSUS_2	TWP_EYHCKQYNVA_001944	ATGAGTCTCACGGATATGAGAGAGAAACCGATTTCCTAATCCTGCTCCGTCTGCAGCTCCCTTCACCAAACCAGCAATATCAACAAATTTCATATCGGCATAGATCACCTTCTGACTCTG	1	+	CONSENSUS_2:104482-104601
CONSENSUS_2	TWP_EYHCKQYNVA_001945	AACAGGAATCTCATCAGATACGATGGTGATACCACGATAGGCTAAAATCATGCACATGATTGTCATTAAGTCGCTCACATTCAGCCAAACCTGTCTTCCACCATGAGAGGCTTTCATTAA	3	+	CONSENSUS_2:183442-183561
CONSENSUS_2	TWP_EYHCKQYNVA_001946	AGAAAAATCAGAAAAGATCAATTCTAAATTTATCACAGAAATGTCATCACTGGGATCTATCTTTCCCGATACATGCGTCACATCATCATTGTCAAAACAACGAACAACATGAGCCACAGC	5	+	CONSENSUS_2:104362-104481
CONSENSUS_2	TWP_EYHCKQYNVA_001947	AATTTTCCCTAAATCTTGCATAACATAGGCAGAGGTAACCACTCCTAAAGATCCTATTCCTGAATGCCGACGAGAAATCACAGAAAGATCGGGAAGACTAAGAGCTAGTTTTTCCATATC	4	+	CONSENSUS_2:183562-183681
CONSENSUS_2	TWP_EYHCKQYNVA_001948	ACGAACGGGTTGACCACTTTCTAAATGTTTAATCACTCTATCAAGTAAAGGTAAAACCATCCCAAGGTCTTTCTTGCCCTTCGCTTGTTTCTCTAATTTGCTATGAATACTTGTTGCCGA	4	+	CONSENSUS_2:104242-104361
CONSENSUS_2	TWP_EYHCKQYNVA_001949	AAAATCTGAAACAACCATAACATCTTCATCCCCTAGCCATTCATGAAGAATACGCACGCACTGCCCCAACTGTACACTATCGATATCGCAAGAACTTCCCATTCCTGAGACAAACACTGA	2	+	CONSENSUS_2:183682-183801
CONSENSUS_2	TWP_EYHCKQYNVA_001950	ATCATTATGCATAGTGGCTATGGAATCCTCGCCTATGTTCGCTACATACAACATAGGTTTTGCTGTTAAAAAGGGATAAGGTTTGAGTTGTATCTGCTCTTCAGAAGATAAATGTAAAGT	5	+	CONSENSUS_2:104122-104241
CONSENSUS_2	TWP_EYHCKQYNVA_001951	TCGTAAAAAGGTGTTCTTTAAAATACGGTTATACCCTTGTGCAGCACAACACCACATCGTATTGGTTTTATCTTTCAAAATCCTGGGCAAGTCTCTAGAACATTTACTACATTCTTCTCG	5	+	CONSENSUS_2:183802-183921
CONSENSUS_2	TWP_EYHCKQYNVA_001952	ATTTAAAAAGTCTTGCCGTTCTTCTACAGGAAGCGAAATGATTTCTTCTTCTAACTGTACACAAATAGGAACAACAGGAGCATTTTCTTTTTTCGCAATTTCTTGAACAACAGCAACATA	6	+	CONSENSUS_2:104002-104121
CONSENSUS_2	TWP_EYHCKQYNVA_001953	AATCTGCTCCAAAGAAGGCAACCTAACTGTGGCATTTCCTGACAAGAGGGCGACTAGATCCACTCCTAAACGACTCAAAGCCAAAAGCAATATCGTACTAGAATACTCATTTTCTATACG	3	+	CONSENSUS_2:183922-184041
CONSENSUS_2	TWP_EYHCKQYNVA_001954	TATAGGAATAGTCCAAGCTCGGGTTTCTTGTGGTCCAGTTGTAAAATAAGAAATCAATCCAAGTGTATGGTAAGCAGCACGAACTAACCGATGTAATCCCGATTCTTTTAGCCCCAAACT	3	+	CONSENSUS_2:103882-104001
CONSENSUS_2	TWP_EYHCKQYNVA_001955	TTGCAGCTCTTCCTCTAAATCTCTTCTAATATCAACTTCTACTCCGCAGAAATTTCCAAATAGACCACACAAAAATCTTCCTACAGCTCCACAGCCATACTCTCCTTCGCTACATCCACA	3	+	CONSENSUS_2:184042-184161
CONSENSUS_2	TWP_EYHCKQYNVA_001956	GCGGACTCCTGTACGGCTTCCATAGGTGATCATGTCTTCAAGAGTAACGACTTCCGCTCGGATAAACCCTTTTTGGATATCGGTGTGAATTTGGCCTGCAGCTTCCGCAGCTGTAGATCC	1	+	CONSENSUS_2:103762-103881
CONSENSUS_2	TWP_EYHCKQYNVA_001957	TCCAGGACAACAACAATTTCTCTCACAGTGCCTATGACAGTAATCGTAACAGAACCTTCCGCTACGTTGAGCGCGTTCACTATTGACAGCAGCAGAAATAAGAGAGGCTAAAGACACGGC	1	+	CONSENSUS_2:184162-184281
CONSENSUS_2	TWP_EYHCKQYNVA_001958	CAATTCAAAAGGACATAGACAGCGCAAAAGCTTTCTTCTCTACTAATTATGCAAGAAAAGCATAATATCGCCATCCTGCACAATGTAGTCTCTACCCTCTGCTCGCAATTTGCCGGCTTC	3	+	CONSENSUS_2:103642-103761
CONSENSUS_2	TWP_EYHCKQYNVA_001959	AGCAACACCTGCGGGTCCAGCTAAACCCCCTAATGACTCGACGAGTTGCATCACCCTCCCCACGCTAGAAGAACCTCTCCTGTTTCTAGCTGATAAGTTCATTAAAGCTGAAATCAATAG	1	+	CONSENSUS_2:184282-184401
CONSENSUS_2	TWP_EYHCKQYNVA_001960	GTTTAGAAGCACATCTTTTTGACTTCTCTGGGAACTTGTATGGCGAGACAGTTTCTGTCATCCCTAAGAAATTTATCCGCAAAGAAAGAAAATTCCCTTCTCGAGAGATGTTGTCTCAAG	4	+	CONSENSUS_2:103522-103641
CONSENSUS_2	TWP_EYHCKQYNVA_001961	CTCCATATGCGCAGGGTCTTGTCCTTGAATTGTATTGACAAACCCTTGCGCACCTTGTGCCTGGGAAGGCATGCCGGCAATGTACTGGAGTAAGGAAACAAGTTCCTGGGAGTGTTGACC	1	+	CONSENSUS_2:184402-184521
CONSENSUS_2	TWP_EYHCKQYNVA_001962	CTCAGGAACAATGTCTGCTTCCGTACGGAGTCTATGCATGCGAAATAGACTATCGCACCACAATCTATCAAGGGATTATGAATCTCGGTAAGGCTCCTACAGTAGGAAGAAATTCGTTAT	2	+	CONSENSUS_2:103402-103521
CONSENSUS_2	TWP_EYHCKQYNVA_001963	TGACGTCCCCCCAATACTTTGCATAAGCATATCTAATAACACTTGATTGTTCCCTACTGTCTGCACTACACCACTAGCTTCAGGCTGTGTGATAATCGCAGGAGGCAGTATCGTCGGCCT	1	+	CONSENSUS_2:184522-184641
CONSENSUS_2	TWP_EYHCKQYNVA_001964	TAATGCAAGGTGACTTAGATAATGCTAATCGTCATTTAGGGCACTCATATAAATATGTTGGGACAATCGAGGCTGGTTATGGTTTAGGGACCCAGTTAGGAGTGGCTACAATTAACCTCC	3	+	CONSENSUS_2:103282-103401
CONSENSUS_2	TWP_EYHCKQYNVA_001965	TCCGGCTCCCTGACGTAGAGAACCTGCTCCTAAAGACCCTAGAGAACTTTGGCTTTGAAGCGTGTTGAGTAATAATAGCAAATACTGTTGTTGCGGACCGGAAAGTCCCGAGGCACCTTG	1	+	CONSENSUS_2:184642-184761
CONSENSUS_2	TWP_EYHCKQYNVA_001966	GGGAAGGAAACGCTACAACACTACAACCTCTGGCCAACTCTCTAGGAATAGAAATTATAGAAGTCGCTCCTCATAAGATAGATCAAGAAATTGTCTCTAGCAAAAGAATTCGTCAGTTTT	4	+	CONSENSUS_2:103162-103281
CONSENSUS_2	TWP_EYHCKQYNVA_001967	CAGTAAATGCGCAAGTACTTGTTCTCTTTGACCTAAAGCACCACCAACACTTTGCATGAGCATATCTAACAACGCTTGATTATTCCCCACTGTTTGCACTACACCATGGGCACTCGGCTG	1	+	CONSENSUS_2:184762-184881
CONSENSUS_2	TWP_EYHCKQYNVA_001968	TTCTTTCCTTTACGCAAAGGTTTGCTAATCAATCTGCTGAAAGCTTCATACGTTCCCTGCATCAAACATTAAGATGTAAACGTTTAATCTTGGGGTATGACTCTAAATTAGGTAAGGGGG	5	+	CONSENSUS_2:103042-103161
CONSENSUS_2	TWP_EYHCKQYNVA_001969	TGTCGTAATCACAGGAGGGGGCGTTGTCGTTCTTCTAGCTATCTGATGTGCTGAATTGAAACCGGAACTCTGCAATAATTCATACACATTCTGATTCACACCTCCATCATTAGGTTGTGC	2	+	CONSENSUS_2:184882-185001
CONSENSUS_2	TWP_EYHCKQYNVA_001970	GAGTGATTACTTTTGACTTACATCCTCAAGCGGTTTTACAGTCCCCTGCCCCCAAGTTAATTACAAGTACAAAAGAACGCCTTCTCCTTCTGCAAGATTTTCCTATAGACTACTTGTGTA	3	+	CONSENSUS_2:102922-103041
CONSENSUS_2	TWP_EYHCKQYNVA_001971	TCCTCCGCGCAGCATAGACACAAAATTAGAAGTCTCTAATGTTCTTGATCTACCATCATCAAAAGTAAAAGCGGGGTTGCTATTACCCGCACTTGTGGGTACTGTCATTTCTATGTCTCC	2	+	CONSENSUS_2:185002-185121
CONSENSUS_2	TWP_EYHCKQYNVA_001972	GCTATAGTTTGACATCGATTCCCCAATCTGTGGATTCTGTAACTATAGGTTTTTTTGATGGTTGTCATCTAGGTCACAAGAAATTACTGACTGTTTTATCTTCCTATCCGGGGTTGTCAG	4	+	CONSENSUS_2:102802-102921
CONSENSUS_2	TWP_EYHCKQYNVA_001973	TTGATTAAAATAACTCATACAGGGAATTTAACCCGAAGTCATTGACCTTAAAAATTAGTACCAAGGAGCTTAGATAAGAAGACAAGAAATGTATAGAAAAAATTTGAATTTTAGAAAGTG	6	+	CONSENSUS_2:185122-185241
CONSENSUS_2	TWP_EYHCKQYNVA_001974	GGAAGAACTTAGGCGTTTGCGTAGTGGTAGTTTTTCTATAGATCAATGTATTGATGGATGTCTTTTAGACTGTCCTGACTTTGATATATCTCCTTACCTAAGGGATTTTAATGGAAATAT	5	+	CONSENSUS_2:102682-102801
CONSENSUS_2	TWP_EYHCKQYNVA_001975	AGCATGCAACAGATAGCCATCTATTCTTTCGTTACTCTTTACGGCTTAAGAACTTAAGAACAAGATTGAGCTGAATGATTACATGCTCGGGATGTGATTTTTTCAAAAAATTATATTACA	6	+	CONSENSUS_2:185242-185361
CONSENSUS_2	TWP_EYHCKQYNVA_001976	CTTACAAATTACAAAATATGAATATCCCCTGCTGCATTTTTCTATACAATGTAGCAAAGGAACTTACATTCGTAGTATTGCTCATGAACTAGGAAACATGTTAGGCTGTGGAGCGTATTT	5	+	CONSENSUS_2:102562-102681
CONSENSUS_2	TWP_EYHCKQYNVA_001977	CTGAGGTCTCGCGATACTCTTGTGGAATATAGACAGCTCTGGAATTGTTGACGGATCTGACAACAGGTTGGTCCACAACATCCATTCCGTGCTGGTCTGGTTTTTTTAATACCAATCCAG	1	+	CONSENSUS_2:185362-185481
CONSENSUS_2	TWP_EYHCKQYNVA_001978	GGGGGAAATTCAGCAAATTCCTCCTATGTTTTCTGCAAAAAAAGTTAACGGAAAAAAGCTTTATGAATATGCCCGAAAGGGGTTATCCATAGAACGTCGCCAATCTACGGTTCAAGTAAG	4	+	CONSENSUS_2:102442-102561
CONSENSUS_2	TWP_EYHCKQYNVA_001979	CAGCTCTCATCCATGGCATAGACATCTTAACAACTAGGTTATCCCTAACGTCAACTCTGGCTCTGTTTTTCAAAGTGCGATTGTTATTTTCTTTCTGTGCGACTCTTCTAGCTATATGCG	3	+	CONSENSUS_2:185482-185601
CONSENSUS_2	TWP_EYHCKQYNVA_001980	TGCTGCAGTTGCTCACCTAGGAACAACTACAGATTCTTATGATTGCGATGGCAAAATTGTGGGTAGGTCAAAAAAGATCCCTACCTATGAAGAAATTCTAGAGGCCTCGCAGTATTTCCA	3	+	CONSENSUS_2:102322-102441
CONSENSUS_2	TWP_EYHCKQYNVA_001981	TATATAAAACAGAAGCGTTCATACTCGCTCTAATGTCACTACGCTGATTTCTTTCTAATTGAACATAGTTCTCTTGAATTGTCTCTAATAGTTGTTGAATTTCCGGATGTCTATGTATTT	6	+	CONSENSUS_2:185602-185721
CONSENSUS_2	TWP_EYHCKQYNVA_001982	TGTGAAAAAAATCGGTCATGCAGGCACTTTGGATCCCTTTGCTACGGGTGTGATGGTCATGTTGATCGGCCGTAGATTCACGCGCCTTTCGGATGTTTTATTATTTGAAGATAAAGAATA	3	+	CONSENSUS_2:102202-102321
CONSENSUS_2	TWP_EYHCKQYNVA_001983	TAGTTTTGTCAGAGACAGTTTCATCTACTATAACAAGCTTCTTATAAGCTAAAACAATACAAACTAAAGTCATCAGATCATCTGTAGACAACCAAATATTATCCCCATGCGATACAGCCG	5	+	CONSENSUS_2:185722-185841
CONSENSUS_2	TWP_EYHCKQYNVA_001984	AAACATTGACGACATCATTATGGAACTTGCTACAGAACTTAAAGAAGGTATTCTTCTAATAGATAAGCCTCAAGGAAGGACCTCGTTTAGTCTCATTCGTACTCTCACAAAATTGATCGG	5	+	CONSENSUS_2:102082-102201
CONSENSUS_2	TWP_EYHCKQYNVA_001985	CAGAAAGAATCCTAGACACATGAGTCATCACACTAGAAGCATCAGAAGCACCTAACCTACGATGCACTTTTGCATCCGCATCTCCATCTTCGGCTTTCGTAACTACAAGAGAAACAAGAG	2	+	CONSENSUS_2:185842-185961
CONSENSUS_2	TWP_EYHCKQYNVA_001986	TATTTTCCCGAGATAAATTTTTATCTCGAGGATATTTTTTCTCCGCAGGATCATATAGAAAACTTGCTCTGGAAAATACGAGAACAAGATAAAAATTAATACCATCCGCTAGAAAGATCT	6	+	CONSENSUS_2:101962-102081
CONSENSUS_2	TWP_EYHCKQYNVA_001987	AACTGACCAATCTTTCCGCATCAAAGGGTTCATTAGTAGCAACAAATCCTTGTGATCCCCAAGAACAATCAATCATGACCTTTCCACGCAATTTGTTGTTATTAATTACGATGTGGTGAT	5	+	CONSENSUS_2:185962-186081
CONSENSUS_2	TWP_EYHCKQYNVA_001988	TCTGCTCGTGTCTATGTTTCAATTATGCCACATGAAAATACATCAACAGAAACTTTAGAAGCGTTAAAAGCATCCGCAAGGTACATTGCTTATAAGGCTTCTAAAGGCGTCGTACTTAAG	5	+	CONSENSUS_2:101842-101961
CONSENSUS_2	TWP_EYHCKQYNVA_001989	TAGATAATCCGGATATGATACCTTCCTTAAGAAGCGGACGAGATAAAATATGGGCATAATTGCACGCAGCCTCTCCCCATACCTCTTTGCTTTTACTTTTAATAATTTTATTCAGATCAT	5	+	CONSENSUS_2:186082-186201
CONSENSUS_2	TWP_EYHCKQYNVA_001990	AAGGTTAATTCATTATTGCGCGAAGCAATTGCGAATGTAATTTTAAAAGATGTGAAGCATCCTAAAATTTCCAATCGTTGGATTACGGTTACTAGGGTATGTTTGTCTAAAGATTTACAT	6	+	CONSENSUS_2:101722-101841
CONSENSUS_2	TWP_EYHCKQYNVA_001991	TTGAAGTCCGGTCACATTCAGCTTTCACTCGATCTAAAGTAGGCAAACCTATGCGTTTACCAGCTAAAAGATCTACCGTATTGACTCCTAAGTTATTTAAAGCGACTAAAACAACAGCCG	3	+	CONSENSUS_2:186202-186321
CONSENSUS_2	TWP_EYHCKQYNVA_001992	TGCGGTATTTTATTAGAAGGATATCAGAATGCTCAGGTAGGTGATATTCTACAATGTTACGAAGTGATATATCATCCACAAAAGCTTTAGAATATTATGACTGAAAATAGACGCATAAAA	6	+	CONSENSUS_2:101602-101721
CONSENSUS_2	TWP_EYHCKQYNVA_001993	AGCTGTATTTTGTTTCTAGTTTTCTGAACTCCTCTTCCGTAATTGCCCCTCTGCGGGTATCTAAATTAAAGCATCCTGCAAAAAGACCACATAAAAATGAACCGAAGCCGCCACAACCAC	3	+	CONSENSUS_2:186322-186441
CONSENSUS_2	TWP_EYHCKQYNVA_001994	GTAATGACTAGAAATCAAAAAGTACGTGTTGTACGCAATAATGAAGTTCTTTGGAAAGGTAACTTATCTTCATTAAAACGTATTAAAGAAGACGTTAAAGAAGTTAAAAAAGGGCTTGAA	6	+	CONSENSUS_2:101482-101601
CONSENSUS_2	TWP_EYHCKQYNVA_001995	CAGCTCCTTCTGTACATCCACAACCTACACAACCACAATTTCCTGAACAAGAATCTGCGCAGCCATCATAACACGACTGCATAACACGTCGTGTTGTCTCGCTTTGCAATACCCCAGAAA	1	+	CONSENSUS_2:186442-186561
CONSENSUS_2	TWP_EYHCKQYNVA_001996	ATGATGACAGCATTGCTTGATCCTATTGCTGAAGAGAGAAACCTTGGTTCTGCTGAAATCAAAGAAACCTTCAAGTCATCACAATTAGGTACAATTTATGGTTGCTTGGTTTCCGAAGGT	4	+	CONSENSUS_2:101362-101481
CONSENSUS_2	TWP_EYHCKQYNVA_001997	CTAAAGAAAGTATGGAGACAGCAGTAGCGACATTGGATACTCCATCTGGATGGGTAGTTTCATATAAATTTCTAATGGCAATTAAGAAAGAGCTCATGCCTTCAGGAAGAGGCAAGCCCA	3	+	CONSENSUS_2:186562-186681
CONSENSUS_2	TWP_EYHCKQYNVA_001998	GCCGTAATTATTGGTTTCCATACGGGTATAGAAAGCCACGCCGAATCTCTGATCAAAAACTTAGGAGTCAAAGTACATTTGTTTAACATTATCTACCATGCTGTAGATGCTGTTAAAGAA	5	+	CONSENSUS_2:101242-101361
[truncated: 8,672 more rows]

## Sheet: TableS3
Supplementary Table S3. The probe sequences for Chlamydia buteonis strain IDL17-4553 (GenBank: CP050318) from this study
TargetID	ProbeID	Sequence	Replication	Strand	Coordinates
Cbut_RSHA_PZ	TWP_WUBPFFTPJN_000001	TACTTCATTAGGTACATCTATGATAGCTCTTCCTTTAATTCCCTTAGTTCCAGGTTCTAGACCATGAGTTTTTAAGACAGTTTGAATTAAACTAGAAGTATCTGAATCCAATACATGCTT	6	+	Cbut_RSHA_PZ:13308-13427
Cbut_RSHA_PZ	TWP_WUBPFFTPJN_000002	TGCTCGATCATTATCAGTAACAGATATTGATTTCAGTTTCCTAGAAATCAGATTAAGCATTACCTGCAAAGAGGATCGAATCTTTACCATTTTGTTCTTGGATGTCTGGATAAGAGAGGC	5	+	Cbut_RSHA_PZ:13188-13307
Cbut_RSHA_PZ	TWP_WUBPFFTPJN_000003	AGAGAGATAGTTATCTAAAACATTCCCATCTATCTTCAATCTAATCAGATCTTCTACAGTTGTAGTCTCTGATATTCTTTGATGATCAACACTCCCTCCAATTTGATATAGAGTACGCCA	5	+	Cbut_RSHA_PZ:13428-13547
Cbut_RSHA_PZ	TWP_WUBPFFTPJN_000004	ACGTCTAAATGAAACAGCCATCGTCTCCCCATCAAACGTAATAGTTTTGGATTGTTGATTAGAGGTTTCCAATTCTATCGTTAGGAGATCACCATTATTGATATTCACACTTTTGATCTT	5	+	Cbut_RSHA_PZ:13068-13187
Cbut_RSHA_PZ	TWP_WUBPFFTPJN_000005	CGAGGTTTTAATCTGCGAAATAACAACGCTTCCCCTTTCTGTCATTTTTTCTAAAGTCGTGGACTGGTGTTTAGAAGTTAATCCTAAATTAGTTCCGGAGAATAAAGTGTTTTCAAATAG	5	+	Cbut_RSHA_PZ:13548-13667
Cbut_RSHA_PZ	TWP_WUBPFFTPJN_000006	TGCATCCGTAGATTGTCCTTGTTCTACCATCCGGGCATATTGAACGAGAGAAACTATAGACATACCCAAATCCAAATCGATAACTCCGGTGCTAGATAATTCGTTAAGCATTCTGCCGAA	3	+	Cbut_RSHA_PZ:12948-13067
Cbut_RSHA_PZ	TWP_WUBPFFTPJN_000007	ATCAGCACTTGGAGCATATACCTTTATCTGATCTTGAGTACGCATATAATCAGAGAAACCATAACGTGTTTTTATTTCATGAGATTCTTCCATCATTCCGCTTACAAAATAAAAAGCTTT	6	+	Cbut_RSHA_PZ:13668-13787
Cbut_RSHA_PZ	TWP_WUBPFFTPJN_000008	TAATCTAAAAGTATTCACCCCTGAATCTGTGATAAATTTCTTACCCATTACTTGAATGACAGATCCCAATGTCAGTTCTGACATTGCCTTAACATTCATCATTAAGTTGAATTGTGCTAA	6	+	Cbut_RSHA_PZ:12828-12947
Cbut_RSHA_PZ	TWP_WUBPFFTPJN_000009	CTCAACAGATGGAAAGTCAATATGTCCAAAATTAGGGTCCGTAAGCCTATACACATCAGCGCCTAGCTTATGCAAAGTTAAACTATGATTAGGTGTAGTAATTAAAACACTCTTTAATTG	5	+	Cbut_RSHA_PZ:13788-13907
Cbut_RSHA_PZ	TWP_WUBPFFTPJN_000010	ACCAGCAACGGTTTCTAAAACAGGAAGTTCTAACACCTTAGCTGCACTCGATAAAGCCCTTCCTGCGCTTCCTCCTACCTTTTGGGCTACTGTTTGCAATTTAGATGCTAAAGCGCTCTC	1	+	Cbut_RSHA_PZ:12708-12827
Cbut_RSHA_PZ	TWP_WUBPFFTPJN_000011	TGTTTTTTCAAACTTGTCTTTTAATGTGAGAAGACTCCAAGATATGGAAGAGAAAACGTCTGGGGACTTCAGATATTTGTTCCCCTGAAATTGTAACCAGTCAATTAACGTAGTAATTCT	5	+	Cbut_RSHA_PZ:13908-14027
Cbut_RSHA_PZ	TWP_WUBPFFTPJN_000012	AGCAGATAATGTAAGAGCGAGAGAAATAGAGTCAAAAGCTACCTGAACTCGTGCTGCCATTTGTTCGCTGTAAGACGTTTCTTGCATGAGAACGCTAACGCTATTATAAAGATTCCAAAC	3	+	Cbut_RSHA_PZ:12588-12707
Cbut_RSHA_PZ	TWP_WUBPFFTPJN_000013	ATCTAACAAGTCCCGATCAGTTTTTGTTAATGGTAACCCTTCACTTTCCTTTTCCTGATATAAGGACGAAATCACCATAAGATTATCTTGGATAAGGCCATAAGACGCTGTATCTTTTGC	5	+	Cbut_RSHA_PZ:14028-14147
Cbut_RSHA_PZ	TWP_WUBPFFTPJN_000014	ATATTTTAGCCATGTCTCATGACGCGATTCATGATAAGCCACGTTGCGTGCAATTGATGCTGCTCCCATACCAATAGCAGCAATCGGACCTGCTGCCAACATTAGAGATGGAGTAGCAGC	1	+	Cbut_RSHA_PZ:12468-12587
Cbut_RSHA_PZ	TWP_WUBPFFTPJN_000015	TAACAGATATAACATTGAGATCCCAATACAGCGCCCCTCTACTTTGTACAGAAAAGTTTGAGGATGAATGTCTATTGATTTACCTCCTAAACGATTAGCTAAATCTGACCAACCTTCTGC	5	+	Cbut_RSHA_PZ:14148-14267
Cbut_RSHA_PZ	TWP_WUBPFFTPJN_000016	TGGATTTTGCCTTAAGTCTAAAAAGACATTTCCTAAAACCTGATTCCCTGAAAGATCGAGTATTCCTCTATCAGGGAGACTAACGACAATATTTTCGCTACCTTTTTCCAAAAAATCCTT	5	+	Cbut_RSHA_PZ:12348-12467
Cbut_RSHA_PZ	TWP_WUBPFFTPJN_000017	ATGCGTATTGAAAAACTCCTGCCAAGACGATGCTGTATATTTTGCGCCCTCTACAATGGAACGTATTGATGGGACATCATGAGGAGCAGACAATACATCTTTGCTTAATCCCACGCCTCG	1	+	Cbut_RSHA_PZ:14268-14387
Cbut_RSHA_PZ	TWP_WUBPFFTPJN_000018	ATATGTAGGTGTAATACTATAAGCATAGCATAGGATATCTCGAACTTGCCTATCTGTTAATTCTCGATGGTGACCTGCATATCTATTTGCATTGTATGAAGGATCTCCTGTAAGAACTGG	5	+	Cbut_RSHA_PZ:12228-12347
Cbut_RSHA_PZ	TWP_WUBPFFTPJN_000019	ATAATCATAGGGATTTACCACAGGAGAAGATGTTATAGCTGTTAATAATGGTCGCCCTAAGTTCTTATCGTTATCGATAATTGTGCTTATTCCAGGGAGAGCTCCAGCAATTAGTTTTTT	5	+	Cbut_RSHA_PZ:14388-14507
Cbut_RSHA_PZ	TWP_WUBPFFTPJN_000020	CACCTCAGTAACAGCTTTATATTGAATACCATATCCTAAAATGACTGTAGTATAAGTTCCTTCAGGTATGGAAGGAATGTTTCTAGGCCAATAGCTATTGGCATGTCCTTGTGCTAATGC	5	+	Cbut_RSHA_PZ:12108-12227
Cbut_RSHA_PZ	TWP_WUBPFFTPJN_000021	AGTTGCTTCTGCTAAGAAAAACTGTCCTGTTAATATCCGATGTACTTCCGTTAAGGAACAGTAATACATACTGTCCGAATATCTAACTAGAGAATCAAGACCTTGCTCATTTATAAAACA	5	+	Cbut_RSHA_PZ:14508-14627
Cbut_RSHA_PZ	TWP_WUBPFFTPJN_000022	AGGAGAATCCCCTGCTATAATTTTTGTTTGTTCCGATACAGGAGTTAAAGGGGGCTGGTAATAGTATGAATCAGGCTCCATAACAGCCTCTCTCCACACAATCTGATTGGAAAGATATAT	3	+	Cbut_RSHA_PZ:11988-12107
Cbut_RSHA_PZ	TWP_WUBPFFTPJN_000023	GTCTGCTCTTTTATCTTGAAGAATAGATTGAACTTTTTCCTTTGTCAAAGATCCTGCATGAATCTCTCTATGTATGTCGTAAAGAGCTTCTAAATACAACTCCATAGTATAACCGGCAGG	5	+	Cbut_RSHA_PZ:14628-14747
Cbut_RSHA_PZ	TWP_WUBPFFTPJN_000024	TCCTCCTAATCCTCCTTGAATAATGATCTTATAATCCTTATAAGACTTTGCCTGATCCATACGTGCTTGCAACGTTTCCTTAGAATCTCCATCCAATAGCCGCACCGGTATGACAGTTAG	3	+	Cbut_RSHA_PZ:11868-11987
Cbut_RSHA_PZ	TWP_WUBPFFTPJN_000025	ATTAAAAATTCCAGGAGCCATGTTCACCATTGTGTGTTCTGATTCCCTGCCAAACTCGATCCCATAGCGGACTCCTAAAGCTGTTACACTACTATCAGTAGGTGGAATAAGTAAATCTGT	3	+	Cbut_RSHA_PZ:14748-14867
Cbut_RSHA_PZ	TWP_WUBPFFTPJN_000026	TTTCCCAAGGTCGAAAACAACAGAATACGGCGGTGGTATAGCACGGAATGAGATAACATTATTTGCTCTTGGATCTCCTTTTAAATCATAAAATCCAGCACCACCAATTTGAACTACTAA	5	+	Cbut_RSHA_PZ:11748-11867
Cbut_RSHA_PZ	TWP_WUBPFFTPJN_000027	AGCAGAGTATGGTGATAATGTTTCCCCTAATTCTGCTAAACCCTGCTGTTGTATACGTTCTTGAACTTGTTTAGCTTCTTTACTGCCCTTATCTTCAGCGAGGAGTTCATATATAAGAGG	4	+	Cbut_RSHA_PZ:14868-14987
Cbut_RSHA_PZ	TWP_WUBPFFTPJN_000028	GTAACCCCGCTCAGACCCAAAAATGGTTGAAAAACCTTCTTGCTTAATCTTGAGAATATCGTATTCTTGGTCGTCCTCACTGTTTTCATTAATTTTCACTATTTTTACTTCTTGTTCCTC	5	+	Cbut_RSHA_PZ:11628-11747
Cbut_RSHA_PZ	TWP_WUBPFFTPJN_000029	CATCGCCTTATTATTAATCTCATCATAATCCTCTCCAAGAACCGATTTCATAATATTTACTAGTTCCTTGGAAGGCGCTGGTAATGAACTTTCGGATAAAAAAACACCTGAAACACCAGA	5	+	Cbut_RSHA_PZ:14988-15107
Cbut_RSHA_PZ	TWP_WUBPFFTPJN_000030	AATGGAAGTATGTTGAGGGATATCGGGTATATAGTAATAACATGTCCCTAATCCAGAGTAAACAGCACCACCACCTAATCCTAGGTAAAAGCTCGTATTATTTTTCCCTGTCAGGGTATC	4	+	Cbut_RSHA_PZ:11508-11627
Cbut_RSHA_PZ	TWP_WUBPFFTPJN_000031	GTTTGCTAATATTAACCTTGCAATGTTTTGAAAATCTTTGAAAGCATATCCATCCTTGTGTATCCTCTCAAAAAGGGGGTGACCAGATAGATGTTCATCCATACTTACCAAAACAACACG	5	+	Cbut_RSHA_PZ:15108-15227
Cbut_RSHA_PZ	TWP_WUBPFFTPJN_000032	GGCTGTAGGATCGTCTGATCGGTAAGTTGGTATTAAAGCTAAAACTTCTCCCATCATCTTAATCTCATCAATTTTCTTATCTAAAGTGATAGTATGAAAAGTAGATGCAGAATTTAAGAG	6	+	Cbut_RSHA_PZ:11388-11507
Cbut_RSHA_PZ	TWP_WUBPFFTPJN_000033	TTCATTTTGCTGAAACTTCTTCATAAATTCCCTTATTCTAGAGGAAGATTCAGTAACACGCTGTTCATATATTTTCTCGCAAACTTCTATGTACCAATGATCCCGTTCTTTCTGCTCACT	5	+	Cbut_RSHA_PZ:15228-15347
Cbut_RSHA_PZ	TWP_WUBPFFTPJN_000034	AAGGCGATTATGTTCTTTGCGCAGTAATCCTACTTGCACTCCATCCAATAAGAGTATTTTAACCTTTCCTATCCAAACAGACATATCCGTCTGGCTATCTTCAGAATAAAGATGTAATCC	5	+	Cbut_RSHA_PZ:11268-11387
Cbut_RSHA_PZ	TWP_WUBPFFTPJN_000035	CTTACCCAAGCTGCCATCTTGTGATAAGTCCTTAGCAAAAGATAGAATTTTTTGCTTAAGTTCATTATCTGATAAACCTAACCAGGAAGATAAATGCCTTTCATAATCCCTGTACAAATG	5	+	Cbut_RSHA_PZ:15348-15467
Cbut_RSHA_PZ	TWP_WUBPFFTPJN_000036	TTCGTCACCAAATTCCCAAGGTAGGTTTTGCAAAGTTTTAAGAATACTTTCCGGATACCCAGGCTCTTCTGGGTGTTGTTGTTGCCATTTACTATGATCGCACCCTGTGATTCCAAAAGT	3	+	Cbut_RSHA_PZ:11148-11267
Cbut_RSHA_PZ	TWP_WUBPFFTPJN_000037	TCCTGAAGCAATTCGGTATTCAATCTCCTTAATTTTATTTTTTAATCTTTCGTTTTCGGAAATCTGAGTTGTAACATATAAAAATCGATCAAGCTCTGAAGGAGATAAGAGATCTAAACT	6	+	Cbut_RSHA_PZ:15468-15587
Cbut_RSHA_PZ	TWP_WUBPFFTPJN_000038	CACTACGTCATATTGAGAACTGGTACGGACTGAAACATCTGCATATGGATGGGGATAATAGGTGAACTGCTGATTTATAAAACTAAATACTACCGAACTATCCTTACGAATCAAGGTAAA	5	+	Cbut_RSHA_PZ:11028-11147
Cbut_RSHA_PZ	TWP_WUBPFFTPJN_000039	TTCTTTTGCTTTAAGTTCACCATACGTAGTCAAAAGATTAATCTCAGAGTAAGAAGGAGGCGATTGATCTACAGAGTCAATAAAATTAGAAATCGCTAATAATCTTTCGGATATAGAAAT	6	+	Cbut_RSHA_PZ:15588-15707
Cbut_RSHA_PZ	TWP_WUBPFFTPJN_000040	AGAATATAAATCAAGAATTGCAGAAGTCACCCAACTTTCTTTTAATCGGATCTTGATACTTTTCGACATAATATTCGGAAGAGATTTGATGAGATAAGTGCATCCTTCCTCTCCTTCAAC	5	+	Cbut_RSHA_PZ:10908-11027
Cbut_RSHA_PZ	TWP_WUBPFFTPJN_000041	CATGTCCTTAAGGAATAAGACACGATCACTTAAAGGACTTTCCCAGAGAACAATTTTGGTTTGTGGGTTAGCGTTTAGATATAGTTTAACTGCCTTCTCTAAATCATTCTCAAAATTACT	5	+	Cbut_RSHA_PZ:15708-15827
Cbut_RSHA_PZ	TWP_WUBPFFTPJN_000042	AGGCACTTCTCCTGACCATTCTAGAATTACAGGAATGTGATATCTAGGAGACGAAATAGTGAGCTCTACTCTATTATCTAAATTTACAGGAACTCTGCCTTCTATAGAAGAAATAACGAG	5	+	Cbut_RSHA_PZ:10788-10907
Cbut_RSHA_PZ	TWP_WUBPFFTPJN_000043	ATGCCCATTAGGAAAGAAATTCACCTGATTGGATACTGGAAATTTTACAGATCGAACGAGCTCAGCTAATTGTAGTTGTAGAGAAAATACGCCTTCCTGTGCTATTCGGTCTTGGGATAA	4	+	Cbut_RSHA_PZ:15828-15947
Cbut_RSHA_PZ	TWP_WUBPFFTPJN_000044	AGAAACTAGCATACTCCGTCTGTAAAGAGATTGCTTAGTCCCCCGGTCTTTGATCAGCAAGTCGTACCATTTTCCTAGATTACCGTGAACGCCATCGGAAACTTCTATAAATGTTCCTCT	2	+	Cbut_RSHA_PZ:10668-10787
Cbut_RSHA_PZ	TWP_WUBPFFTPJN_000045	ATTTTGCATTGCGACAGACAAATCTCCATCTAGCTCAGAAATTGTGCCAATGTCTAACTCGGGATTAACAATAACTTGGTTAAAACGTTGTAATAATTCTACAGAGCAGATAGCTTTTGA	5	+	Cbut_RSHA_PZ:15948-16067
Cbut_RSHA_PZ	TWP_WUBPFFTPJN_000046	TAAATCCATATCCTCTTTATTTTCTACGCCTAAAATTTGGATGGGATTATCACCTTGATCATCCTCGGCATTAAGTAGAGTAATACCATCATTTAAACTCCTTACACTTTCTATTCTGTC	6	+	Cbut_RSHA_PZ:10548-10667
Cbut_RSHA_PZ	TWP_WUBPFFTPJN_000047	ATGTTCGGACCATAGTTTGGTGAATTCTTGCACATCAACCGTAGTCCGAGATATACTTTTTACAGGCTTAGTACTTAATTTTGAGGAATCAGAAAACAATAAATCACTAGCATCCCGATT	5	+	Cbut_RSHA_PZ:16068-16187
Cbut_RSHA_PZ	TWP_WUBPFFTPJN_000048	ATATTTAATATTACGTGCAGGAACAGTCACGTTAAATACTTTGGAAGGAAGCACAGTAACCCATCTTAAATTTTCCATGCTTCCTATGAAAGTTCCTGACTGTAAACTTCCAGAAACTTG	5	+	Cbut_RSHA_PZ:10428-10547
Cbut_RSHA_PZ	TWP_WUBPFFTPJN_000049	TTTGATTCCACACCAAGTGCTGTCGTCTGCAGGCGTTACATCATTGGCTCCGATAGTTACAGGATTGAGCCAATCAAAGTGAGTAGTATCCCCCGGCAACCTGTTGTATGCCCCTAAGAA	1	+	Cbut_RSHA_PZ:16188-16307
Cbut_RSHA_PZ	TWP_WUBPFFTPJN_000050	TCTCCATTGATTTCGCGATATTAGAACAGCGGGTTGTCGCCTTGCTTCGATAACAGACGGAGTGATCTTACTATAGAACACTATGTTTTTCCCGGACTTTGCCCCTCCCTGGAAGGACAA	1	+	Cbut_RSHA_PZ:10308-10427
Cbut_RSHA_PZ	TWP_WUBPFFTPJN_000051	AGCCTCTTTCCCTAGTTTTCTTCCTTGATTTTCTAGGAAATCCTCTCCTATGGGACCTTGTGAGCGAAAATACCTTTTCATCTCCTTCATGATTAAGTCGGGGCCAGAAATCCCCAGAGT	2	+	Cbut_RSHA_PZ:16308-16427
Cbut_RSHA_PZ	TWP_WUBPFFTPJN_000052	TACTAAACGCTGAGCATACATCAACTGTCTAGTAAGTCCTTGTTGTTCACCACTCACGCGATAACGAATAAAATCTCCTAGTCGTAAGGAAGTAAAGTAAACATCTATCTGACTACAAGA	5	+	Cbut_RSHA_PZ:10188-10307
Cbut_RSHA_PZ	TWP_WUBPFFTPJN_000053	ACTAACTGCACCAGGAATGATCGAGTCCTGACGAAAATCAAAAAACAAAGATTTCTCAAGGTAATCCTTAACTAATGCACCTCCTACTACCGACATACGATCTAATTCTGAAAGATCTTG	5	+	Cbut_RSHA_PZ:16428-16547
Cbut_RSHA_PZ	TWP_WUBPFFTPJN_000054	ATTTTTATCTTTCTCCATAGACTTGTTAAAGAAATCCTTAAACCTCAGATCAATACTACCGATTCCATCCCCCCCACGAACATAAAAGAACCTCAAAATAAAATCTCGCCCCTCTATTTT	5	+	Cbut_RSHA_PZ:10068-10187
Cbut_RSHA_PZ	TWP_WUBPFFTPJN_000055	TAAACCATTAAAGAATTGACTACTGAGAACGTTTTGTCTCAAAGTTTTCAATTCCGCATAAGCTTGCCTCTGAGCCTTAATAACATCCTCAACCACACCACTGCCTTTATGGGACATCAT	4	+	Cbut_RSHA_PZ:16548-16667
Cbut_RSHA_PZ	TWP_WUBPFFTPJN_000056	TACATGATGGGTTGATAAGAATTCAGTTGCTAAAATGGCTAAGCTAAAAGTTTCTGATCCTAATTGTAGGTTTAAATGCTCTCTATACTGCTCATTAATTGATGGATCTTGATCATCTAT	6	+	Cbut_RSHA_PZ:9948-10067
Cbut_RSHA_PZ	TWP_WUBPFFTPJN_000057	TAATCCGTTTAATCCCCTAACGTTCCATCCTGTTGTCCACTTATGATATCTTTGTAAAATTGGCATGAAATCACGAACTACGTCCGGTGACATTCTTGCAAAAAAGGCTTTCTTTTCATG	5	+	Cbut_RSHA_PZ:16668-16787
Cbut_RSHA_PZ	TWP_WUBPFFTPJN_000058	GGAACTATAAATATCATCAGGATTTAGCGTATAAGCAAAAATATTAGTATTGGGGAACCGAAGAGTGGGGTATGGGAATTCCAAGTGATATTTGACATTCTTATGATGTACTAAATTAAT	6	+	Cbut_RSHA_PZ:9828-9947
Cbut_RSHA_PZ	TWP_WUBPFFTPJN_000059	AGACTGAGAGAATGTCCATAGCTTATCAACAAGTTGAGAAAGTTTTGTTTTATCTTCTGACGATATTCTGGATATGTCCAACTCTTGAGCAATCTGACCTAGAGAAATTGACTGATAGCT	5	+	Cbut_RSHA_PZ:16788-16907
Cbut_RSHA_PZ	TWP_WUBPFFTPJN_000060	AGTTAAGTATAAGTCTCCAGACTCGGGGTCTAGGTAATAGGAAGCTCCTCGTGTAGCTAACCCAGTAAGTTCGTATTTCTTCATAGAGGGGTCTATTGGTAGCCAACGAAGATCCTCAGG	1	+	Cbut_RSHA_PZ:9708-9827
Cbut_RSHA_PZ	TWP_WUBPFFTPJN_000061	GTCATTAACCAGTTTTAATACGATGTGGGATACAGCACGTCGAATTGAAAGATCTTCAAAAAATATGTTTCCTCCCACATCATGAATTATCTTATTAACTTCTGCGGAATAAGCTGGCAT	5	+	Cbut_RSHA_PZ:16908-17027
Cbut_RSHA_PZ	TWP_WUBPFFTPJN_000062	AATAGTGAGTATATCTCTTCCTGTCACTATTACTTTCTGAAACTCCCTCCATTTACACTTATATCTAGGGAATTTCACAAGAAGAGCTTCTGTTCTAGTTTCCCCAAATAGTATTATGCG	5	+	Cbut_RSHA_PZ:9588-9707
Cbut_RSHA_PZ	TWP_WUBPFFTPJN_000063	CATATCTAAGTCAGTATAGATGCCCCCGATCTCGTCCAACATGTACATTCTGACTTGATCTGTTGCAGCAGCGTAATTCCATCGTAAGAACATCTCTGTATTGTAGTTATAGAGATTGGT	3	+	Cbut_RSHA_PZ:17028-17147
Cbut_RSHA_PZ	TWP_WUBPFFTPJN_000064	TGAAGTAATAGAGGGTTGACTAGAAATTCCTCTCAACCATTTGTCATAATCAAATCGGATACGTTGTATAGAAGGACCGGAAAACGTTGTTCCAGACAGAGAGATGGTCTCACGATTTGC	3	+	Cbut_RSHA_PZ:9468-9587
Cbut_RSHA_PZ	TWP_WUBPFFTPJN_000065	TCTATCATGCATAGATTTTAATTCTTTGATGTCCTTAATAAAAACCCTATTTTCTCCTATATCCTTATTAACTTTTAAAACTATCTCTTCGATTTTCTTCTTGTTTTTCTCTATCAGCTT	6	+	Cbut_RSHA_PZ:17148-17267
Cbut_RSHA_PZ	TWP_WUBPFFTPJN_000066	TTGTTTGGACCTATCGCGTAAATCCCATAAATCAGCGTCGACAAATGAATGATGTTTTCCACCTTTCATAAAATCATAATGAACAACCTGATCGTTATTTGAATTTATTCCTACTTCTAT	6	+	Cbut_RSHA_PZ:9348-9467
Cbut_RSHA_PZ	TWP_WUBPFFTPJN_000067	CTTATAATCCTCTACCTCTTCTCTTGGAAGAAGAAGCTCTTTTTCGAGATAGTCTATACGTGTTTGATCAGAAATAGAGTCCACACCCCTAAGAGTGCAAAAATTAAAAAAATTATCTTG	5	+	Cbut_RSHA_PZ:17268-17387
Cbut_RSHA_PZ	TWP_WUBPFFTPJN_000068	AGTATAATAACCAACAGCATATTCTAACACGCTTTCAGGAACTGTCCATTGTTGCTCTCTCTCACATAGATGAATAGCTTCTTTTAATAAATAATCGTCATACACCTTGGATCTAACAGA	5	+	Cbut_RSHA_PZ:9228-9347
Cbut_RSHA_PZ	TWP_WUBPFFTPJN_000069	TTGAATTACAGTCTGTTGAAGAAGGAAGGAATTAAAAGCATCTCTAACACTCTTATGCAATCCAACATAGGTCTCTCTCATAGATTGTATGTCTTCGAGATATTGATTCTGAAGTTTAGG	5	+	Cbut_RSHA_PZ:17388-17507
Cbut_RSHA_PZ	TWP_WUBPFFTPJN_000070	TTGTTGCTTGGTAAACATCGTCCCTTGAGATGTTATTAGTGATATTGTTGTAGAATTTGCTGGTAACGATAATTTTATACCCGCCGTTACTTGGTGTTTGATCCATGTCGAAGCAACTTG	5	+	Cbut_RSHA_PZ:9108-9227
Cbut_RSHA_PZ	TWP_WUBPFFTPJN_000071	ATTTTTTTCAGATCCATATTTCTGTTTCAATTCATCGTACTTTTTGATGAATGCTTGGTCAGATTCAGGTACACTCTCCCTTAACTTTGTAATTGCCGAATCAAAGGCAATTTTTTTCAT	6	+	Cbut_RSHA_PZ:17508-17627
Cbut_RSHA_PZ	TWP_WUBPFFTPJN_000072	AATAATAACGTCTGCTTTGATACTACATAACATTTTACCTGGGATCTGGGTTAGAACAACATGCTTAGCCACCTTATGCAGTCCACCTAATCTATAGTGTACCGCATAGCCTGACCGTTC	3	+	Cbut_RSHA_PZ:8988-9107
Cbut_RSHA_PZ	TWP_WUBPFFTPJN_000073	AATGGAAGTAAACTTAGCAGCACCATATGCCTTTTCATCTACCCAAAGATAAAATGTAAAATCATCATATGCCTCTAAGAATGATCTGATATACTCATGCGTGCCATCTGGAGGTGAACC	5	+	Cbut_RSHA_PZ:17628-17747
Cbut_RSHA_PZ	TWP_WUBPFFTPJN_000074	AAAGGAACGCCGTTTTAATAATCAAAATAATTTTGTCTCTTCCACATCCTCTCCAATGATCTCAGCAACCACATAAATGTTCCTATTGTTGTATTGAGACTCGTCAACTCTTTGTATGAG	5	+	Cbut_RSHA_PZ:8868-8987
Cbut_RSHA_PZ	TWP_WUBPFFTPJN_000075	TGCAACCCAAATCCCGTGGAGAAATTTATCTACTTCTACTCGATGAGATTTGTACTCATTTTTGATCATTGCCATTACCTTAGAAGCGTGATGCTCCTTAGGCAATTTAAGTCTCTTTTG	5	+	Cbut_RSHA_PZ:17748-17867
Cbut_RSHA_PZ	TWP_WUBPFFTPJN_000076	TATAAATCGTTTATTTACAGTAAATAATATACTAATATTTTATCCCGTTTGTAAATTTCCAACTATACTTTTCTATCAACAAATTTTATAAAAAAATCTTAATAAAGCTAAAGTTATAGA	8	+	Cbut_RSHA_PZ:8748-8867
[truncated: 147 more rows]

## Sheet: TableS4
Supplementary Table S4. The probe sequences for Horse_pl (GenBank: CP025423) from this study
TargetID	ProbeID	Sequence	Replication	Strand	Coordinates
[truncated: 9,749 more rows]

## Sheet: TableS5
Supplementary Table S5. ANIu calculations between three draft genomes from this study and four avian C. abortus strains
[truncated: 33 more rows]

[truncated: 4 more sheets: TableS6, TableS7, TableS8, TableS9]
